# Supplementary material for: Influence of the Human Field of View on Visual and Non-Visual Quantities in Indoor Environments
Source: Clocks Sleep. 2023 Aug 29;5(3):476–98. doi: 10.3390/clockssleep5030032 (PMC10530223; doi:10.3390/clockssleep5030032)
Supplement: Supplementary file 1 [file clockssleep-05-00032-s001.zip]

Archive with 152 entries (134 files):
- 05-SI/
- 05-SI/.DS_Store
- __MACOSX/05-SI/._.DS_Store
- 05-SI/SI1/
- __MACOSX/05-SI/._SI1
- 05-SI/SI2/
- __MACOSX/05-SI/._SI2
- 05-SI/SI4.html
- __MACOSX/05-SI/._SI4.html
- 05-SI/FigureS3.png
- __MACOSX/05-SI/._FigureS3.png
- 05-SI/SI1/ProjectC.png
- __MACOSX/05-SI/SI1/._ProjectC.png
- 05-SI/SI1/ProjectB.png
- __MACOSX/05-SI/SI1/._ProjectB.png
- 05-SI/SI1/ProjectH_tilt-20degree.png
- __MACOSX/05-SI/SI1/._ProjectH_tilt-20degree.png
- 05-SI/SI1/ProjectE.png
- __MACOSX/05-SI/SI1/._ProjectE.png
- 05-SI/SI1/.DS_Store
- __MACOSX/05-SI/SI1/._.DS_Store
- 05-SI/SI1/ProjectD.png
- __MACOSX/05-SI/SI1/._ProjectD.png
- 05-SI/SI1/ProjectF.png
- __MACOSX/05-SI/SI1/._ProjectF.png
- 05-SI/SI1/ProjectG.png
- __MACOSX/05-SI/SI1/._ProjectG.png
- 05-SI/SI1/ProjectA_tilt-0degree.png
- __MACOSX/05-SI/SI1/._ProjectA_tilt-0degree.png
- 05-SI/SI1/ProjectD_all_directions_with_Tasklight.png
- __MACOSX/05-SI/SI1/._ProjectD_all_directions_with_Tasklight.png
- 05-SI/SI1/Meta.csv
- __MACOSX/05-SI/SI1/._Meta.csv
- 05-SI/SI1/ProjectH_tilt0degree.png
- __MACOSX/05-SI/SI1/._ProjectH_tilt0degree.png
- 05-SI/SI1/ProjectD_all_directions_without_Tasklight.png
- __MACOSX/05-SI/SI1/._ProjectD_all_directions_without_Tasklight.png
- 05-SI/SI1/ProjectA_tilt-20degree.png
- __MACOSX/05-SI/SI1/._ProjectA_tilt-20degree.png
- 05-SI/SI2/Data/
- __MACOSX/05-SI/SI2/._Data
- 05-SI/SI2/Data/.DS_Store
- __MACOSX/05-SI/SI2/Data/._.DS_Store
- 05-SI/SI2/Data/Homeoffice/
- __MACOSX/05-SI/SI2/Data/._Homeoffice
- 05-SI/SI2/Data/TUI/
- __MACOSX/05-SI/SI2/Data/._TUI
- 05-SI/SI2/Data/RHI/
- __MACOSX/05-SI/SI2/Data/._RHI
- 05-SI/SI2/Data/TUB-HK/
- __MACOSX/05-SI/SI2/Data/._TUB-HK
- 05-SI/SI2/Data/TUB-BAuA/
- __MACOSX/05-SI/SI2/Data/._TUB-BAuA
- 05-SI/SI2/Data/wpd_datasets.csv
- __MACOSX/05-SI/SI2/Data/._wpd_datasets.csv
- 05-SI/SI2/Data/BAuA/
- __MACOSX/05-SI/SI2/Data/._BAuA
- 05-SI/SI2/Data/Lernraum/
- __MACOSX/05-SI/SI2/Data/._Lernraum
- 05-SI/SI2/Data/Validation/
- __MACOSX/05-SI/SI2/Data/._Validation
- 05-SI/SI2/Data/Homeoffice/Heimarbeitsplatz.csv
- __MACOSX/05-SI/SI2/Data/Homeoffice/._Heimarbeitsplatz.csv
- 05-SI/SI2/Data/Homeoffice/Homeoffice_Parameter.csv
- __MACOSX/05-SI/SI2/Data/Homeoffice/._Homeoffice_Parameter.csv
- 05-SI/SI2/Data/TUI/.DS_Store
- __MACOSX/05-SI/SI2/Data/TUI/._.DS_Store
- 05-SI/SI2/Data/TUI/Parameter.csv
- __MACOSX/05-SI/SI2/Data/TUI/._Parameter.csv
- 05-SI/SI2/Data/TUI/Messungen.csv
- __MACOSX/05-SI/SI2/Data/TUI/._Messungen.csv
- 05-SI/SI2/Data/RHI/Maschinenarbeitsplatz/
- __MACOSX/05-SI/SI2/Data/RHI/._Maschinenarbeitsplatz
- 05-SI/SI2/Data/RHI/.DS_Store
- __MACOSX/05-SI/SI2/Data/RHI/._.DS_Store
- 05-SI/SI2/Data/RHI/Verpackung/
- __MACOSX/05-SI/SI2/Data/RHI/._Verpackung
- 05-SI/SI2/Data/TUB-HK/.DS_Store
- __MACOSX/05-SI/SI2/Data/TUB-HK/._.DS_Store
- 05-SI/SI2/Data/TUB-HK/Parameter.csv
- __MACOSX/05-SI/SI2/Data/TUB-HK/._Parameter.csv
- 05-SI/SI2/Data/TUB-HK/Messdaten.csv
- __MACOSX/05-SI/SI2/Data/TUB-HK/._Messdaten.csv
- 05-SI/SI2/Data/TUB-BAuA/.DS_Store
- __MACOSX/05-SI/SI2/Data/TUB-BAuA/._.DS_Store
- 05-SI/SI2/Data/TUB-BAuA/geneigt/
- __MACOSX/05-SI/SI2/Data/TUB-BAuA/._geneigt
- 05-SI/SI2/Data/TUB-BAuA/vertikal/
- __MACOSX/05-SI/SI2/Data/TUB-BAuA/._vertikal
- 05-SI/SI2/Data/BAuA/.DS_Store
- __MACOSX/05-SI/SI2/Data/BAuA/._.DS_Store
- 05-SI/SI2/Data/BAuA/geneigt/
- __MACOSX/05-SI/SI2/Data/BAuA/._geneigt
- 05-SI/SI2/Data/BAuA/vertikal/
- __MACOSX/05-SI/SI2/Data/BAuA/._vertikal
- 05-SI/SI2/Data/Lernraum/.DS_Store
- __MACOSX/05-SI/SI2/Data/Lernraum/._.DS_Store
- 05-SI/SI2/Data/Lernraum/Ev_Abend.csv
- __MACOSX/05-SI/SI2/Data/Lernraum/._Ev_Abend.csv
- 05-SI/SI2/Data/Lernraum/Ev_SK_Morgen.csv
- __MACOSX/05-SI/SI2/Data/Lernraum/._Ev_SK_Morgen.csv
- 05-SI/SI2/Data/Lernraum/Lernraum_Parameter.csv
- __MACOSX/05-SI/SI2/Data/Lernraum/._Lernraum_Parameter.csv
- 05-SI/SI2/Data/Lernraum/Ev_Morgen.csv
- __MACOSX/05-SI/SI2/Data/Lernraum/._Ev_Morgen.csv
- 05-SI/SI2/Data/Lernraum/Ev_SK_Abend.csv
- __MACOSX/05-SI/SI2/Data/Lernraum/._Ev_SK_Abend.csv
- 05-SI/SI2/Data/Lernraum/Ev_Mittag.csv
- __MACOSX/05-SI/SI2/Data/Lernraum/._Ev_Mittag.csv
- 05-SI/SI2/Data/Lernraum/Ev_SK_Mittag.csv
- __MACOSX/05-SI/SI2/Data/Lernraum/._Ev_SK_Mittag.csv
- 05-SI/SI2/Data/Validation/.DS_Store
- __MACOSX/05-SI/SI2/Data/Validation/._.DS_Store
- 05-SI/SI2/Data/Validation/rel_Illuminance.xlsx
- __MACOSX/05-SI/SI2/Data/Validation/._rel_Illuminance.xlsx
- 05-SI/SI2/Data/RHI/Maschinenarbeitsplatz/.DS_Store
- __MACOSX/05-SI/SI2/Data/RHI/Maschinenarbeitsplatz/._.DS_Store
- 05-SI/SI2/Data/RHI/Maschinenarbeitsplatz/RHI_Parameter.csv
- __MACOSX/05-SI/SI2/Data/RHI/Maschinenarbeitsplatz/._RHI_Parameter.csv
- 05-SI/SI2/Data/RHI/Maschinenarbeitsplatz/AP1-3.csv
- __MACOSX/05-SI/SI2/Data/RHI/Maschinenarbeitsplatz/._AP1-3.csv
- 05-SI/SI2/Data/RHI/Verpackung/.DS_Store
- __MACOSX/05-SI/SI2/Data/RHI/Verpackung/._.DS_Store
- 05-SI/SI2/Data/RHI/Verpackung/RHI_Parameter.csv
- __MACOSX/05-SI/SI2/Data/RHI/Verpackung/._RHI_Parameter.csv
- 05-SI/SI2/Data/RHI/Verpackung/.Rapp.history
- 05-SI/SI2/Data/RHI/Verpackung/AP2.csv
- __MACOSX/05-SI/SI2/Data/RHI/Verpackung/._AP2.csv
- 05-SI/SI2/Data/TUB-BAuA/geneigt/.DS_Store
- __MACOSX/05-SI/SI2/Data/TUB-BAuA/geneigt/._.DS_Store
- 05-SI/SI2/Data/TUB-BAuA/geneigt/Parameter.csv
- __MACOSX/05-SI/SI2/Data/TUB-BAuA/geneigt/._Parameter.csv
- 05-SI/SI2/Data/TUB-BAuA/geneigt/Messdaten.csv
- __MACOSX/05-SI/SI2/Data/TUB-BAuA/geneigt/._Messdaten.csv
- 05-SI/SI2/Data/TUB-BAuA/vertikal/.DS_Store
- __MACOSX/05-SI/SI2/Data/TUB-BAuA/vertikal/._.DS_Store
- 05-SI/SI2/Data/TUB-BAuA/vertikal/Parameter.csv
- __MACOSX/05-SI/SI2/Data/TUB-BAuA/vertikal/._Parameter.csv
- 05-SI/SI2/Data/TUB-BAuA/vertikal/Messdaten.csv
- __MACOSX/05-SI/SI2/Data/TUB-BAuA/vertikal/._Messdaten.csv
- 05-SI/SI2/Data/BAuA/geneigt/.DS_Store
- __MACOSX/05-SI/SI2/Data/BAuA/geneigt/._.DS_Store
- 05-SI/SI2/Data/BAuA/geneigt/Parameter.csv
- __MACOSX/05-SI/SI2/Data/BAuA/geneigt/._Parameter.csv
- 05-SI/SI2/Data/BAuA/geneigt/BAuA-Studie_Messungen.csv
- __MACOSX/05-SI/SI2/Data/BAuA/geneigt/._BAuA-Studie_Messungen.csv
- 05-SI/SI2/Data/BAuA/vertikal/.DS_Store
- __MACOSX/05-SI/SI2/Data/BAuA/vertikal/._.DS_Store
- 05-SI/SI2/Data/BAuA/vertikal/Parameter.csv
- __MACOSX/05-SI/SI2/Data/BAuA/vertikal/._Parameter.csv
- 05-SI/SI2/Data/BAuA/vertikal/Messdaten.csv
- __MACOSX/05-SI/SI2/Data/BAuA/vertikal/._Messdaten.csv
