# Supplementary material for: Influence of the Human Field of View on Visual and Non-Visual Quantities in Indoor Environments
Source: Clocks Sleep. 2023 Aug 29;5(3):476–98. doi: 10.3390/clockssleep5030032 (PMC10530223; doi:10.3390/clockssleep5030032)
Supplement: Supplementary file 1 [file clockssleep-05-00032-s001.zip › 05-SI/SI1/Meta.csv]

Projekt	Bild	Szene	E_Voll	E_Blende	MEDI_Voll	MEDI_Blende	Plot	E_pct	MEDI_pct
Homeoffice	Pictures/Homeoffice/01-Morgen.png	Morning	449.855710319938	184.288965951901	426.048640084006	170.775442884934	Results/Homeoffice/Ev_Morgen.png	-59%	-60%
Homeoffice	Pictures/Homeoffice/02-Tag.png	Daytime	390.24215941964	160.787937107077	324.193416673727	130.511973174394	Results/Homeoffice/Ev_Tag.png	-59%	-60%
Homeoffice	Pictures/Homeoffice/03-Abend.png	Evening	199.38928722831	83.0424605718108	100.136728567961	41.6079993946491	Results/Homeoffice/Ev_Abend.png	-58%	-58%
Homeoffice	Pictures/Homeoffice/04-Nacht.png	Night	138.877405768604	57.7663960222687	55.1187361304344	22.8702565004263	Results/Homeoffice/Ev_Nacht.png	-58%	-59%
Lernraum	Pictures/Lernraum/Morgen_Ausschnitt.png	Morning	261	232	242	215	Results/Lernraum/Ev_Morgen.png	-11%	-11%
Lernraum	Pictures/Lernraum/Tag_Ausschnitt.png	Daytime	209	164	128	100	Results/Lernraum/Ev_Tag.png	-22%	-22%
Lernraum	Pictures/Lernraum/Nacht_Ausschnitt.png	Evening	147	87	54	31	Results/Lernraum/Ev_Abend.png	-41%	-43%
Industriehalle	Pictures/RHI/Maschinenarbeitsplatz/04-01-Morgen.png	Morning	448.629718947117	433.385483264585	411.93952345438	398.505684488581	Results/RHI/Maschinenarbeitsplatz/Ev_Morgen.png	-3%	-3%
Industriehalle	Pictures/RHI/Maschinenarbeitsplatz/04-02-Tag.png	Daytime	343.684259879474	330.833535065468	277.977766500222	267.649069780892	Results/RHI/Maschinenarbeitsplatz/Ev_Tag.png	-4%	-4%
Industriehalle	Pictures/RHI/Maschinenarbeitsplatz/04-03-Nacht.png	Night	156.248398286039	150.463260635609	72.4051617631024	70.1473268780796	Results/RHI/Maschinenarbeitsplatz/Ev_Nacht.png	-4%	-3%
Industriehalle	Pictures/RHI/Maschinenarbeitsplatz/04-04-Nachtende.png	Night's End	218.291929772038	210.709486181614	99.6545556324412	96.3905871916761	Results/RHI/Maschinenarbeitsplatz/Ev_Nachtende.png	-3%	-3%
Industriehalle2	Pictures/RHI/Verpackung/IMG_10532_Morgen.png	Morning	459.601069554401	205.726156073309	322.475966064046	151.343796055916	Results/RHI/Verpackung/Ev_Morgen.png	-55%	-53%
Industriehalle2	Pictures/RHI/Verpackung/IMG_10532_Tag.png	Daytime	224.787815928824	154.206185060795	158.146244517486	109.806839126201	Results/RHI/Verpackung/Ev_Tag.png	-31%	-31%
Industriehalle2	Pictures/RHI/Verpackung/IMG_10532_Nacht.png	Night	153.337976923799	120.136618087426	97.0045457188769	78.617762196566	Results/RHI/Verpackung/Ev_Nacht.png	-22%	-19%
Industriehalle2	Pictures/RHI/Verpackung/IMG_10532_Nachtende.png	Night's End	199.206085743642	127.930588130228	122.232031959057	81.4615850557468	Results/RHI/Verpackung/Ev_Nachtende.png	-36%	-33%
BAuA Studie	&mdash;	warm low	207.7	167.7	98.98	79.61	Results/BAuA/geneigt/warm.low.png	-19%	-20%
BAuA Studie	&mdash;	cold low	208.8	168.3	208.7	167.5	Results/BAuA/geneigt/cold.low.png	-19%	-20%
BAuA Studie	&mdash;	cold bright	579.4	466.3	580.7	465.3	Results/BAuA/geneigt/cold.bright.png	-20%	-20%
BAuA Studie	Pictures/BAuA/vertikal/Cold_Bright.png	cold bright	830	592	838	595	Results/BAuA/vertikal/cold.bright.png	-29%	-29%
BAuA Studie	Pictures/BAuA/vertikal/Cold_low.png	cold low	298	213	300	214	Results/BAuA/vertikal/cold.low.png	-29%	-29%
BAuA Studie	Pictures/BAuA/vertikal/Warm_low.png	warm low	296	212	141	101	Results/BAuA/vertikal/warm.low.png	-28%	-28%
TUB-Halbk. Studie	Pictures/TUB-HK/TUB-Halbk_Studie.png	Halfdome	1982	1829	2323	2147	Results/TUB-HK/Halbkugel.png	-8%	-8%
TUB-BAuA Studie	&mdash;	LS1	236.4	213.5	106.4	96.94	Results/TUB-BAuA/geneigt/LS1.png	-10%	-9%
TUB-BAuA Studie	&mdash;	LS2	146.5	132.8	221.9	198.6	Results/TUB-BAuA/geneigt/LS2.png	-9%	-11%
TUB-BAuA Studie	&mdash;	LS3	138.1	125.6	195.9	181.4	Results/TUB-BAuA/geneigt/LS3.png	-9%	-7%
TUB-BAuA Studie	&mdash;	DIM	7.965	7.786	3.361	3.282	Results/TUB-BAuA/geneigt/DIM.png	-2%	-2%
TUB-BAuA Studie	Pictures/TUB-BAuA/vertikal/Dimb.png	DIM	6.47	6.1	2.77	2.63	Results/TUB-BAuA/vertikal/DIM.png	-6%	-5%
TUB-BAuA Studie	Pictures/TUB-BAuA/vertikal/LS1b.png	LS1	276	254	164	89.6	Results/TUB-BAuA/vertikal/LS1.png	-8%	-45%
TUB-BAuA Studie	Pictures/TUB-BAuA/vertikal/LS2b.png	LS2	178	126	256	238	Results/TUB-BAuA/vertikal/LS2.png	-29%	-7%
TUB-BAuA Studie	Pictures/TUB-BAuA/vertikal/LS3b.png	LS3	181	117	385	111	Results/TUB-BAuA/vertikal/LS3.png	-35%	-71%
Montage- arbeitsplatz	&mdash;	X0_Y45_oAPL	532.1	479.5	377.5	338.8	Results/TUI/X0_Y45_oAPL.png	-10%	-10%
Montage- arbeitsplatz	&mdash;	X0_Y30_oAPL	437.4	261	310.1	183.9	Results/TUI/X0_Y30_oAPL.png	-40%	-41%
Montage- arbeitsplatz	&mdash;	X0_Y15_oAPL	323.2	98	228.6	68.1	Results/TUI/X0_Y15_oAPL.png	-70%	-70%
Montage- arbeitsplatz	Pictures/TUI/Ohne_APL.png	X0_Y0_oAPL	195	79.4	137	54.8	Results/TUI/X0_Y0_oAPL.png	-59%	-60%
Montage- arbeitsplatz	&mdash;	X0_Ym15_oAPL	112.4	75.2	78.4	52	Results/TUI/X0_Ym15_oAPL.png	-33%	-34%
Montage- arbeitsplatz	&mdash;	X0_Ym30_oAPL	91.9	65.5	63.3	45	Results/TUI/X0_Ym30_oAPL.png	-29%	-29%
Montage- arbeitsplatz	&mdash;	X0_Ym45_oAPL	81.9	55	56.3	37.4	Results/TUI/X0_Ym45_oAPL.png	-33%	-34%
Montage- arbeitsplatz	&mdash;	Xm30_Y0_oAPL	133.6	87.4	93.8	61.1	Results/TUI/Xm30_Y0_oAPL.png	-35%	-35%
Montage- arbeitsplatz	&mdash;	Xm15_Y0_oAPL	153.5	81.5	107.9	56.6	Results/TUI/Xm15_Y0_oAPL.png	-47%	-48%
Montage- arbeitsplatz	&mdash;	X15_Y0_oAPL	232.3	83.5	164	57.9	Results/TUI/X15_Y0_oAPL.png	-64%	-65%
Montage- arbeitsplatz	&mdash;	X30_Y0_oAPL	280.2	107.3	198	75.1	Results/TUI/X30_Y0_oAPL.png	-62%	-62%
Montage- arbeitsplatz	&mdash;	Xm30_Ym15_oAPL	104.6	72.8	72.8	50.6	Results/TUI/Xm30_Ym15_oAPL.png	-30%	-30%
Montage- arbeitsplatz	&mdash;	Xm15_Ym15_oAPL	104.7	70.4	72.6	48.7	Results/TUI/Xm15_Ym15_oAPL.png	-33%	-33%
Montage- arbeitsplatz	&mdash;	X15_Ym15_oAPL	140.7	73.8	98.3	51.1	Results/TUI/X15_Ym15_oAPL.png	-48%	-48%
Montage- arbeitsplatz	&mdash;	X30_Ym15_oAPL	159.5	70	111.8	48.4	Results/TUI/X30_Ym15_oAPL.png	-56%	-57%
Montage- arbeitsplatz	&mdash;	X0_Y45_APL	595.7	563.7	414.7	390.8	Results/TUI/X0_Y45_APL.png	-5%	-6%
Montage- arbeitsplatz	&mdash;	X0_Y30_APL	506.4	336.9	350.3	229.5	Results/TUI/X0_Y30_APL.png	-33%	-34%
Montage- arbeitsplatz	&mdash;	X0_Y15_APL	390.7	176.7	267.4	115.7	Results/TUI/X0_Y15_APL.png	-55%	-57%
Montage- arbeitsplatz	Pictures/TUI/Mit_APL.png	X0_Y0_APL	270	160.1	181.6	103.6	Results/TUI/X0_Y0_APL.png	-41%	-43%
Montage- arbeitsplatz	&mdash;	X0_Ym15_APL	192.2	150.3	126.1	98.1	Results/TUI/X0_Ym15_APL.png	-22%	-22%
Montage- arbeitsplatz	&mdash;	X0_Ym30_APL	168.2	134.7	109.6	87.7	Results/TUI/X0_Ym30_APL.png	-20%	-20%
Montage- arbeitsplatz	&mdash;	X0_Ym45_APL	147.1	105.2	96.2	68.4	Results/TUI/X0_Ym45_APL.png	-28%	-29%
Montage- arbeitsplatz	&mdash;	Xm30_Y0_APL	202.6	159.1	134.7	104.6	Results/TUI/Xm30_Y0_APL.png	-21%	-22%
Montage- arbeitsplatz	&mdash;	Xm15_Y0_APL	235.8	161.6	157.1	105.1	Results/TUI/Xm15_Y0_APL.png	-31%	-33%
Montage- arbeitsplatz	&mdash;	X15_Y0_APL	313.2	163.1	212.5	106.1	Results/TUI/X15_Y0_APL.png	-48%	-50%
Montage- arbeitsplatz	&mdash;	X30_Y0_APL	335	178.4	229.3	118.2	Results/TUI/X30_Y0_APL.png	-47%	-48%
Montage- arbeitsplatz	&mdash;	Xm30_Ym15_APL	177.6	138.4	116.7	90.6	Results/TUI/Xm30_Ym15_APL.png	-22%	-22%
Montage- arbeitsplatz	&mdash;	Xm15_Ym15_APL	183.3	143.6	119.9	93.6	Results/TUI/Xm15_Ym15_APL.png	-22%	-22%
Montage- arbeitsplatz	&mdash;	X15_Ym15_APL	213.1	147.4	141.7	96.1	Results/TUI/X15_Ym15_APL.png	-31%	-32%
Montage- arbeitsplatz	&mdash;	X30_Ym15_APL	222.1	135.6	149.2	88.5	Results/TUI/X30_Ym15_APL.png	-39%	-41%
