# Supplementary material for: Influence of the Human Field of View on Visual and Non-Visual Quantities in Indoor Environments
Source: Clocks Sleep. 2023 Aug 29;5(3):476–98. doi: 10.3390/clockssleep5030032 (PMC10530223; doi:10.3390/clockssleep5030032)
Supplement: Supplementary file 1 [file clockssleep-05-00032-s001.zip › 05-SI/SI2/Data/wpd_datasets.csv]

r.Binocular	A.Binocular	r.CIE	A.CIE
58.88134255292794	21.62680473628824	90.1658775991528	146.29518830075648
59.002464106725824	36.30319787373825	81.88531971457459	142.42769706939058
58.92411789017911	47.90219316627008	67.50864870837054	132.62725406445958
59.48464539598933	57.01223546538727	58.00263360819194	121.56641241486614
59.766582605333355	69.61108687988161	53.380373894245196	112.6313370985079
59.94216368492023	82.81489396410055	49.16222319361455	90.30268072048875
59.435177882345435	93.02931513092496	50.34358052718716	78.20792364347666
60.019267189844086	103.26981098474671	54.11239979871985	66.245331270477
60.34767136508509	114.77009418539667	59.49497352935478	56.84937126641607
61.377905960889024	121.85581302364777	71.37736407707763	44.79565165957397
64.34951174144666	132.09908425603012	78.9830719038709	39.7751405688326
68.45284450551333	139.7019397185188	86.35209805329264	35.97908894235074
75.26596027147244	147.15491409489914	90.1658775991528	34.31017314022105
83.20179437290383	153.3442415153013	90.27254835715601	28.913140386453964
88.85000814806364	157.03685211071456	90.48089949964704	22.527711171602316
91.10425453834442	158.2405144683464	90.04979224060192	16.56288542880072
90.59792890580967	162.39322277050047	89.71465324479334	10.71039203297882
90.59318412965143	166.5683686044446	90.27718344532873	0
		90.27718344532873	360
90.78752552791137	171.84989673529583	89.88702868440072	349.3304404826771
90.89637235274363	176.46137197875055	89.6213435825812	337.8599273551944
90.70699326150415	182.18390292111542	89.56531257614907	330.12916069084446
90.52198395513254	187.94643109898362	90.04979224060189	323.43278307464476
90.87745142492247	192.56030199647202	89.79389258688904	316.52155595562004
91.2127398969354	197.81956955572127	90.76259090893004	310.4722607621988
90.74963650261705	202.16065438025683	90.44389329442825	308.42786269178447
90.83959826420403	207.79790441162763	81.60980352659529	299.96939592743524
90.78279022662889	214.4730373391922	74.40890658100298	288.51977591831354
90.78279022662886	220.19784779141568	71.52258984680944	279.64735262258847
91.05232654217725	225.46554491945994	70.82289633190942	265.23906386745864
91.20331128656429	228.69006752597983	73.3287254753917	254.74117039516028
91.65483803770083	231.8942926682898	81.15374068918933	241.1865344544098
87.11787338096197	235.6198114996602	88.74901262583462	233.5490015349573
83.00601432066317	239.71557761726353	90.44389329442825	232.17749874919298
78.56000043502529	245.36929445676776	90.43001218355852	225.30268072048875
75.63867967865367	250.3079340249151	90.44389329442825	218.42786269178453
71.9652239822005	256.7754953019944	90.20763288848823	212.24743349669214
69.46737316301574	263.0659502595728	89.81252729321753	205.84011511112507
68.90958727752378	268.23437031142873	90.01261428620786	200.1878458343442
69.80245708082563	270.46554491945994	89.9800713654954	194.1998570355041
69.155290577972	275.65997382719473	90.03585225103097	188.35174242216323
67.43649938821382	281.92429726533715	90.09159966802613	182.02103872214423
64.23128580379691	287.393057983607	90.27718344532866	176.29850777977936
58.71710085750146	293.55067859226824	90.31425585133049	171.1221387628626
55.20853648553934	297.030596096538	89.9800713654954	166.40550440547338
50.84529140423638	306.3476821656642	90.33278652498734	159.88034769576532
50.82076543460671	315.46554491945994	90.62877786267839	153.73762954341075
52.559535909433855	322.2545194938988	90.51326790022502	149.14337621214437
53.7363014610014	328.858042673211
56.11042464503913	336.32000295903833
57.613423623402966	342.58684832361865
58.69564638922728	349.1556124454398
59.00246410672583	352.70037890103464
58.423253210072005	360
58.423253210072005	0.0
58.77427701747257	6.519736813574787
59.094929987927436	13.46016171137646
