# Supplementary material for: Influence of the Human Field of View on Visual and Non-Visual Quantities in Indoor Environments
Source: Clocks Sleep. 2023 Aug 29;5(3):476–98. doi: 10.3390/clockssleep5030032 (PMC10530223; doi:10.3390/clockssleep5030032)
Supplement: Supplementary file 1 [file clockssleep-05-00032-s001.zip › 05-SI/SI2/Data/Homeoffice/Heimarbeitsplatz.csv]

Name	Ev_Morgen	Ev_Tag	Ev_Nacht	Ev_Abend	Ev_SK_Morgen	Ev_SK_Tag	Ev_SK_Abend	Ev_SK_Nacht	Eh_Morgen	Eh_Tag	Eh_Abend	Eh_Nacht	Ev_Morgen	Ev_Tag	Ev_Nacht	Ev_Abend	Ev_SK_Morgen	Ev_SK_Tag	Ev_SK_Abend	Ev_SK_Nacht	Eh_Morgen	Eh_Tag	Eh_Abend	Eh_Nacht
Correction
Date	25.03.2021	25.03.2021	25.03.2021	25.03.2021	25.03.2021	25.03.2021	25.03.2021	25.03.2021	25.03.2021	25.03.2021	25.03.2021	25.03.2021	25.03.2021	25.03.2021	25.03.2021	25.03.2021	25.03.2021	25.03.2021	25.03.2021	25.03.2021	25.03.2021	25.03.2021	25.03.2021	25.03.2021
Time	07:59:01	07:59:32	08:00:15	08:08:06	08:14:02	08:15:00	08:15:50	08:16:59	08:20:01	08:20:16	08:20:31	08:20:50	07:59:01	07:59:32	08:00:15	08:08:06	08:14:02	08:15:00	08:15:50	08:16:59	08:20:01	08:20:16	08:20:31	08:20:50
Sync. frequency [Hz]	0,00	0,00	0,00	0,00	0,00	0,00	0,00	0,00	0,00	0,00	0,00	0,00	0,00	0,00	0,00	0,00	0,00	0,00	0,00	0,00	0,00	0,00	0,00	0,00
T_int [ms]	4824,00	6406,00	14340,00	11312,00	10936,00	14200,00	21721,00	25805,00	3888,00	4852,00	9241,00	12120,00	4824,00	6406,00	14340,00	11312,00	10936,00	14200,00	21721,00	25805,00	3888,00	4852,00	9241,00	12120,00
Averages	1	1	1	1	1	1	1	1	1	1	1	1	1	1	1	1	1	1	1	1	1	1	1	1
Ev [lx] (CIE1931 2�)	4,498E+02	3,902E+02	1,389E+02	1,994E+02	1,843E+02	1,608E+02	8,304E+01	5,776E+01	5,536E+02	4,964E+02	2,449E+02	1,643E+02	4,498E+02	3,902E+02	1,389E+02	1,994E+02	1,843E+02	1,608E+02	8,304E+01	5,776E+01	5,536E+02	4,964E+02	2,449E+02	1,643E+02
Ee [W/sqm] (380-780nm)	1,653E+00	1,451E+00	5,408E-01	7,660E-01	6,785E-01	6,009E-01	3,234E-01	2,282E-01	2,025E+00	1,831E+00	9,350E-01	6,346E-01	1,653E+00	1,451E+00	5,408E-01	7,660E-01	6,785E-01	6,009E-01	3,234E-01	2,282E-01	2,025E+00	1,831E+00	9,350E-01	6,346E-01
CCT [K]	6280	5088	2653	3036	6074	4934	3012	2636	6313	5386	2977	2665	6280	5088	2653	3036	6074	4934	3012	2636	6313	5386	2977	2665
DWl [nm] (CIE1931 2�)	493,4	571,6	584,5	583,8	497,3	574,0	584,0	584,7	493,6	560,4	583,7	584,2	493,4	571,6	584,5	583,8	497,3	574,0	584,0	584,7	493,6	560,4	583,7	584,2
PE [%] (CIE1931 2�)	5,7	7,6	62,7	47,7	4,2	9,8	47,8	62,8	5,9	4,4	50,3	63,1	5,7	7,6	62,7	47,7	4,2	9,8	47,8	62,8	5,9	4,4	50,3	63,1
Chrom. Coord. (CIE1931 2�)
x	0,3162	0,3427	0,4637	0,4304	0,3201	0,3469	0,4314	0,4646	0,3156	0,3352	0,4355	0,4636	0,3162	0,3427	0,4637	0,4304	0,3201	0,3469	0,4314	0,4646	0,3156	0,3352	0,4355	0,4636
y	0,3355	0,3493	0,4113	0,3948	0,3390	0,3524	0,3941	0,4108	0,3358	0,3461	0,3984	0,4128	0,3355	0,3493	0,4113	0,3948	0,3390	0,3524	0,3941	0,4108	0,3358	0,3461	0,3984	0,4128
u'	0,1979	0,2106	0,2647	0,2503	0,1992	0,2124	0,2513	0,2655	0,1972	0,2069	0,2521	0,2639	0,1979	0,2106	0,2647	0,2503	0,1992	0,2124	0,2513	0,2655	0,1972	0,2069	0,2521	0,2639
v'	0,4723	0,4832	0,5282	0,5167	0,4746	0,4853	0,5166	0,5281	0,4724	0,4805	0,5189	0,5287	0,4723	0,4832	0,5282	0,5167	0,4746	0,4853	0,5166	0,5281	0,4724	0,4805	0,5189	0,5287
XYZ (CIE1931 2�)
X	424,0	382,7	156,6	217,3	174,0	158,3	90,9	65,3	520,1	480,8	267,7	184,6	424,0	382,7	156,6	217,3	174,0	158,3	90,9	65,3	520,1	480,8	267,7	184,6
Y	449,8	390,2	138,9	199,4	184,3	160,8	83,0	57,8	553,6	496,4	244,9	164,3	449,8	390,2	138,9	199,4	184,3	160,8	83,0	57,8	553,6	496,4	244,9	164,3
Z	466,9	344,0	42,2	88,3	185,3	137,2	36,7	17,5	574,6	457,1	102,1	49,2	466,9	344,0	42,2	88,3	185,3	137,2	36,7	17,5	574,6	457,1	102,1	49,2
CIE 13.3-1995 CRI
Ref. Illum.	daylight 5000-7000K	daylight 5000-7000K	Planckian radiator	Planckian radiator	daylight 5000-7000K	Planckian radiator	Planckian radiator	Planckian radiator	daylight 5000-7000K	daylight 5000-7000K	Planckian radiator	Planckian radiator	daylight 5000-7000K	daylight 5000-7000K	Planckian radiator	Planckian radiator	daylight 5000-7000K	Planckian radiator	Planckian radiator	Planckian radiator	daylight 5000-7000K	daylight 5000-7000K	Planckian radiator	Planckian radiator
CCT [K]	6280	5088	2653	3036	6074	4934	3012	2636	6313	5386	2977	2665	6280	5088	2653	3036	6074	4934	3012	2636	6313	5386	2977	2665
R1	94,2	97,4	94,2	97,1	94,6	97,5	98,0	95,3	93,4	96,4	95,9	93,4	94,2	97,4	94,2	97,1	94,6	97,5	98,0	95,3	93,4	96,4	95,9	93,4
R2	96,6	97,9	94,2	96,6	96,6	98,2	97,0	94,6	96,1	97,4	95,9	93,7	96,6	97,9	94,2	96,6	96,6	98,2	97,0	94,6	96,1	97,4	95,9	93,7
R3	96,7	95,7	91,7	93,6	96,3	95,6	93,5	91,3	96,7	95,9	93,5	91,7	96,7	95,7	91,7	93,6	96,3	95,6	93,5	91,3	96,7	95,9	93,5	91,7
R4	93,0	96,9	93,8	95,2	93,7	96,3	95,5	94,4	92,3	95,9	94,6	93,4	93,0	96,9	93,8	95,2	93,7	96,3	95,5	94,4	92,3	95,9	94,6	93,4
R5	92,9	96,3	92,5	95,9	93,3	95,4	96,8	93,6	92,2	95,2	94,7	91,7	92,9	96,3	92,5	95,9	93,3	95,4	96,8	93,6	92,2	95,2	94,7	91,7
R6	92,5	93,6	91,3	94,0	92,5	93,6	94,5	91,9	92,1	93,2	93,3	90,7	92,5	93,6	91,3	94,0	92,5	93,6	94,5	91,9	92,1	93,2	93,3	90,7
R7	96,8	97,8	95,3	96,0	97,3	98,5	96,2	95,5	96,4	97,6	95,7	95,2	96,8	97,8	95,3	96,0	97,3	98,5	96,2	95,5	96,4	97,6	95,7	95,2
R8	92,8	97,1	90,4	94,3	93,7	97,6	95,5	92,0	91,6	95,5	92,7	89,5	92,8	97,1	90,4	94,3	93,7	97,6	95,5	92,0	91,6	95,5	92,7	89,5
R9	81,4	93,0	76,5	86,5	83,5	96,1	89,4	80,1	77,6	88,8	82,5	74,3	81,4	93,0	76,5	86,5	83,5	96,1	89,4	80,1	77,6	88,8	82,5	74,3
R10	91,3	93,8	84,6	90,2	91,1	93,7	91,1	85,4	90,4	92,7	88,7	83,6	91,3	93,8	84,6	90,2	91,1	93,7	91,1	85,4	90,4	92,7	88,7	83,6
R11	93,4	96,3	93,5	94,6	93,8	95,9	94,7	94,3	92,6	95,7	94,2	93,1	93,4	96,3	93,5	94,6	93,8	95,9	94,7	94,3	92,6	95,7	94,2	93,1
R12	68,7	74,6	76,5	79,6	69,1	68,9	80,4	77,6	68,2	72,7	78,8	75,4	68,7	74,6	76,5	79,6	69,1	68,9	80,4	77,6	68,2	72,7	78,8	75,4
R13	95,3	98,3	93,9	96,9	95,5	98,3	97,8	94,9	94,5	97,3	95,9	93,1	95,3	98,3	93,9	96,9	95,5	98,3	97,8	94,9	94,5	97,3	95,9	93,1
R14	98,5	97,5	94,3	95,5	98,3	97,4	95,4	94,0	98,6	97,8	95,5	94,3	98,5	97,5	94,3	95,5	98,3	97,4	95,4	94,0	98,6	97,8	95,5	94,3
R15	92,6	97,4	92,8	97,0	93,2	95,7	98,1	94,1	91,6	96,1	95,4	91,9	92,6	97,4	92,8	97,0	93,2	95,7	98,1	94,1	91,6	96,1	95,4	91,9
Ra	94,44	96,57	92,91	95,32	94,74	96,59	95,86	93,59	93,86	95,88	94,56	92,42	94,44	96,57	92,91	95,32	94,74	96,59	95,86	93,59	93,86	95,88	94,56	92,42
Re	91,78	94,90	90,36	93,53	92,16	94,59	94,26	91,28	90,96	93,87	92,50	89,67	91,78	94,90	90,36	93,53	92,16	94,59	94,26	91,28	90,96	93,87	92,50	89,67
DC	1,5E-03	3,4E-03	5,0E-05	2,9E-03	1,4E-03	3,8E-04	3,3E-03	3,3E-04	2,0E-03	1,9E-03	2,1E-03	4,8E-04	1,5E-03	3,4E-03	5,0E-05	2,9E-03	1,4E-03	3,8E-04	3,3E-03	3,3E-04	2,0E-03	1,9E-03	2,1E-03	4,8E-04
Color Quality Scale (CQS) 9.0.3
VS1	94,5	96,9	93,0	96,0	95,2	98,6	96,7	94,2	93,5	96,0	94,9	92,2	94,5	96,9	93,0	96,0	95,2	98,6	96,7	94,2	93,5	96,0	94,9	92,2
VS2	95,9	95,4	95,9	95,8	96,3	98,3	96,1	96,7	95,4	95,4	95,5	95,5	95,9	95,4	95,9	95,8	96,3	98,3	96,1	96,7	95,4	95,4	95,5	95,5
VS3	95,5	93,7	94,1	93,5	95,6	96,6	93,8	94,6	95,2	94,0	93,4	94,2	95,5	93,7	94,1	93,5	95,6	96,6	93,8	94,6	95,2	94,0	93,4	94,2
VS4	97,0	95,2	93,2	93,4	96,8	97,1	93,5	93,3	96,8	95,6	93,4	93,3	97,0	95,2	93,2	93,4	96,8	97,1	93,5	93,3	96,8	95,6	93,4	93,3
VS5	98,8	97,1	97,3	97,2	98,6	97,6	97,2	97,1	98,9	97,6	97,4	97,2	98,8	97,1	97,3	97,2	98,6	97,6	97,2	97,1	98,9	97,6	97,4	97,2
VS6	96,3	97,3	92,4	93,7	96,6	97,7	93,8	92,6	96,0	97,0	93,3	92,7	96,3	97,3	92,4	93,7	96,6	97,7	93,8	92,6	96,0	97,0	93,3	92,7
VS7	94,8	95,5	86,4	88,7	95,2	96,3	88,5	86,0	94,2	95,6	88,5	86,9	94,8	95,5	86,4	88,7	95,2	96,3	88,5	86,0	94,2	95,6	88,5	86,9
VS8	91,4	94,8	87,8	91,7	92,0	93,8	91,7	87,5	90,9	93,8	91,2	87,8	91,4	94,8	87,8	91,7	92,0	93,8	91,7	87,5	90,9	93,8	91,2	87,8
VS9	89,3	91,5	91,1	93,4	89,8	90,7	93,9	91,5	88,9	90,7	92,8	90,8	89,3	91,5	91,1	93,4	89,8	90,7	93,9	91,5	88,9	90,7	92,8	90,8
VS10	85,0	85,7	88,7	88,3	85,3	85,5	88,7	89,5	84,7	85,4	88,1	88,5	85,0	85,7	88,7	88,3	85,3	85,5	88,7	89,5	84,7	85,4	88,1	88,5
VS11	86,8	85,4	86,0	85,5	86,8	86,5	85,7	86,4	86,6	85,6	85,4	86,0	86,8	85,4	86,0	85,5	86,8	86,5	85,7	86,4	86,6	85,6	85,4	86,0
VS12	97,3	95,0	93,7	93,5	97,0	96,8	93,5	93,6	97,2	95,6	93,6	93,7	97,3	95,0	93,7	93,5	97,0	96,8	93,5	93,6	97,2	95,6	93,6	93,7
VS13	93,1	97,3	91,9	95,4	93,7	94,7	95,8	92,2	92,7	96,1	94,6	91,8	93,1	97,3	91,9	95,4	93,7	94,7	95,8	92,2	92,7	96,1	94,6	91,8
VS14	96,2	98,8	94,6	96,9	96,7	98,5	97,1	94,8	95,6	97,9	96,4	94,5	96,2	98,8	94,6	96,9	96,7	98,5	97,1	94,8	95,6	97,9	96,4	94,5
VS15	95,4	97,6	93,1	95,7	95,9	98,7	96,2	93,7	94,6	96,8	94,9	92,6	95,4	97,6	93,1	95,7	95,9	98,7	96,2	93,7	94,6	96,8	94,9	92,6
Qa	92,71	93,24	91,32	92,48	92,99	93,63	92,67	91,55	92,37	93,07	92,20	91,26	92,71	93,24	91,32	92,48	92,99	93,63	92,67	91,55	92,37	93,07	92,20	91,26
Qf	92,58	92,60	90,09	90,56	92,82	93,27	90,46	90,04	92,29	92,64	90,55	90,34	92,58	92,60	90,09	90,56	92,82	93,27	90,46	90,04	92,29	92,64	90,55	90,34
Qp	93,13	94,88	93,88	96,04	93,50	94,58	96,65	94,57	92,68	94,25	95,39	93,33	93,13	94,88	93,88	96,04	93,50	94,58	96,65	94,57	92,68	94,25	95,39	93,33
Qg	97,86	100,97	102,70	104,15	98,27	100,14	104,85	103,62	97,41	99,95	103,46	101,84	97,86	100,97	102,70	104,15	98,27	100,14	104,85	103,62	97,41	99,95	103,46	101,84
TLCI - 2012
Q1 (Dark skin)	96,6	96,9	95,0	96,0	96,8	97,1	96,4	95,7	96,3	96,7	95,5	94,9	96,6	96,9	95,0	96,0	96,8	97,1	96,4	95,7	96,3	96,7	95,5	94,9
Q2 (Light skin)	99,8	99,4	89,8	94,5	99,8	99,3	94,5	89,5	99,7	99,5	93,9	90,0	99,8	99,4	89,8	94,5	99,8	99,3	94,5	89,5	99,7	99,5	93,9	90,0
Q3 (Blue sky)	99,2	98,5	92,7	95,3	99,2	98,5	95,6	93,0	99,1	98,7	94,9	92,8	99,2	98,5	92,7	95,3	99,2	98,5	95,6	93,0	99,1	98,7	94,9	92,8
Q4 (Foliage)	99,7	99,6	96,7	97,9	99,7	99,5	97,7	96,3	99,7	99,7	97,8	96,9	99,7	99,6	96,7	97,9	99,7	99,5	97,7	96,3	99,7	99,7	97,8	96,9
Q5 (Blue flower)	97,9	97,4	88,6	92,6	98,0	97,4	92,9	89,1	97,7	97,5	91,8	88,7	97,9	97,4	88,6	92,6	98,0	97,4	92,9	89,1	97,7	97,5	91,8	88,7
Q6 (Bluish green)	99,9	99,2	73,9	85,2	99,9	98,9	83,7	71,0	99,9	99,6	84,7	75,5	99,9	99,2	73,9	85,2	99,9	98,9	83,7	71,0	99,9	99,6	84,7	75,5
Q7 (Orange)	98,8	98,1	97,8	98,4	99,0	98,4	98,8	98,6	98,7	98,2	97,9	97,6	98,8	98,1	97,8	98,4	99,0	98,4	98,8	98,6	98,7	98,2	97,9	97,6
Q8 (Purplish blue)	98,0	97,5	93,9	94,8	98,0	97,4	94,6	93,8	98,0	97,6	94,7	94,3	98,0	97,5	93,9	94,8	98,0	97,4	94,6	93,8	98,0	97,6	94,7	94,3
Q9 (Moderate red)	99,7	99,9	99,1	99,7	99,8	99,9	99,8	99,3	99,5	99,8	99,6	99,0	99,7	99,9	99,1	99,7	99,8	99,9	99,8	99,3	99,5	99,8	99,6	99,0
Q10 (Purple)	97,9	98,8	80,3	91,3	98,3	99,0	91,9	80,5	97,6	98,6	89,5	80,1	97,9	98,8	80,3	91,3	98,3	99,0	91,9	80,5	97,6	98,6	89,5	80,1
Q11 (Yellow green)	99,6	99,1	95,0	95,6	99,6	99,0	95,2	94,5	99,6	99,3	95,6	95,8	99,6	99,1	95,0	95,6	99,6	99,0	95,2	94,5	99,6	99,3	95,6	95,8
Q12 (Orange yellow)	97,8	96,5	93,6	95,2	98,0	96,8	95,8	94,8	97,7	96,8	94,5	93,5	97,8	96,5	93,6	95,2	98,0	96,8	95,8	94,8	97,7	96,8	94,5	93,5
Q13 (Blue)	94,0	93,3	88,5	89,1	93,9	93,1	88,7	88,3	93,9	93,5	89,2	89,3	94,0	93,3	88,5	89,1	93,9	93,1	88,7	88,3	93,9	93,5	89,2	89,3
Q14 (Green)	99,6	99,3	93,4	95,2	99,6	99,2	94,9	92,8	99,6	99,4	95,2	94,2	99,6	99,3	93,4	95,2	99,6	99,2	94,9	92,8	99,6	99,4	95,2	94,2
Q15 (Red)	98,5	99,3	96,0	98,4	98,9	99,5	98,9	97,2	97,7	98,9	97,6	95,3	98,5	99,3	96,0	98,4	98,9	99,5	98,9	97,2	97,7	98,9	97,6	95,3
Q16 (Yellow)	99,0	98,1	94,4	95,3	98,9	98,1	95,3	94,6	98,9	98,4	95,1	94,8	99,0	98,1	94,4	95,3	98,9	98,1	95,3	94,6	98,9	98,4	95,1	94,8
Q17 (Magenta)	98,3	99,0	84,5	93,1	98,7	99,1	93,8	85,3	97,6	98,7	91,5	84,1	98,3	99,0	84,5	93,1	98,7	99,1	93,8	85,3	97,6	98,7	91,5	84,1
Q18 (Cyan)	91,1	94,5	97,4	98,4	92,1	95,3	98,8	97,7	90,9	93,6	98,1	97,2	91,1	94,5	97,4	98,4	92,1	95,3	98,8	97,7	90,9	93,6	98,1	97,2
Q19 (White 90.01%)	94,8	96,8	99,4	98,6	95,1	96,9	98,7	99,4	94,8	96,3	98,8	99,4	94,8	96,8	99,4	98,6	95,1	96,9	98,7	99,4	94,8	96,3	98,8	99,4
Q20 (Neutral 8 59.1%)	96,4	97,7	99,6	99,1	96,5	97,9	99,1	99,6	96,3	97,4	99,2	99,6	96,4	97,7	99,6	99,1	96,5	97,9	99,1	99,6	96,3	97,4	99,2	99,6
Q21 (Neutral 6.5 36.2%)	97,5	98,5	99,7	99,4	97,7	98,6	99,4	99,7	97,5	98,2	99,4	99,7	97,5	98,5	99,7	99,4	97,7	98,6	99,4	99,7	97,5	98,2	99,4	99,7
Q22 (Neutral 5 19.77%)	98,5	99,0	99,8	99,6	98,5	99,1	99,6	99,8	98,4	98,9	99,6	99,8	98,5	99,0	99,8	99,6	98,5	99,1	99,6	99,8	98,4	98,9	99,6	99,8
Q23 (Neutral 3.5 9%)	99,2	99,5	99,9	99,8	99,2	99,5	99,8	99,9	99,1	99,4	99,8	99,9	99,2	99,5	99,9	99,8	99,2	99,5	99,8	99,9	99,1	99,4	99,8	99,9
Q24 (Black 3.13)	99,6	99,8	100,0	99,9	99,6	99,8	99,9	100,0	99,6	99,7	99,9	100,0	99,6	99,8	100,0	99,9	99,6	99,8	99,9	100,0	99,6	99,7	99,9	100,0
Qa	97,3	97,5	89,5	93,8	97,5	97,6	93,7	89,1	97,2	97,5	93,3	89,8	97,3	97,5	89,5	93,8	97,5	97,6	93,7	89,1	97,2	97,5	93,3	89,8
PAR
Begin [nm]	400	400	400	400	400	400	400	400	400	400	400	400	400	400	400	400	400	400	400	400	400	400	400	400
End [nm]	700	700	700	700	700	700	700	700	700	700	700	700	700	700	700	700	700	700	700	700	700	700	700	700
Ephot (Begin..End) [umol/s sqm]	7,22552E+00	6,38352E+00	2,43629E+00	3,43223E+00	2,96367E+00	2,64069E+00	1,44357E+00	1,02394E+00	8,84944E+00	8,04301E+00	4,20111E+00	2,86341E+00	7,22552E+00	6,38352E+00	2,43629E+00	3,43223E+00	2,96367E+00	2,64069E+00	1,44357E+00	1,02394E+00	8,84944E+00	8,04301E+00	4,20111E+00	2,86341E+00
Circadian
Eec [W/sqm]	0,565	0,430	0,073	0,133	0,226	0,173	0,055	0,030	0,696	0,566	0,157	0,086	0,565	0,430	0,073	0,133	0,226	0,173	0,055	0,030	0,696	0,566	0,157	0,086
acv	0,858	0,752	0,360	0,455	0,839	0,735	0,454	0,359	0,858	0,779	0,439	0,359	0,858	0,752	0,360	0,455	0,839	0,735	0,454	0,359	0,858	0,779	0,439	0,359
CCT [K]	6280	5088	2653	3036	6074	4934	3012	2636	6313	5386	2977	2665	6280	5088	2653	3036	6074	4934	3012	2636	6313	5386	2977	2665
LED Values
Peak WL [nm]	453,0	453,0	633,0	634,0	453,0	453,0	633,0	632,0	453,0	453,0	637,0	640,0	453,0	453,0	633,0	634,0	453,0	453,0	633,0	632,0	453,0	453,0	637,0	640,0
Peak FWHM [nm]	23,2	23,2	164,1	180,2	23,0	22,6	179,5	161,1	22,9	23,1	178,7	166,1	23,2	23,2	164,1	180,2	23,0	22,6	179,5	161,1	22,9	23,1	178,7	166,1
Centroid WL [nm]	558,0	569,7	611,4	601,5	560,3	572,3	602,9	612,6	557,3	566,2	602,4	610,9	558,0	569,7	611,4	601,5	560,3	572,3	602,9	612,6	557,3	566,2	602,4	610,9
RGB Values (CIE1931 2�)
RGB Space	manual	manual	manual	manual	manual	manual	manual	manual	manual	manual	manual	manual	manual	manual	manual	manual	manual	manual	manual	manual	manual	manual	manual	manual
R	380,6	394,3	226,3	294,3	159,5	166,0	123,5	94,7	464,5	478,0	366,3	266,5	380,6	394,3	226,3	294,3	159,5	166,0	123,5	94,7	464,5	478,0	366,3	266,5
G	464,6	389,9	121,2	180,3	189,6	160,0	74,9	50,3	572,6	500,9	220,5	143,7	464,6	389,9	121,2	180,3	189,6	160,0	74,9	50,3	572,6	500,9	220,5	143,7
B	466,8	343,4	41,4	87,3	185,2	136,9	36,3	17,2	574,5	456,5	100,9	48,2	466,8	343,4	41,4	87,3	185,2	136,9	36,3	17,2	574,5	456,5	100,9	48,2
Ratio Values
Wavelength Range Dividend [nm]	380 - 400	380 - 400	380 - 400	380 - 400	380 - 400	380 - 400	380 - 400	380 - 400	380 - 400	380 - 400	380 - 400	380 - 400	380 - 400	380 - 400	380 - 400	380 - 400	380 - 400	380 - 400	380 - 400	380 - 400	380 - 400	380 - 400	380 - 400	380 - 400
Wavelength Range Divisor [nm]	400 - 420	400 - 420	400 - 420	400 - 420	400 - 420	400 - 420	400 - 420	400 - 420	400 - 420	400 - 420	400 - 420	400 - 420	400 - 420	400 - 420	400 - 420	400 - 420	400 - 420	400 - 420	400 - 420	400 - 420	400 - 420	400 - 420	400 - 420	400 - 420
Ratio Value	0,1221	0,2543	1,1341	0,5056	0,4019	0,4418	0,4120	0,9577	0,2716	0,1266	0,5801	0,4184	0,1221	0,2543	1,1341	0,5056	0,4019	0,4418	0,4120	0,9577	0,2716	0,1266	0,5801	0,4184
Name of spectral function	Smel.csv	Smel.csv	Smel.csv	Smel.csv	Smel.csv	Smel.csv	Smel.csv	Smel.csv	Smel.csv	Smel.csv	Smel.csv	Smel.csv	Smel.csv	Smel.csv	Smel.csv	Smel.csv	Smel.csv	Smel.csv	Smel.csv	Smel.csv	Smel.csv	Smel.csv	Smel.csv	Smel.csv
Spectral Operation	Multiplication	Multiplication	Multiplication	Multiplication	Multiplication	Multiplication	Multiplication	Multiplication	Multiplication	Multiplication	Multiplication	Multiplication	Multiplication	Multiplication	Multiplication	Multiplication	Multiplication	Multiplication	Multiplication	Multiplication	Multiplication	Multiplication	Multiplication	Multiplication
Integral value [W/sqm]	5,650E-01	4,299E-01	7,310E-02	1,328E-01	2,265E-01	1,731E-01	5,518E-02	3,033E-02	6,957E-01	5,663E-01	1,573E-01	8,627E-02	5,650E-01	4,299E-01	7,310E-02	1,328E-01	2,265E-01	1,731E-01	5,518E-02	3,033E-02	6,957E-01	5,663E-01	1,573E-01	8,627E-02
Wavelength [nm]	Ee [W/(sqm*nm)]	Ee [W/(sqm*nm)]	Ee [W/(sqm*nm)]	Ee [W/(sqm*nm)]	Ee [W/(sqm*nm)]	Ee [W/(sqm*nm)]	Ee [W/(sqm*nm)]	Ee [W/(sqm*nm)]	Ee [W/(sqm*nm)]	Ee [W/(sqm*nm)]	Ee [W/(sqm*nm)]	Ee [W/(sqm*nm)]	Ee [W/(sqm*nm)]	Ee [W/(sqm*nm)]	Ee [W/(sqm*nm)]	Ee [W/(sqm*nm)]	Ee [W/(sqm*nm)]	Ee [W/(sqm*nm)]	Ee [W/(sqm*nm)]	Ee [W/(sqm*nm)]	Ee [W/(sqm*nm)]	Ee [W/(sqm*nm)]	Ee [W/(sqm*nm)]	Ee [W/(sqm*nm)]
380	4,77840E-06	3,92958E-05	4,01865E-07	0,00000E+00	7,28155E-06	1,63746E-05	3,68479E-05	1,48879E-07	0,00000E+00	4,45123E-05	0,00000E+00	1,04821E-06	4,77840E-06	3,92958E-05	4,01865E-07	0,00000E+00	7,28155E-06	1,63746E-05	3,68479E-05	1,48879E-07	0,00000E+00	4,45123E-05	0,00000E+00	1,04821E-06
381	0,00000E+00	4,81617E-05	1,19040E-05	0,00000E+00	3,25697E-06	1,12874E-05	2,58269E-05	0,00000E+00	2,19526E-05	3,11989E-05	3,40280E-06	7,34698E-07	0,00000E+00	4,81617E-05	1,19040E-05	0,00000E+00	3,25697E-06	1,12874E-05	2,58269E-05	0,00000E+00	2,19526E-05	3,11989E-05	3,40280E-06	7,34698E-07
382	0,00000E+00	5,92733E-05	2,56086E-05	0,00000E+00	1,23539E-06	4,28143E-06	9,79637E-06	0,00000E+00	4,72258E-05	1,18340E-05	7,32033E-06	2,78677E-07	0,00000E+00	5,92733E-05	2,56086E-05	0,00000E+00	1,23539E-06	4,28143E-06	9,79637E-06	0,00000E+00	4,72258E-05	1,18340E-05	7,32033E-06	2,78677E-07
383	0,00000E+00	5,87259E-05	3,05111E-05	2,13329E-06	6,61991E-06	1,30725E-06	5,98224E-07	4,02838E-06	5,74603E-05	0,00000E+00	9,37194E-06	0,00000E+00	0,00000E+00	5,87259E-05	3,05111E-05	2,13329E-06	6,61991E-06	1,30725E-06	5,98224E-07	4,02838E-06	5,74603E-05	0,00000E+00	9,37194E-06	0,00000E+00
384	0,00000E+00	3,96747E-05	2,15069E-05	7,75462E-06	2,40637E-05	4,75191E-06	2,17458E-06	1,46434E-05	4,40005E-05	0,00000E+00	8,51137E-06	0,00000E+00	0,00000E+00	3,96747E-05	2,15069E-05	7,75462E-06	2,40637E-05	4,75191E-06	2,17458E-06	1,46434E-05	4,40005E-05	0,00000E+00	8,51137E-06	0,00000E+00
385	0,00000E+00	2,19741E-05	1,31507E-05	1,30452E-05	4,04812E-05	7,99391E-06	3,65819E-06	2,46338E-05	3,15506E-05	0,00000E+00	7,73522E-06	0,00000E+00	0,00000E+00	2,19741E-05	1,31507E-05	1,30452E-05	4,04812E-05	7,99391E-06	3,65819E-06	2,46338E-05	3,15506E-05	0,00000E+00	7,73522E-06	0,00000E+00
386	6,13427E-06	1,25781E-05	7,66218E-06	1,47711E-05	3,77193E-05	1,91505E-05	2,36063E-06	1,58962E-05	2,86257E-05	0,00000E+00	9,33060E-06	6,27829E-06	6,13427E-06	1,25781E-05	7,66218E-06	1,47711E-05	3,77193E-05	1,91505E-05	2,36063E-06	1,58962E-05	2,86257E-05	0,00000E+00	9,33060E-06	6,27829E-06
387	1,26386E-05	4,40116E-06	2,68104E-06	1,60348E-05	3,30334E-05	3,06331E-05	8,25999E-07	5,56219E-06	2,67538E-05	0,00000E+00	1,10893E-05	1,29353E-05	1,26386E-05	4,40116E-06	2,68104E-06	1,60348E-05	3,30334E-05	3,06331E-05	8,25999E-07	5,56219E-06	2,67538E-05	0,00000E+00	1,10893E-05	1,29353E-05
388	1,31467E-05	3,40483E-06	0,00000E+00	1,36156E-05	2,55788E-05	2,99872E-05	0,00000E+00	3,53463E-06	2,09721E-05	2,45200E-06	9,80409E-06	1,34554E-05	1,31467E-05	3,40483E-06	0,00000E+00	1,36156E-05	2,55788E-05	2,99872E-05	0,00000E+00	3,53463E-06	2,09721E-05	2,45200E-06	9,80409E-06	1,34554E-05
389	6,52121E-06	1,09579E-05	0,00000E+00	6,75378E-06	1,46623E-05	1,48747E-05	0,00000E+00	1,13756E-05	1,04029E-05	7,89134E-06	4,86316E-06	6,67432E-06	6,52121E-06	1,09579E-05	0,00000E+00	6,75378E-06	1,46623E-05	1,48747E-05	0,00000E+00	1,13756E-05	1,04029E-05	7,89134E-06	4,86316E-06	6,67432E-06
390	9,30685E-08	1,82061E-05	0,00000E+00	9,63877E-08	4,05398E-06	2,12286E-07	0,00000E+00	1,89001E-05	1,48466E-07	1,31111E-05	6,94054E-08	9,52538E-08	9,30685E-08	1,82061E-05	0,00000E+00	9,63877E-08	4,05398E-06	2,12286E-07	0,00000E+00	1,89001E-05	1,48466E-07	1,31111E-05	6,94054E-08	9,52538E-08
391	6,96387E-06	1,07393E-05	7,61364E-06	1,33638E-05	4,59144E-06	5,32295E-06	0,00000E+00	1,19624E-05	1,18805E-05	1,11958E-05	1,68132E-05	0,00000E+00	6,96387E-06	1,07393E-05	7,61364E-06	1,33638E-05	4,59144E-06	5,32295E-06	0,00000E+00	1,19624E-05	1,18805E-05	1,11958E-05	1,68132E-05	0,00000E+00
392	1,36902E-05	3,33725E-06	1,49675E-05	2,62718E-05	5,24004E-06	1,04643E-05	0,00000E+00	5,06400E-06	2,33557E-05	9,20892E-06	3,30529E-05	0,00000E+00	1,36902E-05	3,33725E-06	1,49675E-05	2,62718E-05	5,24004E-06	1,04643E-05	0,00000E+00	5,06400E-06	2,33557E-05	9,20892E-06	3,30529E-05	0,00000E+00
393	1,58761E-05	0,00000E+00	2,18859E-05	2,67692E-05	5,55429E-06	1,28327E-05	1,11479E-06	1,53503E-06	2,92081E-05	6,53117E-06	3,17201E-05	3,63250E-06	1,58761E-05	0,00000E+00	2,18859E-05	2,67692E-05	5,55429E-06	1,28327E-05	1,11479E-06	1,53503E-06	2,92081E-05	6,53117E-06	3,17201E-05	3,63250E-06
394	1,42857E-05	0,00000E+00	2,87625E-05	1,66829E-05	5,60255E-06	1,29442E-05	3,23567E-06	7,40611E-07	3,05341E-05	3,15111E-06	1,53041E-05	1,05434E-05	1,42857E-05	0,00000E+00	2,87625E-05	1,66829E-05	5,60255E-06	1,29442E-05	3,23567E-06	7,40611E-07	3,05341E-05	3,15111E-06	1,53041E-05	1,05434E-05
395	1,37367E-05	2,72841E-07	3,46629E-05	7,02781E-06	5,70780E-06	1,30890E-05	5,03249E-06	0,00000E+00	3,25588E-05	7,20454E-07	2,19400E-06	1,76673E-05	1,37367E-05	2,72841E-07	3,46629E-05	7,02781E-06	5,70780E-06	1,30890E-05	5,03249E-06	0,00000E+00	3,25588E-05	7,20454E-07	2,19400E-06	1,76673E-05
396	2,46265E-05	3,49223E-06	2,82904E-05	3,98250E-06	6,36260E-06	1,34400E-05	2,85179E-06	0,00000E+00	4,15468E-05	9,22143E-06	2,80820E-05	2,55356E-05	2,46265E-05	3,49223E-06	2,82904E-05	3,98250E-06	6,36260E-06	1,34400E-05	2,85179E-06	0,00000E+00	4,15468E-05	9,22143E-06	2,80820E-05	2,55356E-05
397	3,50863E-05	6,59017E-06	2,21056E-05	1,04117E-06	6,98426E-06	1,37582E-05	7,45559E-07	0,00000E+00	5,01483E-05	1,74018E-05	5,29935E-05	3,30817E-05	3,50863E-05	6,59017E-06	2,21056E-05	1,04117E-06	6,98426E-06	1,37582E-05	7,45559E-07	0,00000E+00	5,01483E-05	1,74018E-05	5,29935E-05	3,30817E-05
398	3,24670E-05	9,15726E-06	1,45158E-05	0,00000E+00	6,87037E-06	1,01096E-05	0,00000E+00	8,82473E-07	3,87692E-05	2,99166E-05	5,24436E-05	2,60581E-05	3,24670E-05	9,15726E-06	1,45158E-05	0,00000E+00	6,87037E-06	1,01096E-05	0,00000E+00	8,82473E-07	3,87692E-05	2,99166E-05	5,24436E-05	2,60581E-05
399	2,30584E-05	1,14654E-05	6,38382E-06	0,00000E+00	6,41031E-06	4,44604E-06	0,00000E+00	2,23460E-06	1,70500E-05	4,48006E-05	3,85326E-05	1,14599E-05	2,30584E-05	1,14654E-05	6,38382E-06	0,00000E+00	6,41031E-06	4,44604E-06	0,00000E+00	2,23460E-06	1,70500E-05	4,48006E-05	3,85326E-05	1,14599E-05
400	1,45359E-05	1,27860E-05	1,42213E-06	0,00000E+00	8,16590E-06	0,00000E+00	1,07797E-06	3,43752E-06	2,52547E-06	5,55018E-05	2,56096E-05	0,00000E+00	1,45359E-05	1,27860E-05	1,42213E-06	0,00000E+00	8,16590E-06	0,00000E+00	1,07797E-06	3,43752E-06	2,52547E-06	5,55018E-05	2,56096E-05	0,00000E+00
401	8,12806E-06	9,81648E-06	8,83686E-06	0,00000E+00	1,90163E-05	0,00000E+00	6,69831E-06	4,07381E-06	1,56928E-05	4,86402E-05	1,43202E-05	0,00000E+00	8,12806E-06	9,81648E-06	8,83686E-06	0,00000E+00	1,90163E-05	0,00000E+00	6,69831E-06	4,07381E-06	1,56928E-05	4,86402E-05	1,43202E-05	0,00000E+00
402	1,60848E-06	6,75334E-06	1,62549E-05	0,00000E+00	2,98296E-05	0,00000E+00	1,23212E-05	4,68748E-06	2,88661E-05	4,13831E-05	2,83386E-06	0,00000E+00	1,60848E-06	6,75334E-06	1,62549E-05	0,00000E+00	2,98296E-05	0,00000E+00	1,23212E-05	4,68748E-06	2,88661E-05	4,13831E-05	2,83386E-06	0,00000E+00
403	0,00000E+00	1,93199E-05	1,32360E-05	2,60900E-07	2,23047E-05	7,27433E-06	1,30774E-05	7,20974E-06	3,64655E-05	2,83911E-05	5,10992E-06	0,00000E+00	0,00000E+00	1,93199E-05	1,32360E-05	2,60900E-07	2,23047E-05	7,27433E-06	1,30774E-05	7,20974E-06	3,64655E-05	2,83911E-05	5,10992E-06	0,00000E+00
404	0,00000E+00	3,70588E-05	6,95598E-06	6,07271E-07	9,05613E-06	1,69317E-05	1,23591E-05	1,03995E-05	4,25197E-05	1,38650E-05	1,18939E-05	0,00000E+00	0,00000E+00	3,70588E-05	6,95598E-06	6,07271E-07	9,05613E-06	1,69317E-05	1,23591E-05	1,03995E-05	4,25197E-05	1,38650E-05	1,18939E-05	0,00000E+00
405	8,43938E-06	4,45955E-05	2,30006E-06	7,28935E-07	3,04586E-06	2,18878E-05	1,02497E-05	1,08643E-05	4,28338E-05	8,48415E-06	1,84153E-05	1,62863E-06	8,43938E-06	4,45955E-05	2,30006E-06	7,28935E-07	3,04586E-06	2,18878E-05	1,02497E-05	1,08643E-05	4,28338E-05	8,48415E-06	1,84153E-05	1,62863E-06
406	3,40856E-05	3,03288E-05	1,17896E-06	3,73635E-07	1,23018E-05	1,67337E-05	5,25377E-06	5,56880E-06	3,09069E-05	2,22809E-05	2,40329E-05	6,57781E-06	3,40856E-05	3,03288E-05	1,17896E-06	3,73635E-07	1,23018E-05	1,67337E-05	5,25377E-06	5,56880E-06	3,09069E-05	2,22809E-05	2,40329E-05	6,57781E-06
407	5,83025E-05	1,68503E-05	1,19966E-07	3,80196E-08	2,10420E-05	1,18636E-05	5,34603E-07	5,66660E-07	1,96383E-05	3,53082E-05	2,93353E-05	1,12512E-05	5,83025E-05	1,68503E-05	1,19966E-07	3,80196E-08	2,10420E-05	1,18636E-05	5,34603E-07	5,66660E-07	1,96383E-05	3,53082E-05	2,93353E-05	1,12512E-05
408	7,10752E-05	1,90324E-05	0,00000E+00	0,00000E+00	1,41499E-05	1,34844E-05	0,00000E+00	0,00000E+00	4,37621E-05	5,12644E-05	1,92261E-05	1,32335E-05	7,10752E-05	1,90324E-05	0,00000E+00	0,00000E+00	1,41499E-05	1,34844E-05	0,00000E+00	0,00000E+00	4,37621E-05	5,12644E-05	1,92261E-05	1,32335E-05
409	8,25447E-05	2,32829E-05	0,00000E+00	0,00000E+00	5,04912E-06	1,59713E-05	0,00000E+00	0,00000E+00	7,29788E-05	6,78878E-05	6,86046E-06	1,48915E-05	8,25447E-05	2,32829E-05	0,00000E+00	0,00000E+00	5,04912E-06	1,59713E-05	0,00000E+00	0,00000E+00	7,29788E-05	6,78878E-05	6,86046E-06	1,48915E-05
410	8,55643E-05	3,56668E-05	0,00000E+00	0,00000E+00	5,12567E-06	1,97094E-05	7,82015E-07	0,00000E+00	8,72655E-05	8,46609E-05	6,61726E-06	1,35378E-05	8,55643E-05	3,56668E-05	0,00000E+00	0,00000E+00	5,12567E-06	1,97094E-05	7,82015E-07	0,00000E+00	8,72655E-05	8,46609E-05	6,61726E-06	1,35378E-05
411	7,83444E-05	5,77634E-05	0,00000E+00	0,00000E+00	1,64025E-05	2,49245E-05	2,50250E-06	0,00000E+00	8,31723E-05	1,01391E-04	2,11757E-05	8,56034E-06	7,83444E-05	5,77634E-05	0,00000E+00	0,00000E+00	1,64025E-05	2,49245E-05	2,50250E-06	0,00000E+00	8,31723E-05	1,01391E-04	2,11757E-05	8,56034E-06
412	7,20235E-05	7,96398E-05	2,59930E-07	5,23834E-07	2,75064E-05	3,00058E-05	4,17927E-06	4,44446E-08	7,98019E-05	1,18303E-04	3,53642E-05	4,02885E-06	7,20235E-05	7,96398E-05	2,59930E-07	5,23834E-07	2,75064E-05	3,00058E-05	4,17927E-06	4,44446E-08	7,98019E-05	1,18303E-04	3,53642E-05	4,02885E-06
413	9,24573E-05	9,09925E-05	1,04735E-05	2,11072E-05	3,20445E-05	2,85001E-05	4,19055E-06	1,79083E-06	9,64366E-05	1,35649E-04	3,54596E-05	1,51938E-05	9,24573E-05	9,09925E-05	1,04735E-05	2,11072E-05	3,20445E-05	2,85001E-05	4,19055E-06	1,79083E-06	9,64366E-05	1,35649E-04	3,54596E-05	1,51938E-05
414	1,13157E-04	1,02547E-04	2,07709E-05	4,18593E-05	3,66575E-05	2,70232E-05	4,20765E-06	3,55154E-06	1,13317E-04	1,53299E-04	3,56044E-05	2,64554E-05	1,13157E-04	1,02547E-04	2,07709E-05	4,18593E-05	3,66575E-05	2,70232E-05	4,20765E-06	3,55154E-06	1,13317E-04	1,53299E-04	3,56044E-05	2,64554E-05
415	1,35677E-04	1,07134E-04	2,39351E-05	4,83878E-05	4,36533E-05	3,07740E-05	7,62118E-06	5,98704E-06	1,37192E-04	1,52586E-04	3,97793E-05	3,66073E-05	1,35677E-04	1,07134E-04	2,39351E-05	4,83878E-05	4,36533E-05	3,07740E-05	7,62118E-06	5,98704E-06	1,37192E-04	1,52586E-04	3,97793E-05	3,66073E-05
416	1,58077E-04	1,07044E-04	2,24138E-05	4,55610E-05	5,17600E-05	3,76141E-05	1,29908E-05	8,71347E-06	1,64144E-04	1,40278E-04	4,62619E-05	4,54915E-05	1,58077E-04	1,07044E-04	2,24138E-05	4,55610E-05	5,17600E-05	3,76141E-05	1,29908E-05	8,71347E-06	1,64144E-04	1,40278E-04	4,62619E-05	4,54915E-05
417	1,84055E-04	1,13857E-04	2,33107E-05	4,39029E-05	6,03859E-05	4,52116E-05	1,82371E-05	1,17029E-05	1,97093E-04	1,40664E-04	5,37614E-05	5,30788E-05	1,84055E-04	1,13857E-04	2,33107E-05	4,39029E-05	6,03859E-05	4,52116E-05	1,82371E-05	1,17029E-05	1,97093E-04	1,40664E-04	5,37614E-05	5,30788E-05
418	2,32236E-04	1,51950E-04	3,47358E-05	4,69404E-05	7,35565E-05	5,80495E-05	2,43221E-05	1,65839E-05	2,64242E-04	1,95317E-04	6,76065E-05	5,72520E-05	2,32236E-04	1,51950E-04	3,47358E-05	4,69404E-05	7,35565E-05	5,80495E-05	2,43221E-05	1,65839E-05	2,64242E-04	1,95317E-04	6,76065E-05	5,72520E-05
419	2,80411E-04	1,89957E-04	4,61071E-05	5,00606E-05	8,67512E-05	7,08760E-05	3,03935E-05	2,14465E-05	3,31229E-04	2,49788E-04	8,14521E-05	6,15201E-05	2,80411E-04	1,89957E-04	4,61071E-05	5,00606E-05	8,67512E-05	7,08760E-05	3,03935E-05	2,14465E-05	3,31229E-04	2,49788E-04	8,14521E-05	6,15201E-05
420	3,26107E-04	2,40843E-04	5,37421E-05	6,91870E-05	1,05516E-04	8,33426E-05	3,37743E-05	2,65941E-05	3,86358E-04	2,94254E-04	8,95153E-05	6,90107E-05	3,26107E-04	2,40843E-04	5,37421E-05	6,91870E-05	1,05516E-04	8,33426E-05	3,37743E-05	2,65941E-05	3,86358E-04	2,94254E-04	8,95153E-05	6,90107E-05
421	3,70793E-04	2,95227E-04	6,02000E-05	9,29933E-05	1,25836E-04	9,56237E-05	3,63292E-05	3,17891E-05	4,37571E-04	3,35411E-04	9,58101E-05	7,74508E-05	3,70793E-04	2,95227E-04	6,02000E-05	9,29933E-05	1,25836E-04	9,56237E-05	3,63292E-05	3,17891E-05	4,37571E-04	3,35411E-04	9,58101E-05	7,74508E-05
422	4,18565E-04	3,46454E-04	6,65581E-05	1,13232E-04	1,47953E-04	1,13417E-04	4,15769E-05	3,41766E-05	4,92540E-04	3,90553E-04	1,10903E-04	8,16508E-05	4,18565E-04	3,46454E-04	6,65581E-05	1,13232E-04	1,47953E-04	1,13417E-04	4,15769E-05	3,41766E-05	4,92540E-04	3,90553E-04	1,10903E-04	8,16508E-05
423	4,70361E-04	3,90743E-04	7,25249E-05	1,26668E-04	1,72678E-04	1,40527E-04	5,14459E-05	3,14898E-05	5,52480E-04	4,68998E-04	1,41173E-04	7,81191E-05	4,70361E-04	3,90743E-04	7,25249E-05	1,26668E-04	1,72678E-04	1,40527E-04	5,14459E-05	3,14898E-05	5,52480E-04	4,68998E-04	1,41173E-04	7,81191E-05
424	5,18654E-04	4,32056E-04	7,80598E-05	1,39188E-04	1,95812E-04	1,65967E-04	6,07067E-05	2,88983E-05	6,08354E-04	5,42515E-04	1,69603E-04	7,46556E-05	5,18654E-04	4,32056E-04	7,80598E-05	1,39188E-04	1,95812E-04	1,65967E-04	6,07067E-05	2,88983E-05	6,08354E-04	5,42515E-04	1,69603E-04	7,46556E-05
425	6,33178E-04	4,94364E-04	9,36773E-05	1,62067E-04	2,38038E-04	1,97292E-04	6,50825E-05	3,31420E-05	7,36982E-04	6,39187E-04	1,92736E-04	8,92017E-05	6,33178E-04	4,94364E-04	9,36773E-05	1,62067E-04	2,38038E-04	1,97292E-04	6,50825E-05	3,31420E-05	7,36982E-04	6,39187E-04	1,92736E-04	8,92017E-05
426	7,47161E-04	5,55774E-04	1,09299E-04	1,84737E-04	2,79754E-04	2,27785E-04	6,90745E-05	3,76476E-05	8,64957E-04	7,33647E-04	2,14769E-04	1,04272E-04	7,47161E-04	5,55774E-04	1,09299E-04	1,84737E-04	2,79754E-04	2,27785E-04	6,90745E-05	3,76476E-05	8,64957E-04	7,33647E-04	2,14769E-04	1,04272E-04
427	8,75398E-04	6,44868E-04	1,24482E-04	2,10580E-04	3,27430E-04	2,58824E-04	7,73676E-05	4,64750E-05	1,01595E-03	8,52410E-04	2,44755E-04	1,25260E-04	8,75398E-04	6,44868E-04	1,24482E-04	2,10580E-04	3,27430E-04	2,58824E-04	7,73676E-05	4,64750E-05	1,01595E-03	8,52410E-04	2,44755E-04	1,25260E-04
428	1,01431E-03	7,56058E-04	1,39090E-04	2,38714E-04	3,79620E-04	2,89874E-04	8,90951E-05	5,88642E-05	1,18475E-03	9,90167E-04	2,80951E-04	1,51039E-04	1,01431E-03	7,56058E-04	1,39090E-04	2,38714E-04	3,79620E-04	2,89874E-04	8,90951E-05	5,88642E-05	1,18475E-03	9,90167E-04	2,80951E-04	1,51039E-04
429	1,15279E-03	8,66054E-04	1,53714E-04	2,67037E-04	4,33568E-04	3,23863E-04	1,01320E-04	7,00854E-05	1,35704E-03	1,12882E-03	3,15965E-04	1,76109E-04	1,15279E-03	8,66054E-04	1,53714E-04	2,67037E-04	4,33568E-04	3,23863E-04	1,01320E-04	7,00854E-05	1,35704E-03	1,12882E-03	3,15965E-04	1,76109E-04
430	1,31581E-03	9,89741E-04	1,71562E-04	3,02427E-04	5,09520E-04	3,83976E-04	1,19195E-04	7,57769E-05	1,58560E-03	1,30057E-03	3,50403E-04	2,01305E-04	1,31581E-03	9,89741E-04	1,71562E-04	3,02427E-04	5,09520E-04	3,83976E-04	1,19195E-04	7,57769E-05	1,58560E-03	1,30057E-03	3,50403E-04	2,01305E-04
431	1,47206E-03	1,10829E-03	1,88680E-04	3,36356E-04	5,82280E-04	4,41554E-04	1,36319E-04	8,12438E-05	1,80458E-03	1,46517E-03	3,83440E-04	2,25455E-04	1,47206E-03	1,10829E-03	1,88680E-04	3,36356E-04	5,82280E-04	4,41554E-04	1,36319E-04	8,12438E-05	1,80458E-03	1,46517E-03	3,83440E-04	2,25455E-04
432	1,70257E-03	1,28180E-03	2,12443E-04	3,79343E-04	6,65102E-04	5,03455E-04	1,56776E-04	8,70564E-05	2,09385E-03	1,68133E-03	4,48184E-04	2,54737E-04	1,70257E-03	1,28180E-03	2,12443E-04	3,79343E-04	6,65102E-04	5,03455E-04	1,56776E-04	8,70564E-05	2,09385E-03	1,68133E-03	4,48184E-04	2,54737E-04
433	1,96424E-03	1,47844E-03	2,39205E-04	4,26673E-04	7,53382E-04	5,68314E-04	1,78856E-04	9,32823E-05	2,41387E-03	1,92058E-03	5,25454E-04	2,86588E-04	1,96424E-03	1,47844E-03	2,39205E-04	4,26673E-04	7,53382E-04	5,68314E-04	1,78856E-04	9,32823E-05	2,41387E-03	1,92058E-03	5,25454E-04	2,86588E-04
434	2,24626E-03	1,68822E-03	2,68293E-04	4,81053E-04	8,60075E-04	6,44989E-04	2,01476E-04	1,03295E-04	2,75412E-03	2,18510E-03	5,96923E-04	3,23056E-04	2,24626E-03	1,68822E-03	2,68293E-04	4,81053E-04	8,60075E-04	6,44989E-04	2,01476E-04	1,03295E-04	2,75412E-03	2,18510E-03	5,96923E-04	3,23056E-04
435	2,56752E-03	1,92329E-03	3,01830E-04	5,49052E-04	1,00255E-03	7,44577E-04	2,25084E-04	1,20663E-04	3,13321E-03	2,49841E-03	6,56886E-04	3,68437E-04	2,56752E-03	1,92329E-03	3,01830E-04	5,49052E-04	1,00255E-03	7,44577E-04	2,25084E-04	1,20663E-04	3,13321E-03	2,49841E-03	6,56886E-04	3,68437E-04
436	2,86760E-03	2,14271E-03	3,33046E-04	6,12552E-04	1,13608E-03	8,37769E-04	2,47016E-04	1,36946E-04	3,48699E-03	2,79110E-03	7,12314E-04	4,10809E-04	2,86760E-03	2,14271E-03	3,33046E-04	6,12552E-04	1,13608E-03	8,37769E-04	2,47016E-04	1,36946E-04	3,48699E-03	2,79110E-03	7,12314E-04	4,10809E-04
437	3,29042E-03	2,45371E-03	3,76937E-04	6,96966E-04	1,30387E-03	9,63624E-04	2,82144E-04	1,54456E-04	4,02622E-03	3,22913E-03	8,09137E-04	4,45573E-04	3,29042E-03	2,45371E-03	3,76937E-04	6,96966E-04	1,30387E-03	9,63624E-04	2,82144E-04	1,54456E-04	4,02622E-03	3,22913E-03	8,09137E-04	4,45573E-04
438	3,73129E-03	2,77830E-03	4,22940E-04	7,85023E-04	1,47786E-03	1,09449E-03	3,19027E-04	1,72586E-04	4,58920E-03	3,68582E-03	9,11342E-04	4,81864E-04	3,73129E-03	2,77830E-03	4,22940E-04	7,85023E-04	1,47786E-03	1,09449E-03	3,19027E-04	1,72586E-04	4,58920E-03	3,68582E-03	9,11342E-04	4,81864E-04
439	4,26240E-03	3,16921E-03	4,74151E-04	8,95004E-04	1,69109E-03	1,25302E-03	3,62439E-04	1,95082E-04	5,25816E-03	4,22542E-03	1,03655E-03	5,38956E-04	4,26240E-03	3,16921E-03	4,74151E-04	8,95004E-04	1,69109E-03	1,25302E-03	3,62439E-04	1,95082E-04	5,25816E-03	4,22542E-03	1,03655E-03	5,38956E-04
440	4,84388E-03	3,59694E-03	5,27052E-04	1,01796E-03	1,92707E-03	1,42728E-03	4,09207E-04	2,20071E-04	5,98495E-03	4,80968E-03	1,17487E-03	6,09995E-04	4,84388E-03	3,59694E-03	5,27052E-04	1,01796E-03	1,92707E-03	1,42728E-03	4,09207E-04	2,20071E-04	5,98495E-03	4,80968E-03	1,17487E-03	6,09995E-04
441	5,44336E-03	4,03628E-03	5,81290E-04	1,14183E-03	2,16913E-03	1,60756E-03	4,58213E-04	2,45795E-04	6,73582E-03	5,40811E-03	1,31713E-03	6,81809E-04	5,44336E-03	4,03628E-03	5,81290E-04	1,14183E-03	2,16913E-03	1,60756E-03	4,58213E-04	2,45795E-04	6,73582E-03	5,40811E-03	1,31713E-03	6,81809E-04
442	6,21835E-03	4,59628E-03	6,50296E-04	1,28746E-03	2,47578E-03	1,84359E-03	5,25591E-04	2,78906E-04	7,71407E-03	6,16198E-03	1,49944E-03	7,67631E-04	6,21835E-03	4,59628E-03	6,50296E-04	1,28746E-03	2,47578E-03	1,84359E-03	5,25591E-04	2,78906E-04	7,71407E-03	6,16198E-03	1,49944E-03	7,67631E-04
443	6,97593E-03	5,14363E-03	7,17696E-04	1,42975E-03	2,77552E-03	2,07435E-03	5,91465E-04	3,11266E-04	8,67042E-03	6,89885E-03	1,67764E-03	8,51478E-04	6,97593E-03	5,14363E-03	7,17696E-04	1,42975E-03	2,77552E-03	2,07435E-03	5,91465E-04	3,11266E-04	8,67042E-03	6,89885E-03	1,67764E-03	8,51478E-04
444	7,90824E-03	5,83264E-03	8,05249E-04	1,61004E-03	3,15590E-03	2,35632E-03	6,69415E-04	3,45163E-04	9,85323E-03	7,83875E-03	1,88192E-03	9,48621E-04	7,90824E-03	5,83264E-03	8,05249E-04	1,61004E-03	3,15590E-03	2,35632E-03	6,69415E-04	3,45163E-04	9,85323E-03	7,83875E-03	1,88192E-03	9,48621E-04
445	8,93047E-03	6,59166E-03	9,02629E-04	1,80932E-03	3,57531E-03	2,66485E-03	7,54195E-04	3,81224E-04	1,11506E-02	8,87639E-03	2,10313E-03	1,05433E-03	8,93047E-03	6,59166E-03	9,02629E-04	1,80932E-03	3,57531E-03	2,66485E-03	7,54195E-04	3,81224E-04	1,11506E-02	8,87639E-03	2,10313E-03	1,05433E-03
446	9,99676E-03	7,37447E-03	9,93035E-04	2,01142E-03	4,01445E-03	2,98350E-03	8,37897E-04	4,16280E-04	1,24879E-02	9,94315E-03	2,32701E-03	1,15905E-03	9,99676E-03	7,37447E-03	9,93035E-04	2,01142E-03	4,01445E-03	2,98350E-03	8,37897E-04	4,16280E-04	1,24879E-02	9,94315E-03	2,32701E-03	1,15905E-03
447	1,10794E-02	8,15602E-03	1,06784E-03	2,20767E-03	4,46311E-03	3,30239E-03	9,15720E-04	4,47759E-04	1,38221E-02	1,10036E-02	2,54331E-03	1,25654E-03	1,10794E-02	8,15602E-03	1,06784E-03	2,20767E-03	4,46311E-03	3,30239E-03	9,15720E-04	4,47759E-04	1,38221E-02	1,10036E-02	2,54331E-03	1,25654E-03
448	1,21175E-02	8,90547E-03	1,13863E-03	2,39489E-03	4,89331E-03	3,60811E-03	9,89966E-04	4,77663E-04	1,51014E-02	1,20199E-02	2,74960E-03	1,34900E-03	1,21175E-02	8,90547E-03	1,13863E-03	2,39489E-03	4,89331E-03	3,60811E-03	9,89966E-04	4,77663E-04	1,51014E-02	1,20199E-02	2,74960E-03	1,34900E-03
449	1,28063E-02	9,42121E-03	1,16634E-03	2,48643E-03	5,16180E-03	3,81151E-03	1,03119E-03	4,95835E-04	1,59633E-02	1,26791E-02	2,86031E-03	1,38101E-03	1,28063E-02	9,42121E-03	1,16634E-03	2,48643E-03	5,16180E-03	3,81151E-03	1,03119E-03	4,95835E-04	1,59633E-02	1,26791E-02	2,86031E-03	1,38101E-03
450	1,35035E-02	9,94304E-03	1,19522E-03	2,58008E-03	5,43377E-03	4,01743E-03	1,07326E-03	5,14428E-04	1,68357E-02	1,33470E-02	2,97339E-03	1,41441E-03	1,35035E-02	9,94304E-03	1,19522E-03	2,58008E-03	5,43377E-03	4,01743E-03	1,07326E-03	5,14428E-04	1,68357E-02	1,33470E-02	2,97339E-03	1,41441E-03
451	1,39241E-02	1,02523E-02	1,20199E-03	2,62105E-03	5,58766E-03	4,13154E-03	1,09404E-03	5,14504E-04	1,73383E-02	1,37193E-02	3,00315E-03	1,41600E-03	1,39241E-02	1,02523E-02	1,20199E-03	2,62105E-03	5,58766E-03	4,13154E-03	1,09404E-03	5,14504E-04	1,73383E-02	1,37193E-02	3,00315E-03	1,41600E-03
452	1,41958E-02	1,04468E-02	1,19612E-03	2,63264E-03	5,67735E-03	4,19568E-03	1,10304E-03	5,04009E-04	1,76406E-02	1,39307E-02	2,98588E-03	1,39930E-03	1,41958E-02	1,04468E-02	1,19612E-03	2,63264E-03	5,67735E-03	4,19568E-03	1,10304E-03	5,04009E-04	1,76406E-02	1,39307E-02	2,98588E-03	1,39930E-03
453	1,42906E-02	1,05049E-02	1,17484E-03	2,60615E-03	5,69385E-03	4,20550E-03	1,09544E-03	4,88995E-04	1,77117E-02	1,39718E-02	2,94003E-03	1,36589E-03	1,42906E-02	1,05049E-02	1,17484E-03	2,60615E-03	5,69385E-03	4,20550E-03	1,09544E-03	4,88995E-04	1,77117E-02	1,39718E-02	2,94003E-03	1,36589E-03
454	1,38075E-02	1,01214E-02	1,10535E-03	2,46095E-03	5,47396E-03	4,04018E-03	1,03609E-03	4,59428E-04	1,70368E-02	1,34584E-02	2,80029E-03	1,28025E-03	1,38075E-02	1,01214E-02	1,10535E-03	2,46095E-03	5,47396E-03	4,04018E-03	1,03609E-03	4,59428E-04	1,70368E-02	1,34584E-02	2,80029E-03	1,28025E-03
455	1,33059E-02	9,72411E-03	1,03423E-03	2,31217E-03	5,24661E-03	3,86933E-03	9,75244E-04	4,29183E-04	1,63386E-02	1,29267E-02	2,65661E-03	1,19271E-03	1,33059E-02	9,72411E-03	1,03423E-03	2,31217E-03	5,24661E-03	3,86933E-03	9,75244E-04	4,29183E-04	1,63386E-02	1,29267E-02	2,65661E-03	1,19271E-03
456	1,24834E-02	9,10799E-03	9,49793E-04	2,14100E-03	4,91350E-03	3,62140E-03	9,03584E-04	3,95496E-04	1,52736E-02	1,20890E-02	2,45841E-03	1,09941E-03	1,24834E-02	9,10799E-03	9,49793E-04	2,14100E-03	4,91350E-03	3,62140E-03	9,03584E-04	3,95496E-04	1,52736E-02	1,20890E-02	2,45841E-03	1,09941E-03
457	1,16552E-02	8,48930E-03	8,66211E-04	1,97238E-03	4,58026E-03	3,37348E-03	8,32856E-04	3,62365E-04	1,42044E-02	1,12465E-02	2,26024E-03	1,00805E-03	1,16552E-02	8,48930E-03	8,66211E-04	1,97238E-03	4,58026E-03	3,37348E-03	8,32856E-04	3,62365E-04	1,42044E-02	1,12465E-02	2,26024E-03	1,00805E-03
458	1,08849E-02	7,92253E-03	8,03738E-04	1,83208E-03	4,27689E-03	3,14440E-03	7,74339E-04	3,34028E-04	1,32333E-02	1,04825E-02	2,09621E-03	9,28369E-04	1,08849E-02	7,92253E-03	8,03738E-04	1,83208E-03	4,27689E-03	3,14440E-03	7,74339E-04	3,34028E-04	1,32333E-02	1,04825E-02	2,09621E-03	9,28369E-04
459	1,01778E-02	7,40988E-03	7,59918E-04	1,71784E-03	4,00429E-03	2,93532E-03	7,27038E-04	3,10121E-04	1,23620E-02	9,79835E-03	1,96343E-03	8,59632E-04	1,01778E-02	7,40988E-03	7,59918E-04	1,71784E-03	4,00429E-03	2,93532E-03	7,27038E-04	3,10121E-04	1,23620E-02	9,79835E-03	1,96343E-03	8,59632E-04
460	9,49023E-03	6,91247E-03	7,15744E-04	1,60690E-03	3,73853E-03	2,73418E-03	6,81403E-04	2,87931E-04	1,15215E-02	9,13446E-03	1,83428E-03	7,96585E-04	9,49023E-03	6,91247E-03	7,15744E-04	1,60690E-03	3,73853E-03	2,73418E-03	6,81403E-04	2,87931E-04	1,15215E-02	9,13446E-03	1,83428E-03	7,96585E-04
461	8,97902E-03	6,54828E-03	6,76809E-04	1,52584E-03	3,53867E-03	2,59415E-03	6,49580E-04	2,76060E-04	1,09276E-02	8,64726E-03	1,73864E-03	7,66218E-04	8,97902E-03	6,54828E-03	6,76809E-04	1,52584E-03	3,53867E-03	2,59415E-03	6,49580E-04	2,76060E-04	1,09276E-02	8,64726E-03	1,73864E-03	7,66218E-04
462	8,46382E-03	6,18119E-03	6,37575E-04	1,44410E-03	3,33723E-03	2,45296E-03	6,17468E-04	2,64064E-04	1,03288E-02	8,15622E-03	1,64224E-03	7,35507E-04	8,46382E-03	6,18119E-03	6,37575E-04	1,44410E-03	3,33723E-03	2,45296E-03	6,17468E-04	2,64064E-04	1,03288E-02	8,15622E-03	1,64224E-03	7,35507E-04
463	8,10911E-03	5,93182E-03	6,16019E-04	1,38635E-03	3,19979E-03	2,34476E-03	5,87534E-04	2,54137E-04	9,90019E-03	7,83444E-03	1,58350E-03	7,10883E-04	8,10911E-03	5,93182E-03	6,16019E-04	1,38635E-03	3,19979E-03	2,34476E-03	5,87534E-04	2,54137E-04	9,90019E-03	7,83444E-03	1,58350E-03	7,10883E-04
464	7,78229E-03	5,70291E-03	5,97703E-04	1,33266E-03	3,07350E-03	2,24187E-03	5,57686E-04	2,44476E-04	9,50029E-03	7,54252E-03	1,53150E-03	6,87064E-04	7,78229E-03	5,70291E-03	5,97703E-04	1,33266E-03	3,07350E-03	2,24187E-03	5,57686E-04	2,44476E-04	9,50029E-03	7,54252E-03	1,53150E-03	6,87064E-04
465	7,49482E-03	5,49656E-03	5,76222E-04	1,28407E-03	2,96090E-03	2,15478E-03	5,34775E-04	2,35416E-04	9,15190E-03	7,27099E-03	1,47666E-03	6,63823E-04	7,49482E-03	5,49656E-03	5,76222E-04	1,28407E-03	2,96090E-03	2,15478E-03	5,34775E-04	2,35416E-04	9,15190E-03	7,27099E-03	1,47666E-03	6,63823E-04
466	7,25042E-03	5,31493E-03	5,51298E-04	1,24107E-03	2,86330E-03	2,08496E-03	5,19445E-04	2,27015E-04	8,85985E-03	7,02185E-03	1,41873E-03	6,41224E-04	7,25042E-03	5,31493E-03	5,51298E-04	1,24107E-03	2,86330E-03	2,08496E-03	5,19445E-04	2,27015E-04	8,85985E-03	7,02185E-03	1,41873E-03	6,41224E-04
467	7,00360E-03	5,13090E-03	5,27556E-04	1,19740E-03	2,76402E-03	2,01472E-03	5,03078E-04	2,18622E-04	8,56345E-03	6,77160E-03	1,36189E-03	6,16848E-04	7,00360E-03	5,13090E-03	5,27556E-04	1,19740E-03	2,76402E-03	2,01472E-03	5,03078E-04	2,18622E-04	8,56345E-03	6,77160E-03	1,36189E-03	6,16848E-04
468	6,75792E-03	4,94345E-03	5,13036E-04	1,15217E-03	2,66018E-03	1,94667E-03	4,80993E-04	2,10814E-04	8,25906E-03	6,53049E-03	1,31566E-03	5,81965E-04	6,75792E-03	4,94345E-03	5,13036E-04	1,15217E-03	2,66018E-03	1,94667E-03	4,80993E-04	2,10814E-04	8,25906E-03	6,53049E-03	1,31566E-03	5,81965E-04
469	6,50820E-03	4,75303E-03	4,98218E-04	1,10624E-03	2,55474E-03	1,87746E-03	4,58608E-04	2,02880E-04	7,94971E-03	6,28547E-03	1,26863E-03	5,46701E-04	6,50820E-03	4,75303E-03	4,98218E-04	1,10624E-03	2,55474E-03	1,87746E-03	4,58608E-04	2,02880E-04	7,94971E-03	6,28547E-03	1,26863E-03	5,46701E-04
470	6,19150E-03	4,50863E-03	4,69057E-04	1,04284E-03	2,42723E-03	1,79214E-03	4,32045E-04	1,84994E-04	7,55842E-03	5,97020E-03	1,20297E-03	5,16720E-04	6,19150E-03	4,50863E-03	4,69057E-04	1,04284E-03	2,42723E-03	1,79214E-03	4,32045E-04	1,84994E-04	7,55842E-03	5,97020E-03	1,20297E-03	5,16720E-04
471	5,87014E-03	4,25966E-03	4,37121E-04	9,77155E-04	2,29908E-03	1,70624E-03	4,05372E-04	1,64964E-04	7,16146E-03	5,64906E-03	1,13494E-03	4,89363E-04	5,87014E-03	4,25966E-03	4,37121E-04	9,77155E-04	2,29908E-03	1,70624E-03	4,05372E-04	1,64964E-04	7,16146E-03	5,64906E-03	1,13494E-03	4,89363E-04
472	5,59268E-03	4,05468E-03	4,10327E-04	9,21372E-04	2,18992E-03	1,62527E-03	3,83635E-04	1,52560E-04	6,81609E-03	5,37722E-03	1,07280E-03	4,66422E-04	5,59268E-03	4,05468E-03	4,10327E-04	9,21372E-04	2,18992E-03	1,62527E-03	3,83635E-04	1,52560E-04	6,81609E-03	5,37722E-03	1,07280E-03	4,66422E-04
473	5,35741E-03	3,89522E-03	3,88935E-04	8,75731E-04	2,09948E-03	1,54691E-03	3,67138E-04	1,49178E-04	6,51966E-03	5,15459E-03	1,01556E-03	4,47930E-04	5,35741E-03	3,89522E-03	3,88935E-04	8,75731E-04	2,09948E-03	1,54691E-03	3,67138E-04	1,49178E-04	6,51966E-03	5,15459E-03	1,01556E-03	4,47930E-04
474	5,13327E-03	3,74386E-03	3,68220E-04	8,33806E-04	2,01326E-03	1,47351E-03	3,51725E-04	1,45820E-04	6,23903E-03	4,94133E-03	9,63168E-04	4,30131E-04	5,13327E-03	3,74386E-03	3,68220E-04	8,33806E-04	2,01326E-03	1,47351E-03	3,51725E-04	1,45820E-04	6,23903E-03	4,94133E-03	9,63168E-04	4,30131E-04
475	4,99865E-03	3,65881E-03	3,52445E-04	8,21886E-04	1,96117E-03	1,43982E-03	3,45147E-04	1,42848E-04	6,08541E-03	4,80317E-03	9,49792E-04	4,17919E-04	4,99865E-03	3,65881E-03	3,52445E-04	8,21886E-04	1,96117E-03	1,43982E-03	3,45147E-04	1,42848E-04	6,08541E-03	4,80317E-03	9,49792E-04	4,17919E-04
476	4,85986E-03	3,57048E-03	3,36488E-04	8,09100E-04	1,90743E-03	1,40483E-03	3,38232E-04	1,39741E-04	5,92652E-03	4,66117E-03	9,35408E-04	4,05374E-04	4,85986E-03	3,57048E-03	3,36488E-04	8,09100E-04	1,90743E-03	1,40483E-03	3,38232E-04	1,39741E-04	5,92652E-03	4,66117E-03	9,35408E-04	4,05374E-04
477	4,79257E-03	3,51796E-03	3,31133E-04	8,03958E-04	1,88523E-03	1,38626E-03	3,36173E-04	1,35990E-04	5,84333E-03	4,59903E-03	9,32721E-04	3,96523E-04	4,79257E-03	3,51796E-03	3,31133E-04	8,03958E-04	1,88523E-03	1,38626E-03	3,36173E-04	1,35990E-04	5,84333E-03	4,59903E-03	9,32721E-04	3,96523E-04
478	4,74675E-03	3,47658E-03	3,28896E-04	8,00971E-04	1,87231E-03	1,37266E-03	3,35483E-04	1,32150E-04	5,78310E-03	4,56062E-03	9,33226E-04	3,88929E-04	4,74675E-03	3,47658E-03	3,28896E-04	8,00971E-04	1,87231E-03	1,37266E-03	3,35483E-04	1,32150E-04	5,78310E-03	4,56062E-03	9,33226E-04	3,88929E-04
479	4,72868E-03	3,45872E-03	3,34363E-04	7,99656E-04	1,86723E-03	1,36611E-03	3,33533E-04	1,33356E-04	5,76495E-03	4,54781E-03	9,28955E-04	3,89512E-04	4,72868E-03	3,45872E-03	3,34363E-04	7,99656E-04	1,86723E-03	1,36611E-03	3,33533E-04	1,33356E-04	5,76495E-03	4,54781E-03	9,28955E-04	3,89512E-04
480	4,74417E-03	3,46921E-03	3,49039E-04	8,00432E-04	1,87172E-03	1,36812E-03	3,30130E-04	1,40574E-04	5,79752E-03	4,56600E-03	9,19129E-04	3,99862E-04	4,74417E-03	3,46921E-03	3,49039E-04	8,00432E-04	1,87172E-03	1,36812E-03	3,30130E-04	1,40574E-04	5,79752E-03	4,56600E-03	9,19129E-04	3,99862E-04
481	4,76924E-03	3,48482E-03	3,62055E-04	8,03296E-04	1,88052E-03	1,37315E-03	3,27947E-04	1,46959E-04	5,83905E-03	4,59331E-03	9,14804E-04	4,09457E-04	4,76924E-03	3,48482E-03	3,62055E-04	8,03296E-04	1,88052E-03	1,37315E-03	3,27947E-04	1,46959E-04	5,83905E-03	4,59331E-03	9,14804E-04	4,09457E-04
482	4,84803E-03	3,52461E-03	3,65488E-04	8,18239E-04	1,91410E-03	1,39480E-03	3,32190E-04	1,48674E-04	5,92968E-03	4,67283E-03	9,44729E-04	4,14663E-04	4,84803E-03	3,52461E-03	3,65488E-04	8,18239E-04	1,91410E-03	1,39480E-03	3,32190E-04	1,48674E-04	5,92968E-03	4,67283E-03	9,44729E-04	4,14663E-04
483	4,93334E-03	3,56939E-03	3,69448E-04	8,34259E-04	1,95023E-03	1,41834E-03	3,36897E-04	1,50599E-04	6,02836E-03	4,75858E-03	9,75718E-04	4,20449E-04	4,93334E-03	3,56939E-03	3,69448E-04	8,34259E-04	1,95023E-03	1,41834E-03	3,36897E-04	1,50599E-04	6,02836E-03	4,75858E-03	9,75718E-04	4,20449E-04
484	4,99190E-03	3,61691E-03	3,69267E-04	8,50496E-04	1,98003E-03	1,44339E-03	3,45883E-04	1,55132E-04	6,12046E-03	4,82802E-03	1,00058E-03	4,32979E-04	4,99190E-03	3,61691E-03	3,69267E-04	8,50496E-04	1,98003E-03	1,44339E-03	3,45883E-04	1,55132E-04	6,12046E-03	4,82802E-03	1,00058E-03	4,32979E-04
485	5,04468E-03	3,66592E-03	3,68181E-04	8,66876E-04	2,00853E-03	1,46903E-03	3,55973E-04	1,60330E-04	6,21194E-03	4,89414E-03	1,02385E-03	4,47230E-04	5,04468E-03	3,66592E-03	3,68181E-04	8,66876E-04	2,00853E-03	1,46903E-03	3,55973E-04	1,60330E-04	6,21194E-03	4,89414E-03	1,02385E-03	4,47230E-04
486	5,10712E-03	3,72678E-03	3,76609E-04	8,85846E-04	2,03941E-03	1,49045E-03	3,65266E-04	1,64910E-04	6,29819E-03	4,96371E-03	1,04646E-03	4,65118E-04	5,10712E-03	3,72678E-03	3,76609E-04	8,85846E-04	2,03941E-03	1,49045E-03	3,65266E-04	1,64910E-04	6,29819E-03	4,96371E-03	1,04646E-03	4,65118E-04
487	5,17393E-03	3,79586E-03	3,94811E-04	9,06466E-04	2,07037E-03	1,50553E-03	3,73210E-04	1,68598E-04	6,37124E-03	5,03103E-03	1,06701E-03	4,86234E-04	5,17393E-03	3,79586E-03	3,94811E-04	9,06466E-04	2,07037E-03	1,50553E-03	3,73210E-04	1,68598E-04	6,37124E-03	5,03103E-03	1,06701E-03	4,86234E-04
488	5,23389E-03	3,85486E-03	4,12476E-04	9,27404E-04	2,09762E-03	1,52110E-03	3,81267E-04	1,72597E-04	6,43884E-03	5,09362E-03	1,08679E-03	5,05815E-04	5,23389E-03	3,85486E-03	4,12476E-04	9,27404E-04	2,09762E-03	1,52110E-03	3,81267E-04	1,72597E-04	6,43884E-03	5,09362E-03	1,08679E-03	5,05815E-04
489	5,29887E-03	3,89428E-03	4,32865E-04	9,59002E-04	2,12246E-03	1,55068E-03	3,93523E-04	1,79910E-04	6,52692E-03	5,17186E-03	1,11234E-03	5,23835E-04	5,29887E-03	3,89428E-03	4,32865E-04	9,59002E-04	2,12246E-03	1,55068E-03	3,93523E-04	1,79910E-04	6,52692E-03	5,17186E-03	1,11234E-03	5,23835E-04
490	5,36847E-03	3,93751E-03	4,52881E-04	9,90450E-04	2,14920E-03	1,58109E-03	4,05753E-04	1,87126E-04	6,62029E-03	5,25387E-03	1,13828E-03	5,41736E-04	5,36847E-03	3,93751E-03	4,52881E-04	9,90450E-04	2,14920E-03	1,58109E-03	4,05753E-04	1,87126E-04	6,62029E-03	5,25387E-03	1,13828E-03	5,41736E-04
491	5,45439E-03	4,00081E-03	4,76935E-04	1,02258E-03	2,18007E-03	1,61235E-03	4,21753E-04	1,97084E-04	6,73111E-03	5,35073E-03	1,18293E-03	5,65160E-04	5,45439E-03	4,00081E-03	4,76935E-04	1,02258E-03	2,18007E-03	1,61235E-03	4,21753E-04	1,97084E-04	6,73111E-03	5,35073E-03	1,18293E-03	5,65160E-04
492	5,53852E-03	4,06426E-03	5,00912E-04	1,05356E-03	2,20988E-03	1,64223E-03	4,37845E-04	2,07203E-04	6,83913E-03	5,44533E-03	1,22931E-03	5,88746E-04	5,53852E-03	4,06426E-03	5,00912E-04	1,05356E-03	2,20988E-03	1,64223E-03	4,37845E-04	2,07203E-04	6,83913E-03	5,44533E-03	1,22931E-03	5,88746E-04
493	5,61950E-03	4,12929E-03	5,25873E-04	1,08741E-03	2,24053E-03	1,66821E-03	4,51241E-04	2,16419E-04	6,93389E-03	5,53415E-03	1,27640E-03	6,18555E-04	5,61950E-03	4,12929E-03	5,25873E-04	1,08741E-03	2,24053E-03	1,66821E-03	4,51241E-04	2,16419E-04	6,93389E-03	5,53415E-03	1,27640E-03	6,18555E-04
494	5,69917E-03	4,19665E-03	5,51843E-04	1,12399E-03	2,27241E-03	1,69131E-03	4,62480E-04	2,24940E-04	7,01908E-03	5,61943E-03	1,32449E-03	6,53846E-04	5,69917E-03	4,19665E-03	5,51843E-04	1,12399E-03	2,27241E-03	1,69131E-03	4,62480E-04	2,24940E-04	7,01908E-03	5,61943E-03	1,32449E-03	6,53846E-04
495	5,77903E-03	4,27071E-03	5,78853E-04	1,16298E-03	2,30692E-03	1,71687E-03	4,75525E-04	2,35503E-04	7,11440E-03	5,71147E-03	1,37586E-03	6,89258E-04	5,77903E-03	4,27071E-03	5,78853E-04	1,16298E-03	2,30692E-03	1,71687E-03	4,75525E-04	2,35503E-04	7,11440E-03	5,71147E-03	1,37586E-03	6,89258E-04
496	5,83971E-03	4,35316E-03	6,08348E-04	1,20721E-03	2,34236E-03	1,74483E-03	4,93275E-04	2,52420E-04	7,21879E-03	5,80709E-03	1,43512E-03	7,24107E-04	5,83971E-03	4,35316E-03	6,08348E-04	1,20721E-03	2,34236E-03	1,74483E-03	4,93275E-04	2,52420E-04	7,21879E-03	5,80709E-03	1,43512E-03	7,24107E-04
497	5,89455E-03	4,43040E-03	6,36704E-04	1,24951E-03	2,37521E-03	1,77083E-03	5,10242E-04	2,68756E-04	7,31529E-03	5,89609E-03	1,49193E-03	7,57606E-04	5,89455E-03	4,43040E-03	6,36704E-04	1,24951E-03	2,37521E-03	1,77083E-03	5,10242E-04	2,68756E-04	7,31529E-03	5,89609E-03	1,49193E-03	7,57606E-04
498	5,94572E-03	4,48017E-03	6,67614E-04	1,28814E-03	2,39393E-03	1,79160E-03	5,28378E-04	2,77899E-04	7,37330E-03	5,95233E-03	1,53710E-03	7,95082E-04	5,94572E-03	4,48017E-03	6,67614E-04	1,28814E-03	2,39393E-03	1,79160E-03	5,28378E-04	2,77899E-04	7,37330E-03	5,95233E-03	1,53710E-03	7,95082E-04
499	6,00430E-03	4,53329E-03	6,98926E-04	1,32742E-03	2,41468E-03	1,81413E-03	5,46933E-04	2,86660E-04	7,43797E-03	6,01356E-03	1,58250E-03	8,33093E-04	6,00430E-03	4,53329E-03	6,98926E-04	1,32742E-03	2,41468E-03	1,81413E-03	5,46933E-04	2,86660E-04	7,43797E-03	6,01356E-03	1,58250E-03	8,33093E-04
500	6,06393E-03	4,58732E-03	7,29179E-04	1,36780E-03	2,43801E-03	1,83956E-03	5,65440E-04	2,97494E-04	7,51363E-03	6,08187E-03	1,62901E-03	8,71364E-04	6,06393E-03	4,58732E-03	7,29179E-04	1,36780E-03	2,43801E-03	1,83956E-03	5,65440E-04	2,97494E-04	7,51363E-03	6,08187E-03	1,62901E-03	8,71364E-04
501	6,11920E-03	4,63804E-03	7,58068E-04	1,40748E-03	2,46082E-03	1,86511E-03	5,83366E-04	3,09219E-04	7,58941E-03	6,14918E-03	1,67461E-03	9,08864E-04	6,11920E-03	4,63804E-03	7,58068E-04	1,40748E-03	2,46082E-03	1,86511E-03	5,83366E-04	3,09219E-04	7,58941E-03	6,14918E-03	1,67461E-03	9,08864E-04
502	6,17129E-03	4,68830E-03	7,87183E-04	1,44803E-03	2,48235E-03	1,89006E-03	6,01148E-04	3,21467E-04	7,66071E-03	6,21574E-03	1,72303E-03	9,46633E-04	6,17129E-03	4,68830E-03	7,87183E-04	1,44803E-03	2,48235E-03	1,89006E-03	6,01148E-04	3,21467E-04	7,66071E-03	6,21574E-03	1,72303E-03	9,46633E-04
503	6,21150E-03	4,73370E-03	8,16673E-04	1,48974E-03	2,49913E-03	1,91239E-03	6,18470E-04	3,34720E-04	7,71642E-03	6,27553E-03	1,77634E-03	9,84933E-04	6,21150E-03	4,73370E-03	8,16673E-04	1,48974E-03	2,49913E-03	1,91239E-03	6,18470E-04	3,34720E-04	7,71642E-03	6,27553E-03	1,77634E-03	9,84933E-04
504	6,25658E-03	4,78258E-03	8,46846E-04	1,53224E-03	2,51823E-03	1,93605E-03	6,35962E-04	3,48165E-04	7,77714E-03	6,33939E-03	1,83009E-03	1,02367E-03	6,25658E-03	4,78258E-03	8,46846E-04	1,53224E-03	2,51823E-03	1,93605E-03	6,35962E-04	3,48165E-04	7,77714E-03	6,33939E-03	1,83009E-03	1,02367E-03
505	6,29179E-03	4,82222E-03	8,82403E-04	1,57126E-03	2,54138E-03	1,95548E-03	6,48486E-04	3,62112E-04	7,80337E-03	6,37866E-03	1,86924E-03	1,06088E-03	6,29179E-03	4,82222E-03	8,82403E-04	1,57126E-03	2,54138E-03	1,95548E-03	6,48486E-04	3,62112E-04	7,80337E-03	6,37866E-03	1,86924E-03	1,06088E-03
506	6,33087E-03	4,86482E-03	9,18478E-04	1,61121E-03	2,56608E-03	1,97610E-03	6,61401E-04	3,76272E-04	7,83442E-03	6,42186E-03	1,90952E-03	1,09871E-03	6,33087E-03	4,86482E-03	9,18478E-04	1,61121E-03	2,56608E-03	1,97610E-03	6,61401E-04	3,76272E-04	7,83442E-03	6,42186E-03	1,90952E-03	1,09871E-03
507	6,36082E-03	4,90554E-03	9,50336E-04	1,64889E-03	2,58285E-03	1,99117E-03	6,77713E-04	3,89781E-04	7,86812E-03	6,46652E-03	1,95742E-03	1,13411E-03	6,36082E-03	4,90554E-03	9,50336E-04	1,64889E-03	2,58285E-03	1,99117E-03	6,77713E-04	3,89781E-04	7,86812E-03	6,46652E-03	1,95742E-03	1,13411E-03
508	6,38325E-03	4,94225E-03	9,80313E-04	1,68484E-03	2,59522E-03	2,00306E-03	6,94728E-04	4,02872E-04	7,89704E-03	6,50712E-03	2,00664E-03	1,16811E-03	6,38325E-03	4,94225E-03	9,80313E-04	1,68484E-03	2,59522E-03	2,00306E-03	6,94728E-04	4,02872E-04	7,89704E-03	6,50712E-03	2,00664E-03	1,16811E-03
509	6,40090E-03	4,97561E-03	1,00993E-03	1,71959E-03	2,60573E-03	2,01363E-03	7,11219E-04	4,15599E-04	7,92006E-03	6,54312E-03	2,05441E-03	1,20142E-03	6,40090E-03	4,97561E-03	1,00993E-03	1,71959E-03	2,60573E-03	2,01363E-03	7,11219E-04	4,15599E-04	7,92006E-03	6,54312E-03	2,05441E-03	1,20142E-03
510	6,41828E-03	5,00912E-03	1,03988E-03	1,75429E-03	2,61623E-03	2,02432E-03	7,27652E-04	4,28218E-04	7,94275E-03	6,57912E-03	2,10207E-03	1,23486E-03	6,41828E-03	5,00912E-03	1,03988E-03	1,75429E-03	2,61623E-03	2,02432E-03	7,27652E-04	4,28218E-04	7,94275E-03	6,57912E-03	2,10207E-03	1,23486E-03
511	6,44207E-03	5,04581E-03	1,07050E-03	1,78970E-03	2,62721E-03	2,03771E-03	7,44114E-04	4,41420E-04	7,97072E-03	6,61826E-03	2,14866E-03	1,26868E-03	6,44207E-03	5,04581E-03	1,07050E-03	1,78970E-03	2,62721E-03	2,03771E-03	7,44114E-04	4,41420E-04	7,97072E-03	6,61826E-03	2,14866E-03	1,26868E-03
512	6,47406E-03	5,08089E-03	1,10038E-03	1,82238E-03	2,63255E-03	2,05649E-03	7,58322E-04	4,55608E-04	7,99769E-03	6,65115E-03	2,18391E-03	1,29998E-03	6,47406E-03	5,08089E-03	1,10038E-03	1,82238E-03	2,63255E-03	2,05649E-03	7,58322E-04	4,55608E-04	7,99769E-03	6,65115E-03	2,18391E-03	1,29998E-03
513	6,50248E-03	5,11320E-03	1,12975E-03	1,85415E-03	2,63642E-03	2,07417E-03	7,72152E-04	4,69590E-04	8,02020E-03	6,68038E-03	2,21805E-03	1,33065E-03	6,50248E-03	5,11320E-03	1,12975E-03	1,85415E-03	2,63642E-03	2,07417E-03	7,72152E-04	4,69590E-04	8,02020E-03	6,68038E-03	2,21805E-03	1,33065E-03
514	6,51751E-03	5,13327E-03	1,15049E-03	1,88796E-03	2,63989E-03	2,08877E-03	7,84942E-04	4,80851E-04	8,02793E-03	6,70193E-03	2,27161E-03	1,36468E-03	6,51751E-03	5,13327E-03	1,15049E-03	1,88796E-03	2,63989E-03	2,08877E-03	7,84942E-04	4,80851E-04	8,02793E-03	6,70193E-03	2,27161E-03	1,36468E-03
515	6,53527E-03	5,15535E-03	1,17117E-03	1,92313E-03	2,64492E-03	2,10436E-03	7,98127E-04	4,92171E-04	8,03916E-03	6,72685E-03	2,32835E-03	1,39988E-03	6,53527E-03	5,15535E-03	1,17117E-03	1,92313E-03	2,64492E-03	2,10436E-03	7,98127E-04	4,92171E-04	8,03916E-03	6,72685E-03	2,32835E-03	1,39988E-03
516	6,53988E-03	5,17858E-03	1,19753E-03	1,95567E-03	2,65143E-03	2,11826E-03	8,10766E-04	5,01044E-04	8,05686E-03	6,75393E-03	2,37178E-03	1,43202E-03	6,53988E-03	5,17858E-03	1,19753E-03	1,95567E-03	2,65143E-03	2,11826E-03	8,10766E-04	5,01044E-04	8,05686E-03	6,75393E-03	2,37178E-03	1,43202E-03
517	6,54629E-03	5,20980E-03	1,22890E-03	1,98972E-03	2,66246E-03	2,13425E-03	8,24322E-04	5,09327E-04	8,08941E-03	6,79175E-03	2,41146E-03	1,46471E-03	6,54629E-03	5,20980E-03	1,22890E-03	1,98972E-03	2,66246E-03	2,13425E-03	8,24322E-04	5,09327E-04	8,08941E-03	6,79175E-03	2,41146E-03	1,46471E-03
518	6,55701E-03	5,23873E-03	1,25664E-03	2,02129E-03	2,67134E-03	2,14589E-03	8,39034E-04	5,19405E-04	8,11215E-03	6,82350E-03	2,44546E-03	1,49392E-03	6,55701E-03	5,23873E-03	1,25664E-03	2,02129E-03	2,67134E-03	2,14589E-03	8,39034E-04	5,19405E-04	8,11215E-03	6,82350E-03	2,44546E-03	1,49392E-03
519	6,57556E-03	5,26412E-03	1,27818E-03	2,04863E-03	2,67683E-03	2,15039E-03	8,55626E-04	5,32439E-04	8,11920E-03	6,84554E-03	2,46991E-03	1,51722E-03	6,57556E-03	5,26412E-03	1,27818E-03	2,04863E-03	2,67683E-03	2,15039E-03	8,55626E-04	5,32439E-04	8,11920E-03	6,84554E-03	2,46991E-03	1,51722E-03
520	6,58775E-03	5,28436E-03	1,29872E-03	2,07434E-03	2,68030E-03	2,15409E-03	8,70877E-04	5,45002E-04	8,12032E-03	6,86128E-03	2,49423E-03	1,53965E-03	6,58775E-03	5,28436E-03	1,29872E-03	2,07434E-03	2,68030E-03	2,15409E-03	8,70877E-04	5,45002E-04	8,12032E-03	6,86128E-03	2,49423E-03	1,53965E-03
521	6,60602E-03	5,30843E-03	1,32141E-03	2,10362E-03	2,69085E-03	2,16984E-03	8,82196E-04	5,57838E-04	8,14465E-03	6,88563E-03	2,53773E-03	1,56718E-03	6,60602E-03	5,30843E-03	1,32141E-03	2,10362E-03	2,69085E-03	2,16984E-03	8,82196E-04	5,57838E-04	8,14465E-03	6,88563E-03	2,53773E-03	1,56718E-03
522	6,62874E-03	5,33622E-03	1,34529E-03	2,13468E-03	2,70325E-03	2,18721E-03	8,94244E-04	5,71220E-04	8,17452E-03	6,91470E-03	2,58348E-03	1,59612E-03	6,62874E-03	5,33622E-03	1,34529E-03	2,13468E-03	2,70325E-03	2,18721E-03	8,94244E-04	5,71220E-04	8,17452E-03	6,91470E-03	2,58348E-03	1,59612E-03
523	6,64197E-03	5,35370E-03	1,36922E-03	2,15941E-03	2,71501E-03	2,20329E-03	9,02687E-04	5,77534E-04	8,19701E-03	6,94777E-03	2,61447E-03	1,62090E-03	6,64197E-03	5,35370E-03	1,36922E-03	2,15941E-03	2,71501E-03	2,20329E-03	9,02687E-04	5,77534E-04	8,19701E-03	6,94777E-03	2,61447E-03	1,62090E-03
524	6,64866E-03	5,36550E-03	1,39233E-03	2,18161E-03	2,72471E-03	2,21762E-03	9,09889E-04	5,82227E-04	8,21224E-03	6,97659E-03	2,64115E-03	1,64393E-03	6,64866E-03	5,36550E-03	1,39233E-03	2,18161E-03	2,72471E-03	2,21762E-03	9,09889E-04	5,82227E-04	8,21224E-03	6,97659E-03	2,64115E-03	1,64393E-03
525	6,63937E-03	5,36347E-03	1,40904E-03	2,19896E-03	2,72134E-03	2,21689E-03	9,15765E-04	5,88705E-04	8,19801E-03	6,97849E-03	2,66167E-03	1,66212E-03	6,63937E-03	5,36347E-03	1,40904E-03	2,19896E-03	2,72134E-03	2,21689E-03	9,15765E-04	5,88705E-04	8,19801E-03	6,97849E-03	2,66167E-03	1,66212E-03
526	6,62486E-03	5,35656E-03	1,42252E-03	2,21480E-03	2,71140E-03	2,20778E-03	9,21487E-04	5,96866E-04	8,17071E-03	6,96796E-03	2,68015E-03	1,67834E-03	6,62486E-03	5,35656E-03	1,42252E-03	2,21480E-03	2,71140E-03	2,20778E-03	9,21487E-04	5,96866E-04	8,17071E-03	6,96796E-03	2,68015E-03	1,67834E-03
527	6,62860E-03	5,36996E-03	1,43827E-03	2,23646E-03	2,71083E-03	2,20779E-03	9,30709E-04	6,04367E-04	8,16720E-03	6,97617E-03	2,70471E-03	1,69825E-03	6,62860E-03	5,36996E-03	1,43827E-03	2,23646E-03	2,71083E-03	2,20779E-03	9,30709E-04	6,04367E-04	8,16720E-03	6,97617E-03	2,70471E-03	1,69825E-03
528	6,64773E-03	5,40653E-03	1,45419E-03	2,26280E-03	2,72025E-03	2,21874E-03	9,43949E-04	6,08843E-04	8,18514E-03	6,99971E-03	2,73304E-03	1,72034E-03	6,64773E-03	5,40653E-03	1,45419E-03	2,26280E-03	2,72025E-03	2,21874E-03	9,43949E-04	6,08843E-04	8,18514E-03	6,99971E-03	2,73304E-03	1,72034E-03
529	6,65428E-03	5,43293E-03	1,46877E-03	2,28532E-03	2,72425E-03	2,22651E-03	9,54972E-04	6,13163E-04	8,18997E-03	7,01127E-03	2,75755E-03	1,73983E-03	6,65428E-03	5,43293E-03	1,46877E-03	2,28532E-03	2,72425E-03	2,22651E-03	9,54972E-04	6,13163E-04	8,18997E-03	7,01127E-03	2,75755E-03	1,73983E-03
530	6,63733E-03	5,43924E-03	1,49094E-03	2,30292E-03	2,71598E-03	2,23572E-03	9,57798E-04	6,24662E-04	8,18900E-03	7,00985E-03	2,78391E-03	1,75824E-03	6,63733E-03	5,43924E-03	1,49094E-03	2,30292E-03	2,71598E-03	2,23572E-03	9,57798E-04	6,24662E-04	8,18900E-03	7,00985E-03	2,78391E-03	1,75824E-03
531	6,62405E-03	5,44860E-03	1,51400E-03	2,32184E-03	2,70921E-03	2,24621E-03	9,61167E-04	6,36537E-04	8,19260E-03	7,01235E-03	2,81189E-03	1,77768E-03	6,62405E-03	5,44860E-03	1,51400E-03	2,32184E-03	2,70921E-03	2,24621E-03	9,61167E-04	6,36537E-04	8,19260E-03	7,01235E-03	2,81189E-03	1,77768E-03
532	6,62940E-03	5,46835E-03	1,52721E-03	2,34075E-03	2,71690E-03	2,24918E-03	9,70449E-04	6,40894E-04	8,18979E-03	7,02226E-03	2,83664E-03	1,79831E-03	6,62940E-03	5,46835E-03	1,52721E-03	2,34075E-03	2,71690E-03	2,24918E-03	9,70449E-04	6,40894E-04	8,18979E-03	7,02226E-03	2,83664E-03	1,79831E-03
533	6,64432E-03	5,49518E-03	1,54016E-03	2,36196E-03	2,72976E-03	2,25294E-03	9,81740E-04	6,44531E-04	8,19353E-03	7,04014E-03	2,86360E-03	1,82094E-03	6,64432E-03	5,49518E-03	1,54016E-03	2,36196E-03	2,72976E-03	2,25294E-03	9,81740E-04	6,44531E-04	8,19353E-03	7,04014E-03	2,86360E-03	1,82094E-03
534	6,65764E-03	5,50769E-03	1,55618E-03	2,38020E-03	2,73727E-03	2,26091E-03	9,91524E-04	6,51344E-04	8,20147E-03	7,06699E-03	2,88693E-03	1,84345E-03	6,65764E-03	5,50769E-03	1,55618E-03	2,38020E-03	2,73727E-03	2,26091E-03	9,91524E-04	6,51344E-04	8,20147E-03	7,06699E-03	2,88693E-03	1,84345E-03
535	6,66170E-03	5,50410E-03	1,57230E-03	2,39361E-03	2,73793E-03	2,26884E-03	9,99120E-04	6,59432E-04	8,20201E-03	7,09099E-03	2,90438E-03	1,86365E-03	6,66170E-03	5,50410E-03	1,57230E-03	2,39361E-03	2,73793E-03	2,26884E-03	9,99120E-04	6,59432E-04	8,20201E-03	7,09099E-03	2,90438E-03	1,86365E-03
536	6,66907E-03	5,50892E-03	1,58745E-03	2,40931E-03	2,73889E-03	2,27452E-03	1,00609E-03	6,66801E-04	8,20853E-03	7,10908E-03	2,92598E-03	1,88245E-03	6,66907E-03	5,50892E-03	1,58745E-03	2,40931E-03	2,73889E-03	2,27452E-03	1,00609E-03	6,66801E-04	8,20853E-03	7,10908E-03	2,92598E-03	1,88245E-03
537	6,68677E-03	5,53206E-03	1,60202E-03	2,43061E-03	2,74229E-03	2,27793E-03	1,01268E-03	6,73396E-04	8,23105E-03	7,12195E-03	2,95674E-03	1,90013E-03	6,68677E-03	5,53206E-03	1,60202E-03	2,43061E-03	2,74229E-03	2,27793E-03	1,01268E-03	6,73396E-04	8,23105E-03	7,12195E-03	2,95674E-03	1,90013E-03
538	6,70589E-03	5,55494E-03	1,61737E-03	2,45298E-03	2,74635E-03	2,28322E-03	1,01990E-03	6,80351E-04	8,25471E-03	7,14033E-03	2,98703E-03	1,91885E-03	6,70589E-03	5,55494E-03	1,61737E-03	2,45298E-03	2,74635E-03	2,28322E-03	1,01990E-03	6,80351E-04	8,25471E-03	7,14033E-03	2,98703E-03	1,91885E-03
539	6,71182E-03	5,55730E-03	1,63173E-03	2,47333E-03	2,74579E-03	2,29303E-03	1,02761E-03	6,87094E-04	8,25827E-03	7,17044E-03	3,00329E-03	1,93714E-03	6,71182E-03	5,55730E-03	1,63173E-03	2,47333E-03	2,74579E-03	2,29303E-03	1,02761E-03	6,87094E-04	8,25827E-03	7,17044E-03	3,00329E-03	1,93714E-03
540	6,71668E-03	5,55875E-03	1,64592E-03	2,49342E-03	2,74478E-03	2,30254E-03	1,03521E-03	6,93775E-04	8,26049E-03	7,19958E-03	3,01918E-03	1,95525E-03	6,71668E-03	5,55875E-03	1,64592E-03	2,49342E-03	2,74478E-03	2,30254E-03	1,03521E-03	6,93775E-04	8,26049E-03	7,19958E-03	3,01918E-03	1,95525E-03
541	6,71461E-03	5,56995E-03	1,66667E-03	2,50247E-03	2,74722E-03	2,30287E-03	1,04389E-03	6,98608E-04	8,25849E-03	7,19820E-03	3,03871E-03	1,97383E-03	6,71461E-03	5,56995E-03	1,66667E-03	2,50247E-03	2,74722E-03	2,30287E-03	1,04389E-03	6,98608E-04	8,25849E-03	7,19820E-03	3,03871E-03	1,97383E-03
542	6,71014E-03	5,58089E-03	1,68784E-03	2,50982E-03	2,74936E-03	2,30169E-03	1,05250E-03	7,03112E-04	8,25402E-03	7,19185E-03	3,05801E-03	1,99211E-03	6,71014E-03	5,58089E-03	1,68784E-03	2,50982E-03	2,74936E-03	2,30169E-03	1,05250E-03	7,03112E-04	8,25402E-03	7,19185E-03	3,05801E-03	1,99211E-03
543	6,70345E-03	5,58577E-03	1,69890E-03	2,52526E-03	2,74456E-03	2,29995E-03	1,05825E-03	7,08273E-04	8,24663E-03	7,19052E-03	3,08293E-03	2,00498E-03	6,70345E-03	5,58577E-03	1,69890E-03	2,52526E-03	2,74456E-03	2,29995E-03	1,05825E-03	7,08273E-04	8,24663E-03	7,19052E-03	3,08293E-03	2,00498E-03
544	6,69317E-03	5,58565E-03	1,70452E-03	2,54355E-03	2,73544E-03	2,29709E-03	1,06226E-03	7,13470E-04	8,23475E-03	7,18884E-03	3,10931E-03	2,01451E-03	6,69317E-03	5,58565E-03	1,70452E-03	2,54355E-03	2,73544E-03	2,29709E-03	1,06226E-03	7,13470E-04	8,23475E-03	7,18884E-03	3,10931E-03	2,01451E-03
545	6,68075E-03	5,59090E-03	1,71298E-03	2,55539E-03	2,73210E-03	2,29888E-03	1,06656E-03	7,16514E-04	8,22727E-03	7,18547E-03	3,12866E-03	2,02770E-03	6,68075E-03	5,59090E-03	1,71298E-03	2,55539E-03	2,73210E-03	2,29888E-03	1,06656E-03	7,16514E-04	8,22727E-03	7,18547E-03	3,12866E-03	2,02770E-03
546	6,67628E-03	5,61131E-03	1,72754E-03	2,56358E-03	2,73992E-03	2,30982E-03	1,07290E-03	7,18129E-04	8,23793E-03	7,19138E-03	3,14461E-03	2,04841E-03	6,67628E-03	5,61131E-03	1,72754E-03	2,56358E-03	2,73992E-03	2,30982E-03	1,07290E-03	7,18129E-04	8,23793E-03	7,19138E-03	3,14461E-03	2,04841E-03
547	6,67239E-03	5,62452E-03	1,74132E-03	2,57479E-03	2,74232E-03	2,31798E-03	1,07868E-03	7,20437E-04	8,24105E-03	7,19526E-03	3,16065E-03	2,06839E-03	6,67239E-03	5,62452E-03	1,74132E-03	2,57479E-03	2,74232E-03	2,31798E-03	1,07868E-03	7,20437E-04	8,24105E-03	7,19526E-03	3,16065E-03	2,06839E-03
548	6,68325E-03	5,62546E-03	1,75585E-03	2,60049E-03	2,73270E-03	2,32164E-03	1,08474E-03	7,26323E-04	8,23592E-03	7,20646E-03	3,18293E-03	2,08979E-03	6,68325E-03	5,62546E-03	1,75585E-03	2,60049E-03	2,73270E-03	2,32164E-03	1,08474E-03	7,26323E-04	8,23592E-03	7,20646E-03	3,18293E-03	2,08979E-03
549	6,69651E-03	5,62902E-03	1,77124E-03	2,62723E-03	2,72457E-03	2,32613E-03	1,09126E-03	7,32530E-04	8,23394E-03	7,22061E-03	3,20650E-03	2,11185E-03	6,69651E-03	5,62902E-03	1,77124E-03	2,62723E-03	2,72457E-03	2,32613E-03	1,09126E-03	7,32530E-04	8,23394E-03	7,22061E-03	3,20650E-03	2,11185E-03
550	6,68102E-03	5,63142E-03	1,78864E-03	2,64759E-03	2,72520E-03	2,32062E-03	1,09629E-03	7,38056E-04	8,20308E-03	7,21774E-03	3,22237E-03	2,12117E-03	6,68102E-03	5,63142E-03	1,78864E-03	2,64759E-03	2,72520E-03	2,32062E-03	1,09629E-03	7,38056E-04	8,20308E-03	7,21774E-03	3,22237E-03	2,12117E-03
551	6,66190E-03	5,63053E-03	1,80474E-03	2,66610E-03	2,72423E-03	2,31385E-03	1,10061E-03	7,43071E-04	8,16793E-03	7,21072E-03	3,23613E-03	2,12912E-03	6,66190E-03	5,63053E-03	1,80474E-03	2,66610E-03	2,72423E-03	2,31385E-03	1,10061E-03	7,43071E-04	8,16793E-03	7,21072E-03	3,23613E-03	2,12912E-03
552	6,66569E-03	5,63448E-03	1,81722E-03	2,68388E-03	2,72049E-03	2,31397E-03	1,10640E-03	7,48901E-04	8,17532E-03	7,21614E-03	3,26294E-03	2,14687E-03	6,66569E-03	5,63448E-03	1,81722E-03	2,68388E-03	2,72049E-03	2,31397E-03	1,10640E-03	7,48901E-04	8,17532E-03	7,21614E-03	3,26294E-03	2,14687E-03
553	6,67294E-03	5,63806E-03	1,82832E-03	2,70068E-03	2,71547E-03	2,31505E-03	1,11219E-03	7,54677E-04	8,19017E-03	7,22250E-03	3,29164E-03	2,16614E-03	6,67294E-03	5,63806E-03	1,82832E-03	2,70068E-03	2,71547E-03	2,31505E-03	1,11219E-03	7,54677E-04	8,19017E-03	7,22250E-03	3,29164E-03	2,16614E-03
554	6,65382E-03	5,63815E-03	1,83998E-03	2,71345E-03	2,70969E-03	2,31412E-03	1,11982E-03	7,59733E-04	8,18446E-03	7,22426E-03	3,31524E-03	2,18136E-03	6,65382E-03	5,63815E-03	1,83998E-03	2,71345E-03	2,70969E-03	2,31412E-03	1,11982E-03	7,59733E-04	8,18446E-03	7,22426E-03	3,31524E-03	2,18136E-03
555	6,61516E-03	5,63347E-03	1,85104E-03	2,72231E-03	2,70225E-03	2,31087E-03	1,12804E-03	7,63937E-04	8,16207E-03	7,21985E-03	3,33387E-03	2,19287E-03	6,61516E-03	5,63347E-03	1,85104E-03	2,72231E-03	2,70225E-03	2,31087E-03	1,12804E-03	7,63937E-04	8,16207E-03	7,21985E-03	3,33387E-03	2,19287E-03
556	6,59392E-03	5,63019E-03	1,86237E-03	2,73229E-03	2,69993E-03	2,31080E-03	1,13394E-03	7,69458E-04	8,14977E-03	7,21717E-03	3,35388E-03	2,20707E-03	6,59392E-03	5,63019E-03	1,86237E-03	2,73229E-03	2,69993E-03	2,31080E-03	1,13394E-03	7,69458E-04	8,14977E-03	7,21717E-03	3,35388E-03	2,20707E-03
557	6,58910E-03	5,62168E-03	1,87181E-03	2,74050E-03	2,70149E-03	2,31236E-03	1,13510E-03	7,75959E-04	8,14148E-03	7,20769E-03	3,37181E-03	2,22249E-03	6,58910E-03	5,62168E-03	1,87181E-03	2,74050E-03	2,70149E-03	2,31236E-03	1,13510E-03	7,75959E-04	8,14148E-03	7,20769E-03	3,37181E-03	2,22249E-03
558	6,58306E-03	5,61495E-03	1,88185E-03	2,74964E-03	2,70114E-03	2,31317E-03	1,13733E-03	7,82240E-04	8,13160E-03	7,19920E-03	3,38923E-03	2,23900E-03	6,58306E-03	5,61495E-03	1,88185E-03	2,74964E-03	2,70114E-03	2,31317E-03	1,13733E-03	7,82240E-04	8,13160E-03	7,19920E-03	3,38923E-03	2,23900E-03
559	6,57695E-03	5,61892E-03	1,89612E-03	2,76488E-03	2,69546E-03	2,31289E-03	1,14466E-03	7,88582E-04	8,12123E-03	7,19946E-03	3,40812E-03	2,26222E-03	6,57695E-03	5,61892E-03	1,89612E-03	2,76488E-03	2,69546E-03	2,31289E-03	1,14466E-03	7,88582E-04	8,12123E-03	7,19946E-03	3,40812E-03	2,26222E-03
560	6,57418E-03	5,62574E-03	1,91122E-03	2,78138E-03	2,69118E-03	2,31380E-03	1,15250E-03	7,95257E-04	8,11499E-03	7,20338E-03	3,42857E-03	2,28636E-03	6,57418E-03	5,62574E-03	1,91122E-03	2,78138E-03	2,69118E-03	2,31380E-03	1,15250E-03	7,95257E-04	8,11499E-03	7,20338E-03	3,42857E-03	2,28636E-03
561	6,55464E-03	5,62956E-03	1,92522E-03	2,79548E-03	2,68051E-03	2,31279E-03	1,15976E-03	8,00501E-04	8,08433E-03	7,19760E-03	3,44689E-03	2,30679E-03	6,55464E-03	5,62956E-03	1,92522E-03	2,79548E-03	2,68051E-03	2,31279E-03	1,15976E-03	8,00501E-04	8,08433E-03	7,19760E-03	3,44689E-03	2,30679E-03
562	6,53464E-03	5,63267E-03	1,93880E-03	2,80906E-03	2,66969E-03	2,31153E-03	1,16678E-03	8,05576E-04	8,05319E-03	7,19107E-03	3,46456E-03	2,32666E-03	6,53464E-03	5,63267E-03	1,93880E-03	2,80906E-03	2,66969E-03	2,31153E-03	1,16678E-03	8,05576E-04	8,05319E-03	7,19107E-03	3,46456E-03	2,32666E-03
563	6,50358E-03	5,62662E-03	1,95871E-03	2,82503E-03	2,65998E-03	2,31420E-03	1,17402E-03	8,10482E-04	8,02869E-03	7,17657E-03	3,48847E-03	2,34172E-03	6,50358E-03	5,62662E-03	1,95871E-03	2,82503E-03	2,65998E-03	2,31420E-03	1,17402E-03	8,10482E-04	8,02869E-03	7,17657E-03	3,48847E-03	2,34172E-03
564	6,47103E-03	5,61921E-03	1,98008E-03	2,84172E-03	2,65088E-03	2,31797E-03	1,18137E-03	8,15399E-04	8,00672E-03	7,16120E-03	3,51395E-03	2,35586E-03	6,47103E-03	5,61921E-03	1,98008E-03	2,84172E-03	2,65088E-03	2,31797E-03	1,18137E-03	8,15399E-04	8,00672E-03	7,16120E-03	3,51395E-03	2,35586E-03
565	6,44560E-03	5,60859E-03	1,99551E-03	2,85679E-03	2,63957E-03	2,31326E-03	1,18545E-03	8,18946E-04	7,97403E-03	7,14268E-03	3,52864E-03	2,36656E-03	6,44560E-03	5,60859E-03	1,99551E-03	2,85679E-03	2,63957E-03	2,31326E-03	1,18545E-03	8,18946E-04	7,97403E-03	7,14268E-03	3,52864E-03	2,36656E-03
566	6,42051E-03	5,59270E-03	2,00612E-03	2,86901E-03	2,62545E-03	2,30224E-03	1,18686E-03	8,21158E-04	7,93045E-03	7,11805E-03	3,53475E-03	2,37370E-03	6,42051E-03	5,59270E-03	2,00612E-03	2,86901E-03	2,62545E-03	2,30224E-03	1,18686E-03	8,21158E-04	7,93045E-03	7,11805E-03	3,53475E-03	2,37370E-03
567	6,39270E-03	5,57978E-03	2,01715E-03	2,88158E-03	2,61516E-03	2,29419E-03	1,18859E-03	8,25229E-04	7,89302E-03	7,09916E-03	3,55015E-03	2,38419E-03	6,39270E-03	5,57978E-03	2,01715E-03	2,88158E-03	2,61516E-03	2,29419E-03	1,18859E-03	8,25229E-04	7,89302E-03	7,09916E-03	3,55015E-03	2,38419E-03
568	6,36956E-03	5,57760E-03	2,03137E-03	2,89839E-03	2,61288E-03	2,29267E-03	1,19228E-03	8,32680E-04	7,87298E-03	7,09634E-03	3,58165E-03	2,40194E-03	6,36956E-03	5,57760E-03	2,03137E-03	2,89839E-03	2,61288E-03	2,29267E-03	1,19228E-03	8,32680E-04	7,87298E-03	7,09634E-03	3,58165E-03	2,40194E-03
569	6,34334E-03	5,57024E-03	2,04454E-03	2,91501E-03	2,60715E-03	2,28959E-03	1,19642E-03	8,39417E-04	7,84767E-03	7,08973E-03	3,60796E-03	2,42011E-03	6,34334E-03	5,57024E-03	2,04454E-03	2,91501E-03	2,60715E-03	2,28959E-03	1,19642E-03	8,39417E-04	7,84767E-03	7,08973E-03	3,60796E-03	2,42011E-03
570	6,30514E-03	5,54582E-03	2,05401E-03	2,92988E-03	2,59062E-03	2,28104E-03	1,20127E-03	8,43879E-04	7,80363E-03	7,06909E-03	3,61865E-03	2,43846E-03	6,30514E-03	5,54582E-03	2,05401E-03	2,92988E-03	2,59062E-03	2,28104E-03	1,20127E-03	8,43879E-04	7,80363E-03	7,06909E-03	3,61865E-03	2,43846E-03
571	6,26748E-03	5,52157E-03	2,06330E-03	2,94302E-03	2,57394E-03	2,27210E-03	1,20606E-03	8,48433E-04	7,75891E-03	7,04685E-03	3,62935E-03	2,45598E-03	6,26748E-03	5,52157E-03	2,06330E-03	2,94302E-03	2,57394E-03	2,27210E-03	1,20606E-03	8,48433E-04	7,75891E-03	7,04685E-03	3,62935E-03	2,45598E-03
572	6,25824E-03	5,52042E-03	2,08146E-03	2,95366E-03	2,56483E-03	2,26809E-03	1,21646E-03	8,58414E-04	7,73565E-03	7,03677E-03	3,65806E-03	2,47855E-03	6,25824E-03	5,52042E-03	2,08146E-03	2,95366E-03	2,56483E-03	2,26809E-03	1,21646E-03	8,58414E-04	7,73565E-03	7,03677E-03	3,65806E-03	2,47855E-03
573	6,24801E-03	5,51835E-03	2,09913E-03	2,96373E-03	2,55536E-03	2,26373E-03	1,22657E-03	8,68172E-04	7,71128E-03	7,02558E-03	3,68594E-03	2,50054E-03	6,24801E-03	5,51835E-03	2,09913E-03	2,96373E-03	2,55536E-03	2,26373E-03	1,22657E-03	8,68172E-04	7,71128E-03	7,02558E-03	3,68594E-03	2,50054E-03
574	6,21793E-03	5,50637E-03	2,11317E-03	2,98417E-03	2,54800E-03	2,26180E-03	1,23417E-03	8,68747E-04	7,68129E-03	7,00784E-03	3,69934E-03	2,51849E-03	6,21793E-03	5,50637E-03	2,11317E-03	2,98417E-03	2,54800E-03	2,26180E-03	1,23417E-03	8,68747E-04	7,68129E-03	7,00784E-03	3,69934E-03	2,51849E-03
575	6,17938E-03	5,48755E-03	2,12455E-03	3,00229E-03	2,53811E-03	2,25764E-03	1,24019E-03	8,67536E-04	7,64257E-03	6,98196E-03	3,70737E-03	2,53330E-03	6,17938E-03	5,48755E-03	2,12455E-03	3,00229E-03	2,53811E-03	2,25764E-03	1,24019E-03	8,67536E-04	7,64257E-03	6,98196E-03	3,70737E-03	2,53330E-03
576	6,13865E-03	5,47077E-03	2,13501E-03	3,00922E-03	2,51971E-03	2,24760E-03	1,24393E-03	8,72101E-04	7,59141E-03	6,94898E-03	3,72361E-03	2,54450E-03	6,13865E-03	5,47077E-03	2,13501E-03	3,00922E-03	2,51971E-03	2,24760E-03	1,24393E-03	8,72101E-04	7,59141E-03	6,94898E-03	3,72361E-03	2,54450E-03
577	6,09932E-03	5,45655E-03	2,14588E-03	3,01340E-03	2,49933E-03	2,23634E-03	1,24733E-03	8,78911E-04	7,53871E-03	6,91600E-03	3,74389E-03	2,55532E-03	6,09932E-03	5,45655E-03	2,14588E-03	3,01340E-03	2,49933E-03	2,23634E-03	1,24733E-03	8,78911E-04	7,53871E-03	6,91600E-03	3,74389E-03	2,55532E-03
578	6,06701E-03	5,44367E-03	2,15784E-03	3,02346E-03	2,48706E-03	2,23020E-03	1,25218E-03	8,87308E-04	7,49828E-03	6,89437E-03	3,76610E-03	2,57434E-03	6,06701E-03	5,44367E-03	2,15784E-03	3,02346E-03	2,48706E-03	2,23020E-03	1,25218E-03	8,87308E-04	7,49828E-03	6,89437E-03	3,76610E-03	2,57434E-03
579	6,04609E-03	5,43758E-03	2,17307E-03	3,04119E-03	2,48326E-03	2,23015E-03	1,25950E-03	8,97914E-04	7,47452E-03	6,88828E-03	3,79406E-03	2,60229E-03	6,04609E-03	5,43758E-03	2,17307E-03	3,04119E-03	2,48326E-03	2,23015E-03	1,25950E-03	8,97914E-04	7,47452E-03	6,88828E-03	3,79406E-03	2,60229E-03
580	6,02203E-03	5,42900E-03	2,18981E-03	3,05810E-03	2,47304E-03	2,22955E-03	1,26647E-03	9,07427E-04	7,44642E-03	6,87308E-03	3,81386E-03	2,62349E-03	6,02203E-03	5,42900E-03	2,18981E-03	3,05810E-03	2,47304E-03	2,22955E-03	1,26647E-03	9,07427E-04	7,44642E-03	6,87308E-03	3,81386E-03	2,62349E-03
581	5,99589E-03	5,41892E-03	2,20930E-03	3,07481E-03	2,45480E-03	2,22897E-03	1,27331E-03	9,15648E-04	7,41510E-03	6,84768E-03	3,82345E-03	2,63599E-03	5,99589E-03	5,41892E-03	2,20930E-03	3,07481E-03	2,45480E-03	2,22897E-03	1,27331E-03	9,15648E-04	7,41510E-03	6,84768E-03	3,82345E-03	2,63599E-03
582	5,96889E-03	5,41043E-03	2,22854E-03	3,09280E-03	2,44062E-03	2,22651E-03	1,28079E-03	9,23456E-04	7,38333E-03	6,82447E-03	3,83960E-03	2,65030E-03	5,96889E-03	5,41043E-03	2,22854E-03	3,09280E-03	2,44062E-03	2,22651E-03	1,28079E-03	9,23456E-04	7,38333E-03	6,82447E-03	3,83960E-03	2,65030E-03
583	5,94002E-03	5,40677E-03	2,24696E-03	3,11434E-03	2,43818E-03	2,21884E-03	1,29004E-03	9,30047E-04	7,35104E-03	6,80804E-03	3,87431E-03	2,66970E-03	5,94002E-03	5,40677E-03	2,24696E-03	3,11434E-03	2,43818E-03	2,21884E-03	1,29004E-03	9,30047E-04	7,35104E-03	6,80804E-03	3,87431E-03	2,66970E-03
584	5,90623E-03	5,39764E-03	2,26351E-03	3,13279E-03	2,43264E-03	2,21044E-03	1,29832E-03	9,35902E-04	7,31098E-03	6,78597E-03	3,90331E-03	2,68725E-03	5,90623E-03	5,39764E-03	2,26351E-03	3,13279E-03	2,43264E-03	2,21044E-03	1,29832E-03	9,35902E-04	7,31098E-03	6,78597E-03	3,90331E-03	2,68725E-03
585	5,86358E-03	5,37071E-03	2,27427E-03	3,13951E-03	2,41390E-03	2,20724E-03	1,30422E-03	9,39739E-04	7,24614E-03	6,75233E-03	3,90221E-03	2,70105E-03	5,86358E-03	5,37071E-03	2,27427E-03	3,13951E-03	2,41390E-03	2,20724E-03	1,30422E-03	9,39739E-04	7,24614E-03	6,75233E-03	3,90221E-03	2,70105E-03
586	5,82217E-03	5,34496E-03	2,28563E-03	3,14703E-03	2,39568E-03	2,20458E-03	1,31046E-03	9,43823E-04	7,18279E-03	6,72020E-03	3,90205E-03	2,71557E-03	5,82217E-03	5,34496E-03	2,28563E-03	3,14703E-03	2,39568E-03	2,20458E-03	1,31046E-03	9,43823E-04	7,18279E-03	6,72020E-03	3,90205E-03	2,71557E-03
587	5,79889E-03	5,33566E-03	2,30470E-03	3,16788E-03	2,38479E-03	2,20346E-03	1,31724E-03	9,48858E-04	7,14654E-03	6,71409E-03	3,93290E-03	2,73758E-03	5,79889E-03	5,33566E-03	2,30470E-03	3,16788E-03	2,38479E-03	2,20346E-03	1,31724E-03	9,48858E-04	7,14654E-03	6,71409E-03	3,93290E-03	2,73758E-03
588	5,77449E-03	5,32541E-03	2,32355E-03	3,18849E-03	2,37343E-03	2,20176E-03	1,32371E-03	9,53692E-04	7,10907E-03	6,70706E-03	3,96407E-03	2,75925E-03	5,77449E-03	5,32541E-03	2,32355E-03	3,18849E-03	2,37343E-03	2,20176E-03	1,32371E-03	9,53692E-04	7,10907E-03	6,70706E-03	3,96407E-03	2,75925E-03
589	5,75400E-03	5,31810E-03	2,34243E-03	3,20658E-03	2,36232E-03	2,19636E-03	1,33013E-03	9,61931E-04	7,07977E-03	6,68757E-03	3,98706E-03	2,77594E-03	5,75400E-03	5,31810E-03	2,34243E-03	3,20658E-03	2,36232E-03	2,19636E-03	1,33013E-03	9,61931E-04	7,07977E-03	6,68757E-03	3,98706E-03	2,77594E-03
590	5,73654E-03	5,31351E-03	2,36235E-03	3,22546E-03	2,35212E-03	2,19095E-03	1,33709E-03	9,71373E-04	7,05493E-03	6,66775E-03	4,00990E-03	2,79269E-03	5,73654E-03	5,31351E-03	2,36235E-03	3,22546E-03	2,35212E-03	2,19095E-03	1,33709E-03	9,71373E-04	7,05493E-03	6,66775E-03	4,00990E-03	2,79269E-03
591	5,70592E-03	5,30990E-03	2,37783E-03	3,24192E-03	2,34395E-03	2,19440E-03	1,34557E-03	9,81176E-04	7,02657E-03	6,64585E-03	4,03316E-03	2,81385E-03	5,70592E-03	5,30990E-03	2,37783E-03	3,24192E-03	2,34395E-03	2,19440E-03	1,34557E-03	9,81176E-04	7,02657E-03	6,64585E-03	4,03316E-03	2,81385E-03
592	5,67002E-03	5,30784E-03	2,39166E-03	3,25789E-03	2,33723E-03	2,20262E-03	1,35507E-03	9,91373E-04	6,99790E-03	6,62426E-03	4,05750E-03	2,83779E-03	5,67002E-03	5,30784E-03	2,39166E-03	3,25789E-03	2,33723E-03	2,20262E-03	1,35507E-03	9,91373E-04	6,99790E-03	6,62426E-03	4,05750E-03	2,83779E-03
593	5,65024E-03	5,30574E-03	2,41038E-03	3,27805E-03	2,32838E-03	2,20138E-03	1,36339E-03	9,99259E-04	6,97699E-03	6,60955E-03	4,07743E-03	2,86239E-03	5,65024E-03	5,30574E-03	2,41038E-03	3,27805E-03	2,32838E-03	2,20138E-03	1,36339E-03	9,99259E-04	6,97699E-03	6,60955E-03	4,07743E-03	2,86239E-03
594	5,64128E-03	5,30068E-03	2,43211E-03	3,30013E-03	2,31633E-03	2,19066E-03	1,36995E-03	1,00462E-03	6,95890E-03	6,59711E-03	4,09134E-03	2,88611E-03	5,64128E-03	5,30068E-03	2,43211E-03	3,30013E-03	2,31633E-03	2,19066E-03	1,36995E-03	1,00462E-03	6,95890E-03	6,59711E-03	4,09134E-03	2,88611E-03
595	5,62555E-03	5,29678E-03	2,45404E-03	3,32021E-03	2,30814E-03	2,18502E-03	1,37907E-03	1,01221E-03	6,93129E-03	6,58944E-03	4,11633E-03	2,91108E-03	5,62555E-03	5,29678E-03	2,45404E-03	3,32021E-03	2,30814E-03	2,18502E-03	1,37907E-03	1,01221E-03	6,93129E-03	6,58944E-03	4,11633E-03	2,91108E-03
596	5,60362E-03	5,29831E-03	2,47785E-03	3,33948E-03	2,30738E-03	2,18855E-03	1,39292E-03	1,02381E-03	6,89434E-03	6,59351E-03	4,16068E-03	2,93985E-03	5,60362E-03	5,29831E-03	2,47785E-03	3,33948E-03	2,30738E-03	2,18855E-03	1,39292E-03	1,02381E-03	6,89434E-03	6,59351E-03	4,16068E-03	2,93985E-03
597	5,58466E-03	5,30117E-03	2,50139E-03	3,36279E-03	2,30498E-03	2,19398E-03	1,40606E-03	1,03465E-03	6,86364E-03	6,59559E-03	4,20060E-03	2,96717E-03	5,58466E-03	5,30117E-03	2,50139E-03	3,36279E-03	2,30498E-03	2,19398E-03	1,40606E-03	1,03465E-03	6,86364E-03	6,59559E-03	4,20060E-03	2,96717E-03
598	5,56936E-03	5,30316E-03	2,52183E-03	3,39392E-03	2,29626E-03	2,20269E-03	1,41591E-03	1,04241E-03	6,84454E-03	6,58674E-03	4,22450E-03	2,98776E-03	5,56936E-03	5,30316E-03	2,52183E-03	3,39392E-03	2,29626E-03	2,20269E-03	1,41591E-03	1,04241E-03	6,84454E-03	6,58674E-03	4,22450E-03	2,98776E-03
599	5,55085E-03	5,30336E-03	2,54144E-03	3,42290E-03	2,28620E-03	2,20933E-03	1,42444E-03	1,05025E-03	6,82171E-03	6,57490E-03	4,24795E-03	3,00795E-03	5,55085E-03	5,30336E-03	2,54144E-03	3,42290E-03	2,28620E-03	2,20933E-03	1,42444E-03	1,05025E-03	6,82171E-03	6,57490E-03	4,24795E-03	3,00795E-03
600	5,52502E-03	5,30245E-03	2,55904E-03	3,44276E-03	2,27312E-03	2,20712E-03	1,42705E-03	1,05980E-03	6,79114E-03	6,55824E-03	4,27439E-03	3,02949E-03	5,52502E-03	5,30245E-03	2,55904E-03	3,44276E-03	2,27312E-03	2,20712E-03	1,42705E-03	1,05980E-03	6,79114E-03	6,55824E-03	4,27439E-03	3,02949E-03
601	5,49807E-03	5,30035E-03	2,57645E-03	3,46211E-03	2,25983E-03	2,20451E-03	1,42970E-03	1,06925E-03	6,75926E-03	6,54073E-03	4,30013E-03	3,05054E-03	5,49807E-03	5,30035E-03	2,57645E-03	3,46211E-03	2,25983E-03	2,20451E-03	1,42970E-03	1,06925E-03	6,75926E-03	6,54073E-03	4,30013E-03	3,05054E-03
602	5,47669E-03	5,29053E-03	2,59917E-03	3,47975E-03	2,25876E-03	2,20293E-03	1,44381E-03	1,07890E-03	6,73605E-03	6,54263E-03	4,32049E-03	3,06692E-03	5,47669E-03	5,29053E-03	2,59917E-03	3,47975E-03	2,25876E-03	2,20293E-03	1,44381E-03	1,07890E-03	6,73605E-03	6,54263E-03	4,32049E-03	3,06692E-03
603	5,45601E-03	5,28148E-03	2,62253E-03	3,49813E-03	2,25804E-03	2,20170E-03	1,45829E-03	1,08882E-03	6,71372E-03	6,54562E-03	4,34175E-03	3,08395E-03	5,45601E-03	5,28148E-03	2,62253E-03	3,49813E-03	2,25804E-03	2,20170E-03	1,45829E-03	1,08882E-03	6,71372E-03	6,54562E-03	4,34175E-03	3,08395E-03
604	5,44876E-03	5,28494E-03	2,64105E-03	3,51581E-03	2,25310E-03	2,20342E-03	1,47220E-03	1,09591E-03	6,68282E-03	6,54363E-03	4,38153E-03	3,11507E-03	5,44876E-03	5,28494E-03	2,64105E-03	3,51581E-03	2,25310E-03	2,20342E-03	1,47220E-03	1,09591E-03	6,68282E-03	6,54363E-03	4,38153E-03	3,11507E-03
605	5,44487E-03	5,29173E-03	2,66029E-03	3,53497E-03	2,24850E-03	2,20630E-03	1,48678E-03	1,10320E-03	6,65314E-03	6,54356E-03	4,42541E-03	3,14924E-03	5,44487E-03	5,29173E-03	2,66029E-03	3,53497E-03	2,24850E-03	2,20630E-03	1,48678E-03	1,10320E-03	6,65314E-03	6,54356E-03	4,42541E-03	3,14924E-03
606	5,43750E-03	5,30476E-03	2,68354E-03	3,56035E-03	2,24984E-03	2,20988E-03	1,49419E-03	1,11463E-03	6,64874E-03	6,54516E-03	4,44888E-03	3,16894E-03	5,43750E-03	5,30476E-03	2,68354E-03	3,56035E-03	2,24984E-03	2,20988E-03	1,49419E-03	1,11463E-03	6,64874E-03	6,54516E-03	4,44888E-03	3,16894E-03
607	5,42423E-03	5,31464E-03	2,70546E-03	3,58421E-03	2,25071E-03	2,21164E-03	1,49835E-03	1,12615E-03	6,64499E-03	6,54123E-03	4,46294E-03	3,18196E-03	5,42423E-03	5,31464E-03	2,70546E-03	3,58421E-03	2,25071E-03	2,21164E-03	1,49835E-03	1,12615E-03	6,64499E-03	6,54123E-03	4,46294E-03	3,18196E-03
608	5,42026E-03	5,33203E-03	2,72819E-03	3,61408E-03	2,25016E-03	2,21711E-03	1,51084E-03	1,13546E-03	6,63140E-03	6,54423E-03	4,49110E-03	3,21176E-03	5,42026E-03	5,33203E-03	2,72819E-03	3,61408E-03	2,25016E-03	2,21711E-03	1,51084E-03	1,13546E-03	6,63140E-03	6,54423E-03	4,49110E-03	3,21176E-03
609	5,42283E-03	5,35528E-03	2,75262E-03	3,64853E-03	2,24983E-03	2,22529E-03	1,52802E-03	1,14425E-03	6,61568E-03	6,55315E-03	4,52800E-03	3,25108E-03	5,42283E-03	5,35528E-03	2,75262E-03	3,64853E-03	2,24983E-03	2,22529E-03	1,52802E-03	1,14425E-03	6,61568E-03	6,55315E-03	4,52800E-03	3,25108E-03
610	5,42594E-03	5,36502E-03	2,77618E-03	3,67879E-03	2,25012E-03	2,23525E-03	1,54435E-03	1,15862E-03	6,59764E-03	6,56027E-03	4,56210E-03	3,27820E-03	5,42594E-03	5,36502E-03	2,77618E-03	3,67879E-03	2,25012E-03	2,23525E-03	1,54435E-03	1,15862E-03	6,59764E-03	6,56027E-03	4,56210E-03	3,27820E-03
611	5,42974E-03	5,36493E-03	2,79920E-03	3,70605E-03	2,25098E-03	2,24665E-03	1,56012E-03	1,17720E-03	6,57825E-03	6,56638E-03	4,59428E-03	3,29630E-03	5,42974E-03	5,36493E-03	2,79920E-03	3,70605E-03	2,25098E-03	2,24665E-03	1,56012E-03	1,17720E-03	6,57825E-03	6,56638E-03	4,59428E-03	3,29630E-03
612	5,42619E-03	5,36646E-03	2,82396E-03	3,73073E-03	2,25067E-03	2,25838E-03	1,57267E-03	1,19080E-03	6,56852E-03	6,56394E-03	4,62430E-03	3,31742E-03	5,42619E-03	5,36646E-03	2,82396E-03	3,73073E-03	2,25067E-03	2,25838E-03	1,57267E-03	1,19080E-03	6,56852E-03	6,56394E-03	4,62430E-03	3,31742E-03
613	5,41490E-03	5,37035E-03	2,85090E-03	3,75280E-03	2,24923E-03	2,27070E-03	1,58173E-03	1,19889E-03	6,57030E-03	6,55252E-03	4,65226E-03	3,34220E-03	5,41490E-03	5,37035E-03	2,85090E-03	3,75280E-03	2,24923E-03	2,27070E-03	1,58173E-03	1,19889E-03	6,57030E-03	6,55252E-03	4,65226E-03	3,34220E-03
614	5,40586E-03	5,37808E-03	2,87524E-03	3,77711E-03	2,24849E-03	2,27680E-03	1,59039E-03	1,20890E-03	6,56687E-03	6,55182E-03	4,68193E-03	3,36706E-03	5,40586E-03	5,37808E-03	2,87524E-03	3,77711E-03	2,24849E-03	2,27680E-03	1,59039E-03	1,20890E-03	6,56687E-03	6,55182E-03	4,68193E-03	3,36706E-03
615	5,39895E-03	5,39060E-03	2,89422E-03	3,80395E-03	2,24820E-03	2,27166E-03	1,59789E-03	1,22177E-03	6,55251E-03	6,56719E-03	4,71297E-03	3,39094E-03	5,39895E-03	5,39060E-03	2,89422E-03	3,80395E-03	2,24820E-03	2,27166E-03	1,59789E-03	1,22177E-03	6,55251E-03	6,56719E-03	4,71297E-03	3,39094E-03
616	5,38245E-03	5,39336E-03	2,90846E-03	3,82273E-03	2,24222E-03	2,26318E-03	1,60381E-03	1,22859E-03	6,53501E-03	6,56975E-03	4,73406E-03	3,40978E-03	5,38245E-03	5,39336E-03	2,90846E-03	3,82273E-03	2,24222E-03	2,26318E-03	1,60381E-03	1,22859E-03	6,53501E-03	6,56975E-03	4,73406E-03	3,40978E-03
617	5,35461E-03	5,38406E-03	2,91738E-03	3,82973E-03	2,22702E-03	2,25176E-03	1,60956E-03	1,22258E-03	6,52589E-03	6,55522E-03	4,74066E-03	3,42370E-03	5,35461E-03	5,38406E-03	2,91738E-03	3,82973E-03	2,22702E-03	2,25176E-03	1,60956E-03	1,22258E-03	6,52589E-03	6,55522E-03	4,74066E-03	3,42370E-03
618	5,33671E-03	5,38119E-03	2,92918E-03	3,84103E-03	2,21642E-03	2,24520E-03	1,61693E-03	1,22035E-03	6,52024E-03	6,55079E-03	4,75432E-03	3,44086E-03	5,33671E-03	5,38119E-03	2,92918E-03	3,84103E-03	2,21642E-03	2,24520E-03	1,61693E-03	1,22035E-03	6,52024E-03	6,55079E-03	4,75432E-03	3,44086E-03
619	5,34467E-03	5,38862E-03	2,94378E-03	3,85842E-03	2,21864E-03	2,25247E-03	1,62601E-03	1,23066E-03	6,50808E-03	6,56883E-03	4,78309E-03	3,46066E-03	5,34467E-03	5,38862E-03	2,94378E-03	3,85842E-03	2,21864E-03	2,25247E-03	1,62601E-03	1,23066E-03	6,50808E-03	6,56883E-03	4,78309E-03	3,46066E-03
620	5,35015E-03	5,39397E-03	2,95836E-03	3,87583E-03	2,22012E-03	2,25985E-03	1,63457E-03	1,24050E-03	6,49489E-03	6,58455E-03	4,81274E-03	3,48073E-03	5,35015E-03	5,39397E-03	2,95836E-03	3,87583E-03	2,22012E-03	2,25985E-03	1,63457E-03	1,24050E-03	6,49489E-03	6,58455E-03	4,81274E-03	3,48073E-03
621	5,33700E-03	5,38440E-03	2,97398E-03	3,89521E-03	2,21662E-03	2,26963E-03	1,63893E-03	1,24624E-03	6,47917E-03	6,58326E-03	4,85208E-03	3,50448E-03	5,33700E-03	5,38440E-03	2,97398E-03	3,89521E-03	2,21662E-03	2,26963E-03	1,63893E-03	1,24624E-03	6,47917E-03	6,58326E-03	4,85208E-03	3,50448E-03
622	5,32058E-03	5,37190E-03	2,98803E-03	3,91253E-03	2,21179E-03	2,27794E-03	1,64242E-03	1,25136E-03	6,45951E-03	6,57807E-03	4,88842E-03	3,52624E-03	5,32058E-03	5,37190E-03	2,98803E-03	3,91253E-03	2,21179E-03	2,27794E-03	1,64242E-03	1,25136E-03	6,45951E-03	6,57807E-03	4,88842E-03	3,52624E-03
623	5,30411E-03	5,37915E-03	3,00170E-03	3,92847E-03	2,20717E-03	2,26985E-03	1,64874E-03	1,25897E-03	6,44131E-03	6,56997E-03	4,88486E-03	3,53433E-03	5,30411E-03	5,37915E-03	3,00170E-03	3,92847E-03	2,20717E-03	2,26985E-03	1,64874E-03	1,25897E-03	6,44131E-03	6,56997E-03	4,88486E-03	3,53433E-03
624	5,29022E-03	5,38929E-03	3,01709E-03	3,94664E-03	2,20365E-03	2,26285E-03	1,65598E-03	1,26733E-03	6,42625E-03	6,56520E-03	4,88381E-03	3,54434E-03	5,29022E-03	5,38929E-03	3,01709E-03	3,94664E-03	2,20365E-03	2,26285E-03	1,65598E-03	1,26733E-03	6,42625E-03	6,56520E-03	4,88381E-03	3,54434E-03
625	5,28381E-03	5,40083E-03	3,03264E-03	3,95727E-03	2,20738E-03	2,26694E-03	1,66438E-03	1,27132E-03	6,42750E-03	6,56445E-03	4,90729E-03	3,56021E-03	5,28381E-03	5,40083E-03	3,03264E-03	3,95727E-03	2,20738E-03	2,26694E-03	1,66438E-03	1,27132E-03	6,42750E-03	6,56445E-03	4,90729E-03	3,56021E-03
626	5,27524E-03	5,40998E-03	3,04692E-03	3,96558E-03	2,21059E-03	2,27076E-03	1,67214E-03	1,27442E-03	6,42675E-03	6,56077E-03	4,93040E-03	3,57494E-03	5,27524E-03	5,40998E-03	3,04692E-03	3,96558E-03	2,21059E-03	2,27076E-03	1,67214E-03	1,27442E-03	6,42675E-03	6,56077E-03	4,93040E-03	3,57494E-03
627	5,28202E-03	5,43775E-03	3,06985E-03	3,99439E-03	2,22330E-03	2,28724E-03	1,68541E-03	1,29133E-03	6,40844E-03	6,55776E-03	4,94658E-03	3,59306E-03	5,28202E-03	5,43775E-03	3,06985E-03	3,99439E-03	2,22330E-03	2,28724E-03	1,68541E-03	1,29133E-03	6,40844E-03	6,55776E-03	4,94658E-03	3,59306E-03
628	5,29362E-03	5,47116E-03	3,09572E-03	4,02855E-03	2,23864E-03	2,30696E-03	1,70043E-03	1,31122E-03	6,38972E-03	6,55757E-03	4,96385E-03	3,61343E-03	5,29362E-03	5,47116E-03	3,09572E-03	4,02855E-03	2,23864E-03	2,30696E-03	1,70043E-03	1,31122E-03	6,38972E-03	6,55757E-03	4,96385E-03	3,61343E-03
629	5,30062E-03	5,47658E-03	3,11469E-03	4,05124E-03	2,25328E-03	2,32986E-03	1,71572E-03	1,32689E-03	6,37715E-03	6,55614E-03	4,98333E-03	3,61965E-03	5,30062E-03	5,47658E-03	3,11469E-03	4,05124E-03	2,25328E-03	2,32986E-03	1,71572E-03	1,32689E-03	6,37715E-03	6,55614E-03	4,98333E-03	3,61965E-03
630	5,30615E-03	5,47414E-03	3,13172E-03	4,07071E-03	2,26770E-03	2,35364E-03	1,73108E-03	1,34141E-03	6,36592E-03	6,55406E-03	5,00328E-03	3,62187E-03	5,30615E-03	5,47414E-03	3,13172E-03	4,07071E-03	2,26770E-03	2,35364E-03	1,73108E-03	1,34141E-03	6,36592E-03	6,55406E-03	5,00328E-03	3,62187E-03
631	5,29782E-03	5,47401E-03	3,14393E-03	4,08296E-03	2,26966E-03	2,36646E-03	1,74287E-03	1,35477E-03	6,35221E-03	6,54982E-03	5,00525E-03	3,63056E-03	5,29782E-03	5,47401E-03	3,14393E-03	4,08296E-03	2,26966E-03	2,36646E-03	1,74287E-03	1,35477E-03	6,35221E-03	6,54982E-03	5,00525E-03	3,63056E-03
632	5,28660E-03	5,47751E-03	3,15585E-03	4,09444E-03	2,26784E-03	2,37618E-03	1,75417E-03	1,36839E-03	6,34060E-03	6,54795E-03	5,00262E-03	3,64363E-03	5,28660E-03	5,47751E-03	3,15585E-03	4,09444E-03	2,26784E-03	2,37618E-03	1,75417E-03	1,36839E-03	6,34060E-03	6,54795E-03	5,00262E-03	3,64363E-03
633	5,27640E-03	5,47582E-03	3,16130E-03	4,10075E-03	2,26330E-03	2,36957E-03	1,75607E-03	1,36763E-03	6,33286E-03	6,53180E-03	5,00454E-03	3,65413E-03	5,27640E-03	5,47582E-03	3,16130E-03	4,10075E-03	2,26330E-03	2,36957E-03	1,75607E-03	1,36763E-03	6,33286E-03	6,53180E-03	5,00454E-03	3,65413E-03
634	5,26306E-03	5,46758E-03	3,16113E-03	4,10149E-03	2,25575E-03	2,35262E-03	1,75177E-03	1,35829E-03	6,32275E-03	6,50351E-03	5,00540E-03	3,66076E-03	5,26306E-03	5,46758E-03	3,16113E-03	4,10149E-03	2,25575E-03	2,35262E-03	1,75177E-03	1,35829E-03	6,32275E-03	6,50351E-03	5,00540E-03	3,66076E-03
635	5,23477E-03	5,44875E-03	3,15681E-03	4,09528E-03	2,23560E-03	2,33599E-03	1,74291E-03	1,34921E-03	6,30305E-03	6,49291E-03	5,01158E-03	3,66385E-03	5,23477E-03	5,44875E-03	3,15681E-03	4,09528E-03	2,23560E-03	2,33599E-03	1,74291E-03	1,34921E-03	6,30305E-03	6,49291E-03	5,01158E-03	3,66385E-03
636	5,20098E-03	5,42759E-03	3,15248E-03	4,08800E-03	2,20887E-03	2,32169E-03	1,73252E-03	1,34153E-03	6,28245E-03	6,50024E-03	5,02586E-03	3,66780E-03	5,20098E-03	5,42759E-03	3,15248E-03	4,08800E-03	2,20887E-03	2,32169E-03	1,73252E-03	1,34153E-03	6,28245E-03	6,50024E-03	5,02586E-03	3,66780E-03
637	5,17233E-03	5,40505E-03	3,14914E-03	4,07993E-03	2,18843E-03	2,30347E-03	1,72425E-03	1,33490E-03	6,26300E-03	6,49280E-03	5,03426E-03	3,67226E-03	5,17233E-03	5,40505E-03	3,14914E-03	4,07993E-03	2,18843E-03	2,30347E-03	1,72425E-03	1,33490E-03	6,26300E-03	6,49280E-03	5,03426E-03	3,67226E-03
638	5,14385E-03	5,37690E-03	3,14408E-03	4,06783E-03	2,17162E-03	2,27996E-03	1,71640E-03	1,32807E-03	6,23940E-03	6,46734E-03	5,03349E-03	3,67416E-03	5,14385E-03	5,37690E-03	3,14408E-03	4,06783E-03	2,17162E-03	2,27996E-03	1,71640E-03	1,32807E-03	6,23940E-03	6,46734E-03	5,03349E-03	3,67416E-03
639	5,12132E-03	5,35604E-03	3,14019E-03	4,05867E-03	2,15573E-03	2,26125E-03	1,70967E-03	1,32427E-03	6,22029E-03	6,44738E-03	5,03185E-03	3,67553E-03	5,12132E-03	5,35604E-03	3,14019E-03	4,05867E-03	2,15573E-03	2,26125E-03	1,70967E-03	1,32427E-03	6,22029E-03	6,44738E-03	5,03185E-03	3,67553E-03
640	5,10558E-03	5,34345E-03	3,13784E-03	4,05301E-03	2,14098E-03	2,24785E-03	1,70428E-03	1,32381E-03	6,20651E-03	6,43386E-03	5,02976E-03	3,67668E-03	5,10558E-03	5,34345E-03	3,13784E-03	4,05301E-03	2,14098E-03	2,24785E-03	1,70428E-03	1,32381E-03	6,20651E-03	6,43386E-03	5,02976E-03	3,67668E-03
641	5,08277E-03	5,32779E-03	3,13438E-03	4,04412E-03	2,12702E-03	2,23572E-03	1,70209E-03	1,32183E-03	6,17936E-03	6,41704E-03	5,02438E-03	3,67534E-03	5,08277E-03	5,32779E-03	3,13438E-03	4,04412E-03	2,12702E-03	2,23572E-03	1,70209E-03	1,32183E-03	6,17936E-03	6,41704E-03	5,02438E-03	3,67534E-03
642	5,05077E-03	5,30809E-03	3,12945E-03	4,03097E-03	2,11407E-03	2,22522E-03	1,70400E-03	1,31783E-03	6,13481E-03	6,39587E-03	5,01465E-03	3,67072E-03	5,05077E-03	5,30809E-03	3,12945E-03	4,03097E-03	2,11407E-03	2,22522E-03	1,70400E-03	1,31783E-03	6,13481E-03	6,39587E-03	5,01465E-03	3,67072E-03
643	5,02469E-03	5,29071E-03	3,12425E-03	4,02252E-03	2,10418E-03	2,21485E-03	1,70464E-03	1,31489E-03	6,10182E-03	6,36811E-03	5,00746E-03	3,66484E-03	5,02469E-03	5,29071E-03	3,12425E-03	4,02252E-03	2,10418E-03	2,21485E-03	1,70464E-03	1,31489E-03	6,10182E-03	6,36811E-03	5,00746E-03	3,66484E-03
644	5,01039E-03	5,27965E-03	3,12024E-03	4,02342E-03	2,10014E-03	2,20577E-03	1,70415E-03	1,31427E-03	6,08997E-03	6,33326E-03	5,00678E-03	3,65887E-03	5,01039E-03	5,27965E-03	3,12024E-03	4,02342E-03	2,10014E-03	2,20577E-03	1,70415E-03	1,31427E-03	6,08997E-03	6,33326E-03	5,00678E-03	3,65887E-03
645	4,99834E-03	5,26572E-03	3,11872E-03	4,02437E-03	2,09528E-03	2,20501E-03	1,70493E-03	1,31477E-03	6,07341E-03	6,30738E-03	5,00250E-03	3,65500E-03	4,99834E-03	5,26572E-03	3,11872E-03	4,02437E-03	2,09528E-03	2,20501E-03	1,70493E-03	1,31477E-03	6,07341E-03	6,30738E-03	5,00250E-03	3,65500E-03
646	4,98538E-03	5,24100E-03	3,11867E-03	4,02132E-03	2,08676E-03	2,21759E-03	1,70632E-03	1,31604E-03	6,04174E-03	6,29185E-03	4,98634E-03	3,65136E-03	4,98538E-03	5,24100E-03	3,11867E-03	4,02132E-03	2,08676E-03	2,21759E-03	1,70632E-03	1,31604E-03	6,04174E-03	6,29185E-03	4,98634E-03	3,65136E-03
647	4,96776E-03	5,21480E-03	3,11337E-03	4,01446E-03	2,07959E-03	2,22119E-03	1,70436E-03	1,31606E-03	6,00408E-03	6,26672E-03	4,96583E-03	3,64366E-03	4,96776E-03	5,21480E-03	3,11337E-03	4,01446E-03	2,07959E-03	2,22119E-03	1,70436E-03	1,31606E-03	6,00408E-03	6,26672E-03	4,96583E-03	3,64366E-03
648	4,94565E-03	5,19158E-03	3,09997E-03	4,00382E-03	2,07787E-03	2,20736E-03	1,69692E-03	1,31481E-03	5,96036E-03	6,22769E-03	4,94150E-03	3,63116E-03	4,94565E-03	5,19158E-03	3,09997E-03	4,00382E-03	2,07787E-03	2,20736E-03	1,69692E-03	1,31481E-03	5,96036E-03	6,22769E-03	4,94150E-03	3,63116E-03
649	4,91622E-03	5,16705E-03	3,08579E-03	3,98983E-03	2,06979E-03	2,19401E-03	1,68850E-03	1,31150E-03	5,91590E-03	6,18802E-03	4,91788E-03	3,61720E-03	4,91622E-03	5,16705E-03	3,08579E-03	3,98983E-03	2,06979E-03	2,19401E-03	1,68850E-03	1,31150E-03	5,91590E-03	6,18802E-03	4,91788E-03	3,61720E-03
650	4,86761E-03	5,13903E-03	3,06949E-03	3,96707E-03	2,04509E-03	2,18189E-03	1,67752E-03	1,30280E-03	5,86934E-03	6,14652E-03	4,89598E-03	3,59934E-03	4,86761E-03	5,13903E-03	3,06949E-03	3,96707E-03	2,04509E-03	2,18189E-03	1,67752E-03	1,30280E-03	5,86934E-03	6,14652E-03	4,89598E-03	3,59934E-03
651	4,82466E-03	5,11222E-03	3,05428E-03	3,94849E-03	2,02541E-03	2,17020E-03	1,66781E-03	1,29426E-03	5,82914E-03	6,11110E-03	4,87480E-03	3,58634E-03	4,82466E-03	5,11222E-03	3,05428E-03	3,94849E-03	2,02541E-03	2,17020E-03	1,66781E-03	1,29426E-03	5,82914E-03	6,11110E-03	4,87480E-03	3,58634E-03
652	4,79642E-03	5,08643E-03	3,04083E-03	3,94065E-03	2,01995E-03	2,15873E-03	1,66114E-03	1,28551E-03	5,80530E-03	6,09109E-03	4,85328E-03	3,58639E-03	4,79642E-03	5,08643E-03	3,04083E-03	3,94065E-03	2,01995E-03	2,15873E-03	1,66114E-03	1,28551E-03	5,80530E-03	6,09109E-03	4,85328E-03	3,58639E-03
653	4,76525E-03	5,05950E-03	3,02764E-03	3,92625E-03	2,01294E-03	2,14555E-03	1,65414E-03	1,27834E-03	5,77502E-03	6,06667E-03	4,83327E-03	3,57946E-03	4,76525E-03	5,05950E-03	3,02764E-03	3,92625E-03	2,01294E-03	2,14555E-03	1,65414E-03	1,27834E-03	5,77502E-03	6,06667E-03	4,83327E-03	3,57946E-03
654	4,72557E-03	5,03043E-03	3,01649E-03	3,88997E-03	2,00113E-03	2,12718E-03	1,64663E-03	1,27726E-03	5,72416E-03	6,02882E-03	4,82036E-03	3,54896E-03	4,72557E-03	5,03043E-03	3,01649E-03	3,88997E-03	2,00113E-03	2,12718E-03	1,64663E-03	1,27726E-03	5,72416E-03	6,02882E-03	4,82036E-03	3,54896E-03
655	4,68660E-03	4,99863E-03	3,00446E-03	3,85659E-03	1,98689E-03	2,11013E-03	1,63920E-03	1,27437E-03	5,67626E-03	5,98663E-03	4,80032E-03	3,51989E-03	4,68660E-03	4,99863E-03	3,00446E-03	3,85659E-03	1,98689E-03	2,11013E-03	1,63920E-03	1,27437E-03	5,67626E-03	5,98663E-03	4,80032E-03	3,51989E-03
656	4,64832E-03	4,95339E-03	2,98739E-03	3,83320E-03	1,96187E-03	2,09743E-03	1,63129E-03	1,26351E-03	5,63775E-03	5,92408E-03	4,74910E-03	3,49497E-03	4,64832E-03	4,95339E-03	2,98739E-03	3,83320E-03	1,96187E-03	2,09743E-03	1,63129E-03	1,26351E-03	5,63775E-03	5,92408E-03	4,74910E-03	3,49497E-03
657	4,60883E-03	4,90738E-03	2,96826E-03	3,80830E-03	1,93932E-03	2,08378E-03	1,62215E-03	1,25356E-03	5,59753E-03	5,86128E-03	4,70023E-03	3,46727E-03	4,60883E-03	4,90738E-03	2,96826E-03	3,80830E-03	1,93932E-03	2,08378E-03	1,62215E-03	1,25356E-03	5,59753E-03	5,86128E-03	4,70023E-03	3,46727E-03
658	4,56844E-03	4,86280E-03	2,94275E-03	3,78044E-03	1,93004E-03	2,06790E-03	1,60908E-03	1,24900E-03	5,55528E-03	5,80319E-03	4,66677E-03	3,43043E-03	4,56844E-03	4,86280E-03	2,94275E-03	3,78044E-03	1,93004E-03	2,06790E-03	1,60908E-03	1,24900E-03	5,55528E-03	5,80319E-03	4,66677E-03	3,43043E-03
659	4,52775E-03	4,81832E-03	2,91747E-03	3,75167E-03	1,91880E-03	2,05198E-03	1,59620E-03	1,24380E-03	5,50956E-03	5,74670E-03	4,63047E-03	3,39589E-03	4,52775E-03	4,81832E-03	2,91747E-03	3,75167E-03	1,91880E-03	2,05198E-03	1,59620E-03	1,24380E-03	5,50956E-03	5,74670E-03	4,63047E-03	3,39589E-03
660	4,48741E-03	4,77628E-03	2,89459E-03	3,71986E-03	1,89842E-03	2,03673E-03	1,58498E-03	1,23588E-03	5,44842E-03	5,70060E-03	4,58157E-03	3,37446E-03	4,48741E-03	4,77628E-03	2,89459E-03	3,71986E-03	1,89842E-03	2,03673E-03	1,58498E-03	1,23588E-03	5,44842E-03	5,70060E-03	4,58157E-03	3,37446E-03
661	4,44615E-03	4,73523E-03	2,87210E-03	3,68910E-03	1,87931E-03	2,02125E-03	1,57365E-03	1,22781E-03	5,38808E-03	5,65433E-03	4,53526E-03	3,35279E-03	4,44615E-03	4,73523E-03	2,87210E-03	3,68910E-03	1,87931E-03	2,02125E-03	1,57365E-03	1,22781E-03	5,38808E-03	5,65433E-03	4,53526E-03	3,35279E-03
662	4,39851E-03	4,69832E-03	2,85089E-03	3,66314E-03	1,86678E-03	2,00390E-03	1,56129E-03	1,21854E-03	5,33069E-03	5,60546E-03	4,50207E-03	3,32878E-03	4,39851E-03	4,69832E-03	2,85089E-03	3,66314E-03	1,86678E-03	2,00390E-03	1,56129E-03	1,21854E-03	5,33069E-03	5,60546E-03	4,50207E-03	3,32878E-03
663	4,35331E-03	4,65949E-03	2,82957E-03	3,63596E-03	1,85315E-03	1,98674E-03	1,54919E-03	1,20851E-03	5,27367E-03	5,55474E-03	4,46788E-03	3,30340E-03	4,35331E-03	4,65949E-03	2,82957E-03	3,63596E-03	1,85315E-03	1,98674E-03	1,54919E-03	1,20851E-03	5,27367E-03	5,55474E-03	4,46788E-03	3,30340E-03
664	4,31700E-03	4,60344E-03	2,80403E-03	3,59709E-03	1,83071E-03	1,96821E-03	1,53667E-03	1,19247E-03	5,21215E-03	5,48614E-03	4,42213E-03	3,26577E-03	4,31700E-03	4,60344E-03	2,80403E-03	3,59709E-03	1,83071E-03	1,96821E-03	1,53667E-03	1,19247E-03	5,21215E-03	5,48614E-03	4,42213E-03	3,26577E-03
665	4,27682E-03	4,54708E-03	2,77575E-03	3,55717E-03	1,80804E-03	1,94857E-03	1,52264E-03	1,17665E-03	5,14968E-03	5,41681E-03	4,37456E-03	3,22901E-03	4,27682E-03	4,54708E-03	2,77575E-03	3,55717E-03	1,80804E-03	1,94857E-03	1,52264E-03	1,17665E-03	5,14968E-03	5,41681E-03	4,37456E-03	3,22901E-03
666	4,22501E-03	4,50152E-03	2,73852E-03	3,52088E-03	1,78904E-03	1,92760E-03	1,50376E-03	1,16548E-03	5,09575E-03	5,35821E-03	4,32805E-03	3,20658E-03	4,22501E-03	4,50152E-03	2,73852E-03	3,52088E-03	1,78904E-03	1,92760E-03	1,50376E-03	1,16548E-03	5,09575E-03	5,35821E-03	4,32805E-03	3,20658E-03
667	4,17356E-03	4,45758E-03	2,70461E-03	3,48579E-03	1,77140E-03	1,90709E-03	1,48652E-03	1,15486E-03	5,03977E-03	5,30412E-03	4,28274E-03	3,18343E-03	4,17356E-03	4,45758E-03	2,70461E-03	3,48579E-03	1,77140E-03	1,90709E-03	1,48652E-03	1,15486E-03	5,03977E-03	5,30412E-03	4,28274E-03	3,18343E-03
668	4,11657E-03	4,41541E-03	2,68614E-03	3,45167E-03	1,75889E-03	1,88598E-03	1,47665E-03	1,14550E-03	4,96182E-03	5,26808E-03	4,23681E-03	3,14988E-03	4,11657E-03	4,41541E-03	2,68614E-03	3,45167E-03	1,75889E-03	1,88598E-03	1,47665E-03	1,14550E-03	4,96182E-03	5,26808E-03	4,23681E-03	3,14988E-03
669	4,06016E-03	4,36797E-03	2,66385E-03	3,41437E-03	1,74376E-03	1,86449E-03	1,46453E-03	1,13573E-03	4,88493E-03	5,22251E-03	4,18770E-03	3,11336E-03	4,06016E-03	4,36797E-03	2,66385E-03	3,41437E-03	1,74376E-03	1,86449E-03	1,46453E-03	1,13573E-03	4,88493E-03	5,22251E-03	4,18770E-03	3,11336E-03
670	4,02354E-03	4,30586E-03	2,62869E-03	3,37132E-03	1,71960E-03	1,84806E-03	1,44443E-03	1,12774E-03	4,83435E-03	5,13959E-03	4,13598E-03	3,07124E-03	4,02354E-03	4,30586E-03	2,62869E-03	3,37132E-03	1,71960E-03	1,84806E-03	1,44443E-03	1,12774E-03	4,83435E-03	5,13959E-03	4,13598E-03	3,07124E-03
671	3,98297E-03	4,24265E-03	2,59212E-03	3,32668E-03	1,69515E-03	1,82857E-03	1,42475E-03	1,11743E-03	4,77763E-03	5,05703E-03	4,08279E-03	3,02777E-03	3,98297E-03	4,24265E-03	2,59212E-03	3,32668E-03	1,69515E-03	1,82857E-03	1,42475E-03	1,11743E-03	4,77763E-03	5,05703E-03	4,08279E-03	3,02777E-03
672	3,92374E-03	4,17806E-03	2,55033E-03	3,27663E-03	1,67098E-03	1,79343E-03	1,40902E-03	1,09499E-03	4,69088E-03	4,98253E-03	4,02564E-03	2,97998E-03	3,92374E-03	4,17806E-03	2,55033E-03	3,27663E-03	1,67098E-03	1,79343E-03	1,40902E-03	1,09499E-03	4,69088E-03	4,98253E-03	4,02564E-03	2,97998E-03
673	3,86175E-03	4,11131E-03	2,50947E-03	3,22638E-03	1,64600E-03	1,75962E-03	1,39056E-03	1,07368E-03	4,60590E-03	4,90547E-03	3,96844E-03	2,93224E-03	3,86175E-03	4,11131E-03	2,50947E-03	3,22638E-03	1,64600E-03	1,75962E-03	1,39056E-03	1,07368E-03	4,60590E-03	4,90547E-03	3,96844E-03	2,93224E-03
674	3,79510E-03	4,04374E-03	2,47986E-03	3,18317E-03	1,62096E-03	1,73738E-03	1,36110E-03	1,06114E-03	4,54222E-03	4,82733E-03	3,92077E-03	2,89216E-03	3,79510E-03	4,04374E-03	2,47986E-03	3,18317E-03	1,62096E-03	1,73738E-03	1,36110E-03	1,06114E-03	4,54222E-03	4,82733E-03	3,92077E-03	2,89216E-03
675	3,72987E-03	3,97997E-03	2,44941E-03	3,14058E-03	1,59640E-03	1,71470E-03	1,33510E-03	1,04731E-03	4,47847E-03	4,74964E-03	3,86911E-03	2,85284E-03	3,72987E-03	3,97997E-03	2,44941E-03	3,14058E-03	1,59640E-03	1,71470E-03	1,33510E-03	1,04731E-03	4,47847E-03	4,74964E-03	3,86911E-03	2,85284E-03
676	3,67443E-03	3,93724E-03	2,41641E-03	3,10284E-03	1,57532E-03	1,69095E-03	1,32667E-03	1,02798E-03	4,41732E-03	4,67762E-03	3,80093E-03	2,81890E-03	3,67443E-03	3,93724E-03	2,41641E-03	3,10284E-03	1,57532E-03	1,69095E-03	1,32667E-03	1,02798E-03	4,41732E-03	4,67762E-03	3,80093E-03	2,81890E-03
677	3,61862E-03	3,88938E-03	2,38318E-03	3,06217E-03	1,55413E-03	1,66824E-03	1,31721E-03	1,01115E-03	4,35745E-03	4,60675E-03	3,73629E-03	2,78257E-03	3,61862E-03	3,88938E-03	2,38318E-03	3,06217E-03	1,55413E-03	1,66824E-03	1,31721E-03	1,01115E-03	4,35745E-03	4,60675E-03	3,73629E-03	2,78257E-03
678	3,56145E-03	3,81950E-03	2,34889E-03	3,00895E-03	1,53244E-03	1,64982E-03	1,30297E-03	1,00496E-03	4,30289E-03	4,54097E-03	3,68709E-03	2,73602E-03	3,56145E-03	3,81950E-03	2,34889E-03	3,00895E-03	1,53244E-03	1,64982E-03	1,30297E-03	1,00496E-03	4,30289E-03	4,54097E-03	3,68709E-03	2,73602E-03
679	3,50311E-03	3,75297E-03	2,31414E-03	2,95675E-03	1,51067E-03	1,62843E-03	1,28531E-03	9,95968E-04	4,24378E-03	4,47214E-03	3,63655E-03	2,69097E-03	3,50311E-03	3,75297E-03	2,31414E-03	2,95675E-03	1,51067E-03	1,62843E-03	1,28531E-03	9,95968E-04	4,24378E-03	4,47214E-03	3,63655E-03	2,69097E-03
680	3,44529E-03	3,70408E-03	2,28076E-03	2,91248E-03	1,49058E-03	1,59815E-03	1,25673E-03	9,77777E-04	4,17337E-03	4,39807E-03	3,58573E-03	2,65512E-03	3,44529E-03	3,70408E-03	2,28076E-03	2,91248E-03	1,49058E-03	1,59815E-03	1,25673E-03	9,77777E-04	4,17337E-03	4,39807E-03	3,58573E-03	2,65512E-03
681	3,39038E-03	3,65091E-03	2,24609E-03	2,86831E-03	1,46827E-03	1,56831E-03	1,23062E-03	9,59654E-04	4,09868E-03	4,32691E-03	3,53209E-03	2,61540E-03	3,39038E-03	3,65091E-03	2,24609E-03	2,86831E-03	1,46827E-03	1,56831E-03	1,23062E-03	9,59654E-04	4,09868E-03	4,32691E-03	3,53209E-03	2,61540E-03
682	3,34695E-03	3,58658E-03	2,20886E-03	2,82639E-03	1,43995E-03	1,54107E-03	1,21328E-03	9,42460E-04	4,01348E-03	4,26789E-03	3,47188E-03	2,56518E-03	3,34695E-03	3,58658E-03	2,20886E-03	2,82639E-03	1,43995E-03	1,54107E-03	1,21328E-03	9,42460E-04	4,01348E-03	4,26789E-03	3,47188E-03	2,56518E-03
683	3,29578E-03	3,52437E-03	2,17218E-03	2,78099E-03	1,41077E-03	1,51489E-03	1,19452E-03	9,26560E-04	3,93045E-03	4,20051E-03	3,40938E-03	2,51585E-03	3,29578E-03	3,52437E-03	2,17218E-03	2,78099E-03	1,41077E-03	1,51489E-03	1,19452E-03	9,26560E-04	3,93045E-03	4,20051E-03	3,40938E-03	2,51585E-03
684	3,23214E-03	3,47700E-03	2,14262E-03	2,73332E-03	1,38291E-03	1,49549E-03	1,17497E-03	9,16548E-04	3,86357E-03	4,12136E-03	3,34950E-03	2,47548E-03	3,23214E-03	3,47700E-03	2,14262E-03	2,73332E-03	1,38291E-03	1,49549E-03	1,17497E-03	9,16548E-04	3,86357E-03	4,12136E-03	3,34950E-03	2,47548E-03
685	3,17229E-03	3,42291E-03	2,11115E-03	2,68991E-03	1,36136E-03	1,47458E-03	1,15748E-03	9,05673E-04	3,80380E-03	4,04548E-03	3,29609E-03	2,43745E-03	3,17229E-03	3,42291E-03	2,11115E-03	2,68991E-03	1,36136E-03	1,47458E-03	1,15748E-03	9,05673E-04	3,80380E-03	4,04548E-03	3,29609E-03	2,43745E-03
686	3,11552E-03	3,34709E-03	2,07138E-03	2,65147E-03	1,35187E-03	1,44750E-03	1,14260E-03	8,91104E-04	3,75348E-03	3,96997E-03	3,25165E-03	2,40038E-03	3,11552E-03	3,34709E-03	2,07138E-03	2,65147E-03	1,35187E-03	1,44750E-03	1,14260E-03	8,91104E-04	3,75348E-03	3,96997E-03	3,25165E-03	2,40038E-03
687	3,05903E-03	3,27707E-03	2,03270E-03	2,60710E-03	1,33426E-03	1,42251E-03	1,12509E-03	8,75703E-04	3,69526E-03	3,83206E-03	3,20330E-03	2,36183E-03	3,05903E-03	3,27707E-03	2,03270E-03	2,60710E-03	1,33426E-03	1,42251E-03	1,12509E-03	8,75703E-04	3,69526E-03	3,83206E-03	3,20330E-03	2,36183E-03
688	3,00521E-03	3,22068E-03	1,99755E-03	2,55301E-03	1,30176E-03	1,40261E-03	1,10322E-03	8,59288E-04	3,62421E-03	3,57535E-03	3,14953E-03	2,32203E-03	3,00521E-03	3,22068E-03	1,99755E-03	2,55301E-03	1,30176E-03	1,40261E-03	1,10322E-03	8,59288E-04	3,62421E-03	3,57535E-03	3,14953E-03	2,32203E-03
689	2,95202E-03	3,16454E-03	1,96212E-03	2,50591E-03	1,27098E-03	1,37946E-03	1,08443E-03	8,44725E-04	3,55005E-03	3,45388E-03	3,09026E-03	2,28052E-03	2,95202E-03	3,16454E-03	1,96212E-03	2,50591E-03	1,27098E-03	1,37946E-03	1,08443E-03	8,44725E-04	3,55005E-03	3,45388E-03	3,09026E-03	2,28052E-03
690	2,89892E-03	3,10781E-03	1,92559E-03	2,46949E-03	1,24268E-03	1,35052E-03	1,07034E-03	8,32922E-04	3,46970E-03	3,55383E-03	3,02100E-03	2,23549E-03	2,89892E-03	3,10781E-03	1,92559E-03	2,46949E-03	1,24268E-03	1,35052E-03	1,07034E-03	8,32922E-04	3,46970E-03	3,55383E-03	3,02100E-03	2,23549E-03
691	2,84477E-03	3,05258E-03	1,89402E-03	2,42443E-03	1,21590E-03	1,32416E-03	1,05143E-03	8,17904E-04	3,40285E-03	3,58797E-03	2,95941E-03	2,19387E-03	2,84477E-03	3,05258E-03	1,89402E-03	2,42443E-03	1,21590E-03	1,32416E-03	1,05143E-03	8,17904E-04	3,40285E-03	3,58797E-03	2,95941E-03	2,19387E-03
692	2,79153E-03	3,00194E-03	1,87079E-03	2,36954E-03	1,19222E-03	1,30246E-03	1,02683E-03	7,99168E-04	3,35731E-03	3,53480E-03	2,91079E-03	2,15874E-03	2,79153E-03	3,00194E-03	1,87079E-03	2,36954E-03	1,19222E-03	1,30246E-03	1,02683E-03	7,99168E-04	3,35731E-03	3,53480E-03	2,91079E-03	2,15874E-03
693	2,73811E-03	2,94490E-03	1,83540E-03	2,31722E-03	1,17128E-03	1,27879E-03	1,00743E-03	7,83742E-04	3,29404E-03	3,47308E-03	2,85665E-03	2,11865E-03	2,73811E-03	2,94490E-03	1,83540E-03	2,31722E-03	1,17128E-03	1,27879E-03	1,00743E-03	7,83742E-04	3,29404E-03	3,47308E-03	2,85665E-03	2,11865E-03
694	2,68306E-03	2,87909E-03	1,78532E-03	2,26662E-03	1,15283E-03	1,25225E-03	9,93412E-04	7,71649E-04	3,20906E-03	3,39991E-03	2,79480E-03	2,07184E-03	2,68306E-03	2,87909E-03	1,78532E-03	2,26662E-03	1,15283E-03	1,25225E-03	9,93412E-04	7,71649E-04	3,20906E-03	3,39991E-03	2,79480E-03	2,07184E-03
695	2,62972E-03	2,81418E-03	1,74267E-03	2,22474E-03	1,13409E-03	1,22634E-03	9,72881E-04	7,56097E-04	3,13770E-03	3,33306E-03	2,73340E-03	2,02683E-03	2,62972E-03	2,81418E-03	1,74267E-03	2,22474E-03	1,13409E-03	1,22634E-03	9,72881E-04	7,56097E-04	3,13770E-03	3,33306E-03	2,73340E-03	2,02683E-03
696	2,58006E-03	2,75232E-03	1,70823E-03	2,19266E-03	1,11602E-03	1,20199E-03	9,47141E-04	7,37968E-04	3,08135E-03	3,27469E-03	2,67459E-03	1,98506E-03	2,58006E-03	2,75232E-03	1,70823E-03	2,19266E-03	1,11602E-03	1,20199E-03	9,47141E-04	7,37968E-04	3,08135E-03	3,27469E-03	2,67459E-03	1,98506E-03
697	2,52722E-03	2,70396E-03	1,67378E-03	2,15154E-03	1,10214E-03	1,18224E-03	9,30102E-04	7,25322E-04	3,02170E-03	3,20807E-03	2,62362E-03	1,94346E-03	2,52722E-03	2,70396E-03	1,67378E-03	2,15154E-03	1,10214E-03	1,18224E-03	9,30102E-04	7,25322E-04	3,02170E-03	3,20807E-03	2,62362E-03	1,94346E-03
698	2,47006E-03	2,66357E-03	1,63802E-03	2,10207E-03	1,09057E-03	1,16502E-03	9,18805E-04	7,16193E-04	2,95728E-03	3,13287E-03	2,57645E-03	1,90045E-03	2,47006E-03	2,66357E-03	1,63802E-03	2,10207E-03	1,09057E-03	1,16502E-03	9,18805E-04	7,16193E-04	2,95728E-03	3,13287E-03	2,57645E-03	1,90045E-03
699	2,41287E-03	2,61392E-03	1,60335E-03	2,05948E-03	1,06001E-03	1,14182E-03	9,01679E-04	6,98510E-04	2,89477E-03	3,07416E-03	2,52834E-03	1,86509E-03	2,41287E-03	2,61392E-03	1,60335E-03	2,05948E-03	1,06001E-03	1,14182E-03	9,01679E-04	6,98510E-04	2,89477E-03	3,07416E-03	2,52834E-03	1,86509E-03
700	2,35686E-03	2,56028E-03	1,57014E-03	2,02194E-03	1,01897E-03	1,11574E-03	8,81643E-04	6,76217E-04	2,83485E-03	3,02663E-03	2,48101E-03	1,83514E-03	2,35686E-03	2,56028E-03	1,57014E-03	2,02194E-03	1,01897E-03	1,11574E-03	8,81643E-04	6,76217E-04	2,83485E-03	3,02663E-03	2,48101E-03	1,83514E-03
701	2,30978E-03	2,50164E-03	1,54504E-03	1,98380E-03	9,97190E-04	1,08516E-03	8,61655E-04	6,66415E-04	2,77658E-03	2,96429E-03	2,42131E-03	1,79904E-03	2,30978E-03	2,50164E-03	1,54504E-03	1,98380E-03	9,97190E-04	1,08516E-03	8,61655E-04	6,66415E-04	2,77658E-03	2,96429E-03	2,42131E-03	1,79904E-03
702	2,26351E-03	2,43742E-03	1,52146E-03	1,94275E-03	9,82505E-04	1,05110E-03	8,40522E-04	6,61210E-04	2,71530E-03	2,89150E-03	2,35291E-03	1,75784E-03	2,26351E-03	2,43742E-03	1,52146E-03	1,94275E-03	9,82505E-04	1,05110E-03	8,40522E-04	6,61210E-04	2,71530E-03	2,89150E-03	2,35291E-03	1,75784E-03
703	2,21341E-03	2,38366E-03	1,48998E-03	1,89825E-03	9,58723E-04	1,03427E-03	8,28037E-04	6,47433E-04	2,64349E-03	2,82187E-03	2,30133E-03	1,71171E-03	2,21341E-03	2,38366E-03	1,48998E-03	1,89825E-03	9,58723E-04	1,03427E-03	8,28037E-04	6,47433E-04	2,64349E-03	2,82187E-03	2,30133E-03	1,71171E-03
704	2,16362E-03	2,33478E-03	1,45704E-03	1,85393E-03	9,32731E-04	1,02356E-03	8,18856E-04	6,31421E-04	2,57011E-03	2,75509E-03	2,25657E-03	1,66515E-03	2,16362E-03	2,33478E-03	1,45704E-03	1,85393E-03	9,32731E-04	1,02356E-03	8,18856E-04	6,31421E-04	2,57011E-03	2,75509E-03	2,25657E-03	1,66515E-03
705	2,11679E-03	2,27763E-03	1,42249E-03	1,82169E-03	9,10495E-04	1,00434E-03	8,00860E-04	6,13009E-04	2,52995E-03	2,68411E-03	2,21329E-03	1,63377E-03	2,11679E-03	2,27763E-03	1,42249E-03	1,82169E-03	9,10495E-04	1,00434E-03	8,00860E-04	6,13009E-04	2,52995E-03	2,68411E-03	2,21329E-03	1,63377E-03
706	2,06989E-03	2,21802E-03	1,38714E-03	1,79137E-03	8,88714E-04	9,83097E-04	7,80819E-04	5,93882E-04	2,49583E-03	2,61134E-03	2,16963E-03	1,60496E-03	2,06989E-03	2,21802E-03	1,38714E-03	1,79137E-03	8,88714E-04	9,83097E-04	7,80819E-04	5,93882E-04	2,49583E-03	2,61134E-03	2,16963E-03	1,60496E-03
707	2,02304E-03	2,17970E-03	1,35610E-03	1,74147E-03	8,78952E-04	9,60698E-04	7,64489E-04	5,81808E-04	2,42825E-03	2,56885E-03	2,11159E-03	1,57036E-03	2,02304E-03	2,17970E-03	1,35610E-03	1,74147E-03	8,78952E-04	9,60698E-04	7,64489E-04	5,81808E-04	2,42825E-03	2,56885E-03	2,11159E-03	1,57036E-03
708	1,97539E-03	2,14284E-03	1,32498E-03	1,68876E-03	8,70181E-04	9,37802E-04	7,48260E-04	5,70257E-04	2,35612E-03	2,52864E-03	2,05116E-03	1,53455E-03	1,97539E-03	2,14284E-03	1,32498E-03	1,68876E-03	8,70181E-04	9,37802E-04	7,48260E-04	5,70257E-04	2,35612E-03	2,52864E-03	2,05116E-03	1,53455E-03
709	1,92215E-03	2,08471E-03	1,28691E-03	1,65247E-03	8,49390E-04	9,19978E-04	7,31148E-04	5,61529E-04	2,30632E-03	2,48096E-03	2,01029E-03	1,48900E-03	1,92215E-03	2,08471E-03	1,28691E-03	1,65247E-03	8,49390E-04	9,19978E-04	7,31148E-04	5,61529E-04	2,30632E-03	2,48096E-03	2,01029E-03	1,48900E-03
710	1,86939E-03	2,02687E-03	1,25009E-03	1,61682E-03	8,27731E-04	9,01688E-04	7,13740E-04	5,52825E-04	2,25698E-03	2,43170E-03	1,97000E-03	1,44444E-03	1,86939E-03	2,02687E-03	1,25009E-03	1,61682E-03	8,27731E-04	9,01688E-04	7,13740E-04	5,52825E-04	2,25698E-03	2,43170E-03	1,97000E-03	1,44444E-03
711	1,82206E-03	1,97545E-03	1,23235E-03	1,58268E-03	7,94415E-04	8,72572E-04	6,90463E-04	5,42194E-04	2,20300E-03	2,35426E-03	1,92847E-03	1,41529E-03	1,82206E-03	1,97545E-03	1,23235E-03	1,58268E-03	7,94415E-04	8,72572E-04	6,90463E-04	5,42194E-04	2,20300E-03	2,35426E-03	1,92847E-03	1,41529E-03
712	1,77403E-03	1,92268E-03	1,21077E-03	1,54691E-03	7,64022E-04	8,44597E-04	6,68068E-04	5,30282E-04	2,14574E-03	2,27698E-03	1,88439E-03	1,38558E-03	1,77403E-03	1,92268E-03	1,21077E-03	1,54691E-03	7,64022E-04	8,44597E-04	6,68068E-04	5,30282E-04	2,14574E-03	2,27698E-03	1,88439E-03	1,38558E-03
713	1,72869E-03	1,86920E-03	1,17036E-03	1,50712E-03	7,54465E-04	8,26906E-04	6,53693E-04	5,12636E-04	2,07703E-03	2,21007E-03	1,83201E-03	1,35749E-03	1,72869E-03	1,86920E-03	1,17036E-03	1,50712E-03	7,54465E-04	8,26906E-04	6,53693E-04	5,12636E-04	2,07703E-03	2,21007E-03	1,83201E-03	1,35749E-03
714	1,68582E-03	1,82362E-03	1,13512E-03	1,46725E-03	7,41077E-04	8,10849E-04	6,39932E-04	4,96088E-04	2,01780E-03	2,14899E-03	1,78415E-03	1,32809E-03	1,68582E-03	1,82362E-03	1,13512E-03	1,46725E-03	7,41077E-04	8,10849E-04	6,39932E-04	4,96088E-04	2,01780E-03	2,14899E-03	1,78415E-03	1,32809E-03
715	1,65133E-03	1,80466E-03	1,11744E-03	1,42719E-03	7,14725E-04	8,00257E-04	6,28224E-04	4,83326E-04	1,99073E-03	2,10779E-03	1,75159E-03	1,29428E-03	1,65133E-03	1,80466E-03	1,11744E-03	1,42719E-03	7,14725E-04	8,00257E-04	6,28224E-04	4,83326E-04	1,99073E-03	2,10779E-03	1,75159E-03	1,29428E-03
716	1,62338E-03	1,77503E-03	1,09556E-03	1,39077E-03	6,91727E-04	7,81923E-04	6,13836E-04	4,71490E-04	1,95471E-03	2,06788E-03	1,71318E-03	1,26227E-03	1,62338E-03	1,77503E-03	1,09556E-03	1,39077E-03	6,91727E-04	7,81923E-04	6,13836E-04	4,71490E-04	1,95471E-03	2,06788E-03	1,71318E-03	1,26227E-03
717	1,60695E-03	1,71969E-03	1,06295E-03	1,36008E-03	6,74912E-04	7,45757E-04	5,92747E-04	4,60924E-04	1,89641E-03	2,02752E-03	1,65955E-03	1,23224E-03	1,60695E-03	1,71969E-03	1,06295E-03	1,36008E-03	6,74912E-04	7,45757E-04	5,92747E-04	4,60924E-04	1,89641E-03	2,02752E-03	1,65955E-03	1,23224E-03
718	1,57314E-03	1,66733E-03	1,03358E-03	1,32896E-03	6,60511E-04	7,17563E-04	5,78020E-04	4,50085E-04	1,84785E-03	1,97959E-03	1,60768E-03	1,19749E-03	1,57314E-03	1,66733E-03	1,03358E-03	1,32896E-03	6,60511E-04	7,17563E-04	5,78020E-04	4,50085E-04	1,84785E-03	1,97959E-03	1,60768E-03	1,19749E-03
719	1,51582E-03	1,62087E-03	1,00985E-03	1,29845E-03	6,50176E-04	7,01548E-04	5,72964E-04	4,39270E-04	1,81501E-03	1,92264E-03	1,55990E-03	1,15712E-03	1,51582E-03	1,62087E-03	1,00985E-03	1,29845E-03	6,50176E-04	7,01548E-04	5,72964E-04	4,39270E-04	1,81501E-03	1,92264E-03	1,55990E-03	1,15712E-03
720	1,47406E-03	1,58201E-03	9,88419E-04	1,26586E-03	6,36338E-04	6,88657E-04	5,62034E-04	4,29144E-04	1,78070E-03	1,87018E-03	1,51668E-03	1,12652E-03	1,47406E-03	1,58201E-03	9,88419E-04	1,26586E-03	6,36338E-04	6,88657E-04	5,62034E-04	4,29144E-04	1,78070E-03	1,87018E-03	1,51668E-03	1,12652E-03
721	1,44681E-03	1,54992E-03	9,68833E-04	1,23073E-03	6,18835E-04	6,78547E-04	5,45167E-04	4,19516E-04	1,74426E-03	1,82131E-03	1,47725E-03	1,10496E-03	1,44681E-03	1,54992E-03	9,68833E-04	1,23073E-03	6,18835E-04	6,78547E-04	5,45167E-04	4,19516E-04	1,74426E-03	1,82131E-03	1,47725E-03	1,10496E-03
722	1,41172E-03	1,51294E-03	9,45338E-04	1,19593E-03	6,09570E-04	6,70528E-04	5,30294E-04	4,12781E-04	1,69106E-03	1,77719E-03	1,44222E-03	1,08556E-03	1,41172E-03	1,51294E-03	9,45338E-04	1,19593E-03	6,09570E-04	6,70528E-04	5,30294E-04	4,12781E-04	1,69106E-03	1,77719E-03	1,44222E-03	1,08556E-03
723	1,37170E-03	1,47298E-03	9,19425E-04	1,16148E-03	6,05766E-04	6,63996E-04	5,16776E-04	4,07996E-04	1,62713E-03	1,73641E-03	1,41024E-03	1,06774E-03	1,37170E-03	1,47298E-03	9,19425E-04	1,16148E-03	6,05766E-04	6,63996E-04	5,16776E-04	4,07996E-04	1,62713E-03	1,73641E-03	1,41024E-03	1,06774E-03
724	1,32959E-03	1,42942E-03	8,94825E-04	1,12790E-03	5,89026E-04	6,42047E-04	5,07595E-04	3,95192E-04	1,56928E-03	1,68314E-03	1,38160E-03	1,03282E-03	1,32959E-03	1,42942E-03	8,94825E-04	1,12790E-03	5,89026E-04	6,42047E-04	5,07595E-04	3,95192E-04	1,56928E-03	1,68314E-03	1,38160E-03	1,03282E-03
725	1,28688E-03	1,38469E-03	8,70962E-04	1,09492E-03	5,67148E-04	6,13931E-04	5,00333E-04	3,79198E-04	1,51415E-03	1,62511E-03	1,35471E-03	9,91114E-04	1,28688E-03	1,38469E-03	8,70962E-04	1,09492E-03	5,67148E-04	6,13931E-04	5,00333E-04	3,79198E-04	1,51415E-03	1,62511E-03	1,35471E-03	9,91114E-04
726	1,25807E-03	1,35263E-03	8,42823E-04	1,07185E-03	5,48580E-04	6,01149E-04	4,82343E-04	3,69759E-04	1,49230E-03	1,59175E-03	1,32191E-03	9,62777E-04	1,25807E-03	1,35263E-03	8,42823E-04	1,07185E-03	5,48580E-04	6,01149E-04	4,82343E-04	3,69759E-04	1,49230E-03	1,59175E-03	1,32191E-03	9,62777E-04
727	1,23084E-03	1,32173E-03	8,12581E-04	1,04971E-03	5,29992E-04	5,91057E-04	4,61284E-04	3,61314E-04	1,47622E-03	1,56199E-03	1,28618E-03	9,36146E-04	1,23084E-03	1,32173E-03	8,12581E-04	1,04971E-03	5,29992E-04	5,91057E-04	4,61284E-04	3,61314E-04	1,47622E-03	1,56199E-03	1,28618E-03	9,36146E-04
728	1,19768E-03	1,29628E-03	7,96257E-04	1,02459E-03	5,20421E-04	5,70345E-04	4,54571E-04	3,51798E-04	1,41714E-03	1,52235E-03	1,26149E-03	9,18715E-04	1,19768E-03	1,29628E-03	7,96257E-04	1,02459E-03	5,20421E-04	5,70345E-04	4,54571E-04	3,51798E-04	1,41714E-03	1,52235E-03	1,26149E-03	9,18715E-04
729	1,16363E-03	1,27087E-03	7,80979E-04	9,99895E-04	5,11181E-04	5,49027E-04	4,48558E-04	3,42230E-04	1,35639E-03	1,48255E-03	1,23725E-03	9,02082E-04	1,16363E-03	1,27087E-03	7,80979E-04	9,99895E-04	5,11181E-04	5,49027E-04	4,48558E-04	3,42230E-04	1,35639E-03	1,48255E-03	1,23725E-03	9,02082E-04
730	1,11606E-03	1,23019E-03	7,61419E-04	9,83654E-04	4,91638E-04	5,30903E-04	4,31653E-04	3,31882E-04	1,32776E-03	1,44810E-03	1,19780E-03	8,82161E-04	1,11606E-03	1,23019E-03	7,61419E-04	9,83654E-04	4,91638E-04	5,30903E-04	4,31653E-04	3,31882E-04	1,32776E-03	1,44810E-03	1,19780E-03	8,82161E-04
731	1,07168E-03	1,19044E-03	7,41015E-04	9,62840E-04	4,73913E-04	5,14597E-04	4,16508E-04	3,22046E-04	1,29838E-03	1,41319E-03	1,15710E-03	8,61968E-04	1,07168E-03	1,19044E-03	7,41015E-04	9,62840E-04	4,73913E-04	5,14597E-04	4,16508E-04	3,22046E-04	1,29838E-03	1,41319E-03	1,15710E-03	8,61968E-04
732	1,05173E-03	1,16343E-03	7,20736E-04	9,23535E-04	4,68989E-04	5,11150E-04	4,13433E-04	3,16949E-04	1,27253E-03	1,38423E-03	1,11760E-03	8,45360E-04	1,05173E-03	1,16343E-03	7,20736E-04	9,23535E-04	4,68989E-04	5,11150E-04	4,13433E-04	3,16949E-04	1,27253E-03	1,38423E-03	1,11760E-03	8,45360E-04
733	1,02956E-03	1,13651E-03	6,99951E-04	8,90288E-04	4,60337E-04	5,01247E-04	4,05741E-04	3,11233E-04	1,24700E-03	1,35002E-03	1,08203E-03	8,22038E-04	1,02956E-03	1,13651E-03	6,99951E-04	8,90288E-04	4,60337E-04	5,01247E-04	4,05741E-04	3,11233E-04	1,24700E-03	1,35002E-03	1,08203E-03	8,22038E-04
734	1,00078E-03	1,10892E-03	6,77416E-04	8,72307E-04	4,41632E-04	4,74210E-04	3,85749E-04	3,03633E-04	1,22124E-03	1,30124E-03	1,05599E-03	7,80810E-04	1,00078E-03	1,10892E-03	6,77416E-04	8,72307E-04	4,41632E-04	4,74210E-04	3,85749E-04	3,03633E-04	1,22124E-03	1,30124E-03	1,05599E-03	7,80810E-04
735	9,71682E-04	1,07917E-03	6,57944E-04	8,51137E-04	4,27304E-04	4,57701E-04	3,70510E-04	2,95029E-04	1,18826E-03	1,25600E-03	1,02599E-03	7,53564E-04	9,71682E-04	1,07917E-03	6,57944E-04	8,51137E-04	4,27304E-04	4,57701E-04	3,70510E-04	2,95029E-04	1,18826E-03	1,25600E-03	1,02599E-03	7,53564E-04
736	9,42520E-04	1,04662E-03	6,43300E-04	8,25537E-04	4,19680E-04	4,57069E-04	3,62544E-04	2,85057E-04	1,14500E-03	1,21663E-03	9,90514E-04	7,47477E-04	9,42520E-04	1,04662E-03	6,43300E-04	8,25537E-04	4,19680E-04	4,57069E-04	3,62544E-04	2,85057E-04	1,14500E-03	1,21663E-03	9,90514E-04	7,47477E-04
737	9,15910E-04	1,01383E-03	6,22307E-04	8,01132E-04	4,12598E-04	4,49095E-04	3,57639E-04	2,80369E-04	1,10432E-03	1,18641E-03	9,58609E-04	7,29840E-04	9,15910E-04	1,01383E-03	6,22307E-04	8,01132E-04	4,12598E-04	4,49095E-04	3,57639E-04	2,80369E-04	1,10432E-03	1,18641E-03	9,58609E-04	7,29840E-04
738	8,92075E-04	9,81369E-04	5,96016E-04	7,78233E-04	4,06239E-04	4,34869E-04	3,55667E-04	2,80537E-04	1,06653E-03	1,16498E-03	9,30397E-04	7,02366E-04	8,92075E-04	9,81369E-04	5,96016E-04	7,78233E-04	4,06239E-04	4,34869E-04	3,55667E-04	2,80537E-04	1,06653E-03	1,16498E-03	9,30397E-04	7,02366E-04
739	8,65520E-04	9,58020E-04	5,82707E-04	7,68079E-04	3,96000E-04	4,25739E-04	3,49462E-04	2,71898E-04	1,04248E-03	1,13552E-03	9,11541E-04	6,75444E-04	8,65520E-04	9,58020E-04	5,82707E-04	7,68079E-04	3,96000E-04	4,25739E-04	3,49462E-04	2,71898E-04	1,04248E-03	1,13552E-03	9,11541E-04	6,75444E-04
740	8,37047E-04	9,38808E-04	5,75738E-04	7,64093E-04	3,83544E-04	4,18994E-04	3,40904E-04	2,58574E-04	1,02490E-03	1,10128E-03	8,96998E-04	6,48355E-04	8,37047E-04	9,38808E-04	5,75738E-04	7,64093E-04	3,83544E-04	4,18994E-04	3,40904E-04	2,58574E-04	1,02490E-03	1,10128E-03	8,96998E-04	6,48355E-04
741	8,14692E-04	9,06905E-04	5,67759E-04	7,33960E-04	3,73007E-04	4,06953E-04	3,29692E-04	2,47088E-04	9,84010E-04	1,05663E-03	8,81439E-04	6,32124E-04	8,14692E-04	9,06905E-04	5,67759E-04	7,33960E-04	3,73007E-04	4,06953E-04	3,29692E-04	2,47088E-04	9,84010E-04	1,05663E-03	8,81439E-04	6,32124E-04
742	7,93254E-04	8,70983E-04	5,59146E-04	6,96480E-04	3,62662E-04	3,93232E-04	3,17523E-04	2,35832E-04	9,36267E-04	1,00833E-03	8,65005E-04	6,18177E-04	7,93254E-04	8,70983E-04	5,59146E-04	6,96480E-04	3,62662E-04	3,93232E-04	3,17523E-04	2,35832E-04	9,36267E-04	1,00833E-03	8,65005E-04	6,18177E-04
743	7,75115E-04	8,50575E-04	5,48003E-04	6,74015E-04	3,50414E-04	3,83004E-04	3,00023E-04	2,26361E-04	9,26678E-04	9,93253E-04	8,24230E-04	6,05206E-04	7,75115E-04	8,50575E-04	5,48003E-04	6,74015E-04	3,50414E-04	3,83004E-04	3,00023E-04	2,26361E-04	9,26678E-04	9,93253E-04	8,24230E-04	6,05206E-04
744	7,56846E-04	8,31424E-04	5,35436E-04	6,53802E-04	3,38397E-04	3,73101E-04	2,83661E-04	2,17579E-04	9,19487E-04	9,80051E-04	7,84076E-04	5,92962E-04	7,56846E-04	8,31424E-04	5,35436E-04	6,53802E-04	3,38397E-04	3,73101E-04	2,83661E-04	2,17579E-04	9,19487E-04	9,80051E-04	7,84076E-04	5,92962E-04
745	7,28723E-04	8,08560E-04	5,03501E-04	6,44826E-04	3,29061E-04	3,61731E-04	2,85451E-04	2,14871E-04	9,00418E-04	9,53098E-04	7,70130E-04	5,84091E-04	7,28723E-04	8,08560E-04	5,03501E-04	6,44826E-04	3,29061E-04	3,61731E-04	2,85451E-04	2,14871E-04	9,00418E-04	9,53098E-04	7,70130E-04	5,84091E-04
746	7,05100E-04	7,86495E-04	4,73724E-04	6,32410E-04	3,21480E-04	3,48846E-04	2,85103E-04	2,12779E-04	8,75254E-04	9,25575E-04	7,56347E-04	5,72945E-04	7,05100E-04	7,86495E-04	4,73724E-04	6,32410E-04	3,21480E-04	3,48846E-04	2,85103E-04	2,12779E-04	8,75254E-04	9,25575E-04	7,56347E-04	5,72945E-04
747	6,99897E-04	7,69331E-04	4,53945E-04	6,08734E-04	3,21037E-04	3,31488E-04	2,77243E-04	2,13259E-04	8,30088E-04	8,98398E-04	7,44652E-04	5,54667E-04	6,99897E-04	7,69331E-04	4,53945E-04	6,08734E-04	3,21037E-04	3,31488E-04	2,77243E-04	2,13259E-04	8,30088E-04	8,98398E-04	7,44652E-04	5,54667E-04
748	6,89670E-04	7,46621E-04	4,42101E-04	5,85607E-04	3,14579E-04	3,17696E-04	2,68538E-04	2,13806E-04	7,92816E-04	8,65744E-04	7,24512E-04	5,38967E-04	6,89670E-04	7,46621E-04	4,42101E-04	5,85607E-04	3,14579E-04	3,17696E-04	2,68538E-04	2,13806E-04	7,92816E-04	8,65744E-04	7,24512E-04	5,38967E-04
749	6,70237E-04	7,13950E-04	4,44386E-04	5,63521E-04	2,97297E-04	3,10330E-04	2,58318E-04	2,14338E-04	7,69834E-04	8,23357E-04	6,89201E-04	5,27833E-04	6,70237E-04	7,13950E-04	4,44386E-04	5,63521E-04	2,97297E-04	3,10330E-04	2,58318E-04	2,14338E-04	7,69834E-04	8,23357E-04	6,89201E-04	5,27833E-04
750	6,48230E-04	6,89268E-04	4,35016E-04	5,54020E-04	2,85521E-04	3,08075E-04	2,50633E-04	2,08039E-04	7,57393E-04	7,96361E-04	6,67315E-04	5,08067E-04	6,48230E-04	6,89268E-04	4,35016E-04	5,54020E-04	2,85521E-04	3,08075E-04	2,50633E-04	2,08039E-04	7,57393E-04	7,96361E-04	6,67315E-04	5,08067E-04
751	6,23757E-04	6,72321E-04	4,14390E-04	5,56653E-04	2,79074E-04	3,10736E-04	2,45400E-04	1,95149E-04	7,55104E-04	7,84244E-04	6,58406E-04	4,79993E-04	6,23757E-04	6,72321E-04	4,14390E-04	5,56653E-04	2,79074E-04	3,10736E-04	2,45400E-04	1,95149E-04	7,55104E-04	7,84244E-04	6,58406E-04	4,79993E-04
752	6,02637E-04	6,53486E-04	4,13410E-04	5,38394E-04	2,77416E-04	3,10321E-04	2,39646E-04	1,83286E-04	7,43044E-04	7,69223E-04	6,37630E-04	4,72844E-04	6,02637E-04	6,53486E-04	4,13410E-04	5,38394E-04	2,77416E-04	3,10321E-04	2,39646E-04	1,83286E-04	7,43044E-04	7,69223E-04	6,37630E-04	4,72844E-04
753	5,83394E-04	6,33941E-04	4,22708E-04	5,09701E-04	2,78383E-04	3,08584E-04	2,33737E-04	1,71922E-04	7,26437E-04	7,53120E-04	6,11040E-04	4,76582E-04	5,83394E-04	6,33941E-04	4,22708E-04	5,09701E-04	2,78383E-04	3,08584E-04	2,33737E-04	1,71922E-04	7,26437E-04	7,53120E-04	6,11040E-04	4,76582E-04
754	5,75794E-04	6,12391E-04	4,06606E-04	4,92413E-04	2,63180E-04	2,92419E-04	2,24409E-04	1,71807E-04	7,06011E-04	7,38849E-04	5,93836E-04	4,61346E-04	5,75794E-04	6,12391E-04	4,06606E-04	4,92413E-04	2,63180E-04	2,92419E-04	2,24409E-04	1,71807E-04	7,06011E-04	7,38849E-04	5,93836E-04	4,61346E-04
755	5,70233E-04	5,89610E-04	3,84433E-04	4,76956E-04	2,44006E-04	2,72624E-04	2,14018E-04	1,74031E-04	6,83931E-04	7,24260E-04	5,77971E-04	4,41417E-04	5,70233E-04	5,89610E-04	3,84433E-04	4,76956E-04	2,44006E-04	2,72624E-04	2,14018E-04	1,74031E-04	6,83931E-04	7,24260E-04	5,77971E-04	4,41417E-04
756	5,75294E-04	5,64629E-04	3,69254E-04	4,73663E-04	2,49387E-04	2,60700E-04	2,00810E-04	1,74657E-04	6,55424E-04	7,04766E-04	5,50427E-04	4,29278E-04	5,75294E-04	5,64629E-04	3,69254E-04	4,73663E-04	2,49387E-04	2,60700E-04	2,00810E-04	1,74657E-04	6,55424E-04	7,04766E-04	5,50427E-04	4,29278E-04
757	5,72446E-04	5,41090E-04	3,53780E-04	4,67610E-04	2,52015E-04	2,48586E-04	1,90330E-04	1,72686E-04	6,27924E-04	6,85163E-04	5,27807E-04	4,15728E-04	5,72446E-04	5,41090E-04	3,53780E-04	4,67610E-04	2,52015E-04	2,48586E-04	1,90330E-04	1,72686E-04	6,27924E-04	6,85163E-04	5,27807E-04	4,15728E-04
758	5,24255E-04	5,29444E-04	3,38215E-04	4,46154E-04	2,37069E-04	2,36383E-04	1,97327E-04	1,56279E-04	6,10644E-04	6,68617E-04	5,38020E-04	3,95504E-04	5,24255E-04	5,29444E-04	3,38215E-04	4,46154E-04	2,37069E-04	2,36383E-04	1,97327E-04	1,56279E-04	6,10644E-04	6,68617E-04	5,38020E-04	3,95504E-04
759	4,89999E-04	5,24496E-04	3,25347E-04	4,29059E-04	2,22222E-04	2,30750E-04	1,98392E-04	1,43668E-04	5,94134E-04	6,49242E-04	5,39240E-04	3,81846E-04	4,89999E-04	5,24496E-04	3,25347E-04	4,29059E-04	2,22222E-04	2,30750E-04	1,98392E-04	1,43668E-04	5,94134E-04	6,49242E-04	5,39240E-04	3,81846E-04
760	4,87401E-04	5,34360E-04	3,18639E-04	4,21884E-04	2,07831E-04	2,39800E-04	1,86092E-04	1,39754E-04	5,79439E-04	6,23684E-04	5,20096E-04	3,82973E-04	4,87401E-04	5,34360E-04	3,18639E-04	4,21884E-04	2,07831E-04	2,39800E-04	1,86092E-04	1,39754E-04	5,79439E-04	6,23684E-04	5,20096E-04	3,82973E-04
761	4,73518E-04	5,27006E-04	3,09653E-04	4,09572E-04	1,92723E-04	2,28235E-04	1,80265E-04	1,36716E-04	5,67718E-04	6,05261E-04	4,96553E-04	3,75714E-04	4,73518E-04	5,27006E-04	3,09653E-04	4,09572E-04	1,92723E-04	2,28235E-04	1,80265E-04	1,36716E-04	5,67718E-04	6,05261E-04	4,96553E-04	3,75714E-04
762	4,47676E-04	5,01244E-04	2,98457E-04	3,91999E-04	1,76986E-04	1,94212E-04	1,81722E-04	1,34774E-04	5,59816E-04	5,95249E-04	4,68623E-04	3,59603E-04	4,47676E-04	5,01244E-04	2,98457E-04	3,91999E-04	1,76986E-04	1,94212E-04	1,81722E-04	1,34774E-04	5,59816E-04	5,95249E-04	4,68623E-04	3,59603E-04
763	4,32645E-04	4,85213E-04	2,89249E-04	3,75227E-04	1,74221E-04	1,89106E-04	1,74119E-04	1,28804E-04	5,32694E-04	5,75392E-04	4,49032E-04	3,52683E-04	4,32645E-04	4,85213E-04	2,89249E-04	3,75227E-04	1,74221E-04	1,89106E-04	1,74119E-04	1,28804E-04	5,32694E-04	5,75392E-04	4,49032E-04	3,52683E-04
764	4,22654E-04	4,73550E-04	2,80594E-04	3,58211E-04	1,78124E-04	1,99209E-04	1,61333E-04	1,20435E-04	4,94280E-04	5,49218E-04	4,33117E-04	3,50082E-04	4,22654E-04	4,73550E-04	2,80594E-04	3,58211E-04	1,78124E-04	1,99209E-04	1,61333E-04	1,20435E-04	4,94280E-04	5,49218E-04	4,33117E-04	3,50082E-04
765	4,16195E-04	4,31587E-04	2,79121E-04	3,54307E-04	1,72063E-04	1,99906E-04	1,60791E-04	1,18956E-04	4,77695E-04	5,19332E-04	4,22057E-04	3,34170E-04	4,16195E-04	4,31587E-04	2,79121E-04	3,54307E-04	1,72063E-04	1,99906E-04	1,60791E-04	1,18956E-04	4,77695E-04	5,19332E-04	4,22057E-04	3,34170E-04
766	4,10592E-04	3,83663E-04	2,79213E-04	3,53197E-04	1,64037E-04	1,98944E-04	1,62801E-04	1,18958E-04	4,65725E-04	4,89080E-04	4,12120E-04	3,15560E-04	4,10592E-04	3,83663E-04	2,79213E-04	3,53197E-04	1,64037E-04	1,98944E-04	1,62801E-04	1,18958E-04	4,65725E-04	4,89080E-04	4,12120E-04	3,15560E-04
767	3,95611E-04	3,85768E-04	2,69167E-04	3,40036E-04	1,60263E-04	2,11507E-04	1,56144E-04	1,18282E-04	4,50294E-04	4,98486E-04	3,97316E-04	2,97265E-04	3,95611E-04	3,85768E-04	2,69167E-04	3,40036E-04	1,60263E-04	2,11507E-04	1,56144E-04	1,18282E-04	4,50294E-04	4,98486E-04	3,97316E-04	2,97265E-04
768	3,84743E-04	3,88874E-04	2,59655E-04	3,25443E-04	1,60054E-04	2,19324E-04	1,50076E-04	1,17836E-04	4,34209E-04	5,06544E-04	3,85064E-04	2,78809E-04	3,84743E-04	3,88874E-04	2,59655E-04	3,25443E-04	1,60054E-04	2,19324E-04	1,50076E-04	1,17836E-04	4,34209E-04	5,06544E-04	3,85064E-04	2,78809E-04
769	3,92964E-04	3,96392E-04	2,53446E-04	3,06063E-04	1,75506E-04	2,06026E-04	1,47181E-04	1,18521E-04	4,16928E-04	5,08496E-04	3,85218E-04	2,61370E-04	3,92964E-04	3,96392E-04	2,53446E-04	3,06063E-04	1,75506E-04	2,06026E-04	1,47181E-04	1,18521E-04	4,16928E-04	5,08496E-04	3,85218E-04	2,61370E-04
770	3,84341E-04	4,00554E-04	2,41559E-04	2,96209E-04	1,83035E-04	1,91542E-04	1,45215E-04	1,19455E-04	4,00712E-04	4,90845E-04	3,76885E-04	2,48120E-04	3,84341E-04	4,00554E-04	2,41559E-04	2,96209E-04	1,83035E-04	1,91542E-04	1,45215E-04	1,19455E-04	4,00712E-04	4,90845E-04	3,76885E-04	2,48120E-04
771	3,46364E-04	3,98299E-04	2,19606E-04	3,02107E-04	1,76730E-04	1,74739E-04	1,44586E-04	1,20610E-04	3,85660E-04	4,38973E-04	3,53455E-04	2,41614E-04	3,46364E-04	3,98299E-04	2,19606E-04	3,02107E-04	1,76730E-04	1,74739E-04	1,44586E-04	1,20610E-04	3,85660E-04	4,38973E-04	3,53455E-04	2,41614E-04
772	3,29981E-04	3,74439E-04	2,05706E-04	2,91892E-04	1,69352E-04	1,63216E-04	1,42849E-04	1,16341E-04	3,89525E-04	4,23992E-04	3,33924E-04	2,43422E-04	3,29981E-04	3,74439E-04	2,05706E-04	2,91892E-04	1,69352E-04	1,63216E-04	1,42849E-04	1,16341E-04	3,89525E-04	4,23992E-04	3,33924E-04	2,43422E-04
773	3,31204E-04	3,34021E-04	1,98514E-04	2,69299E-04	1,61363E-04	1,56137E-04	1,40410E-04	1,07931E-04	4,08828E-04	4,38852E-04	3,17988E-04	2,52100E-04	3,31204E-04	3,34021E-04	1,98514E-04	2,69299E-04	1,61363E-04	1,56137E-04	1,40410E-04	1,07931E-04	4,08828E-04	4,38852E-04	3,17988E-04	2,52100E-04
774	3,09509E-04	3,26127E-04	2,11694E-04	2,72762E-04	1,50449E-04	1,56731E-04	1,41427E-04	9,98302E-05	4,20254E-04	4,32294E-04	3,11631E-04	2,53773E-04	3,09509E-04	3,26127E-04	2,11694E-04	2,72762E-04	1,50449E-04	1,56731E-04	1,41427E-04	9,98302E-05	4,20254E-04	4,32294E-04	3,11631E-04	2,53773E-04
775	2,79453E-04	3,28608E-04	2,31592E-04	2,84645E-04	1,38219E-04	1,59699E-04	1,43432E-04	9,15991E-05	4,28639E-04	4,17911E-04	3,07998E-04	2,52791E-04	2,79453E-04	3,28608E-04	2,31592E-04	2,84645E-04	1,38219E-04	1,59699E-04	1,43432E-04	9,15991E-05	4,28639E-04	4,17911E-04	3,07998E-04	2,52791E-04
776	2,73837E-04	3,21693E-04	2,17133E-04	2,69365E-04	1,41115E-04	1,47265E-04	1,28823E-04	1,00027E-04	3,60330E-04	3,73155E-04	2,85034E-04	2,35444E-04	2,73837E-04	3,21693E-04	2,17133E-04	2,69365E-04	1,41115E-04	1,47265E-04	1,28823E-04	1,00027E-04	3,60330E-04	3,73155E-04	2,85034E-04	2,35444E-04
777	2,71127E-04	3,15528E-04	2,03055E-04	2,53941E-04	1,43406E-04	1,36367E-04	1,15631E-04	1,05615E-04	3,01476E-04	3,31864E-04	2,69362E-04	2,19072E-04	2,71127E-04	3,15528E-04	2,03055E-04	2,53941E-04	1,43406E-04	1,36367E-04	1,15631E-04	1,05615E-04	3,01476E-04	3,31864E-04	2,69362E-04	2,19072E-04
778	2,73470E-04	3,12619E-04	2,00853E-04	2,43824E-04	1,34269E-04	1,38636E-04	1,15680E-04	8,59387E-05	3,25310E-04	3,18786E-04	3,01833E-04	2,11602E-04	2,73470E-04	3,12619E-04	2,00853E-04	2,43824E-04	1,34269E-04	1,38636E-04	1,15680E-04	8,59387E-05	3,25310E-04	3,18786E-04	3,01833E-04	2,11602E-04
779	2,72336E-04	3,06792E-04	1,92386E-04	2,36165E-04	1,27944E-04	1,40523E-04	1,15079E-04	7,31846E-05	3,39722E-04	3,14688E-04	3,09258E-04	2,08539E-04	2,72336E-04	3,06792E-04	1,92386E-04	2,36165E-04	1,27944E-04	1,40523E-04	1,15079E-04	7,31846E-05	3,39722E-04	3,14688E-04	3,09258E-04	2,08539E-04
780	2,65211E-04	2,96290E-04	1,72326E-04	2,34272E-04	1,27715E-04	1,42059E-04	1,13566E-04	7,46142E-05	3,36272E-04	3,29413E-04	2,68001E-04	2,14903E-04	2,65211E-04	2,96290E-04	1,72326E-04	2,34272E-04	1,27715E-04	1,42059E-04	1,13566E-04	7,46142E-05	3,36272E-04	3,29413E-04	2,68001E-04	2,14903E-04
Name of spectral function	Smel.csv	Smel.csv	Smel.csv	Smel.csv	Smel.csv	Smel.csv	Smel.csv	Smel.csv	Smel.csv	Smel.csv	Smel.csv	Smel.csv	Smel.csv	Smel.csv	Smel.csv	Smel.csv	Smel.csv	Smel.csv	Smel.csv	Smel.csv	Smel.csv	Smel.csv	Smel.csv	Smel.csv
Spectral Operation	Multiplication	Multiplication	Multiplication	Multiplication	Multiplication	Multiplication	Multiplication	Multiplication	Multiplication	Multiplication	Multiplication	Multiplication	Multiplication	Multiplication	Multiplication	Multiplication	Multiplication	Multiplication	Multiplication	Multiplication	Multiplication	Multiplication	Multiplication	Multiplication
Wavelength [nm]	Ee [W/(sqm*nm)]	Ee [W/(sqm*nm)]	Ee [W/(sqm*nm)]	Ee [W/(sqm*nm)]	Ee [W/(sqm*nm)]	Ee [W/(sqm*nm)]	Ee [W/(sqm*nm)]	Ee [W/(sqm*nm)]	Ee [W/(sqm*nm)]	Ee [W/(sqm*nm)]	Ee [W/(sqm*nm)]	Ee [W/(sqm*nm)]	Ee [W/(sqm*nm)]	Ee [W/(sqm*nm)]	Ee [W/(sqm*nm)]	Ee [W/(sqm*nm)]	Ee [W/(sqm*nm)]	Ee [W/(sqm*nm)]	Ee [W/(sqm*nm)]	Ee [W/(sqm*nm)]	Ee [W/(sqm*nm)]	Ee [W/(sqm*nm)]	Ee [W/(sqm*nm)]	Ee [W/(sqm*nm)]
380	4,38736E-09	3,60800E-08	3,68979E-10	0,00000E+00	6,68567E-09	1,50346E-08	3,38324E-08	1,36696E-10	0,00000E+00	4,08696E-08	0,00000E+00	9,62432E-10	4,38736E-09	3,60800E-08	3,68979E-10	0,00000E+00	6,68567E-09	1,50346E-08	3,38324E-08	1,36696E-10	0,00000E+00	4,08696E-08	0,00000E+00	9,62432E-10
381	0,00000E+00	5,03564E-08	1,24464E-08	0,00000E+00	3,40539E-09	1,18018E-08	2,70038E-08	0,00000E+00	2,29529E-08	3,26207E-08	3,55787E-09	7,68178E-10	0,00000E+00	5,03564E-08	1,24464E-08	0,00000E+00	3,40539E-09	1,18018E-08	2,70038E-08	0,00000E+00	2,29529E-08	3,26207E-08	3,55787E-09	7,68178E-10
382	0,00000E+00	6,98583E-08	3,01818E-08	0,00000E+00	1,45601E-09	5,04600E-09	1,15458E-08	0,00000E+00	5,56594E-08	1,39473E-08	8,62760E-09	3,28444E-10	0,00000E+00	6,98583E-08	3,01818E-08	0,00000E+00	1,45601E-09	5,04600E-09	1,15458E-08	0,00000E+00	5,56594E-08	1,39473E-08	8,62760E-09	3,28444E-10
383	0,00000E+00	7,76821E-08	4,03598E-08	2,82189E-09	8,75675E-09	1,72921E-09	7,91325E-10	5,32870E-09	7,60079E-08	0,00000E+00	1,23971E-08	0,00000E+00	0,00000E+00	7,76821E-08	4,03598E-08	2,82189E-09	8,75675E-09	1,72921E-09	7,91325E-10	5,32870E-09	7,60079E-08	0,00000E+00	1,23971E-08	0,00000E+00
384	0,00000E+00	5,88697E-08	3,19122E-08	1,15064E-08	3,57060E-08	7,05094E-09	3,22666E-09	2,17280E-08	6,52884E-08	0,00000E+00	1,26293E-08	0,00000E+00	0,00000E+00	5,88697E-08	3,19122E-08	1,15064E-08	3,57060E-08	7,05094E-09	3,22666E-09	2,17280E-08	6,52884E-08	0,00000E+00	1,26293E-08	0,00000E+00
385	0,00000E+00	3,66362E-08	2,19254E-08	2,17495E-08	6,74919E-08	1,33278E-08	6,09908E-09	4,10705E-08	5,26025E-08	0,00000E+00	1,28965E-08	0,00000E+00	0,00000E+00	3,66362E-08	2,19254E-08	2,17495E-08	6,74919E-08	1,33278E-08	6,09908E-09	4,10705E-08	5,26025E-08	0,00000E+00	1,28965E-08	0,00000E+00
386	1,15387E-08	2,36597E-08	1,44127E-08	2,77848E-08	7,09507E-08	3,60225E-08	4,44040E-09	2,99011E-08	5,38456E-08	0,00000E+00	1,75511E-08	1,18096E-08	1,15387E-08	2,36597E-08	1,44127E-08	2,77848E-08	7,09507E-08	3,60225E-08	4,44040E-09	2,99011E-08	5,38456E-08	0,00000E+00	1,75511E-08	1,18096E-08
387	2,69187E-08	9,37398E-09	5,71032E-09	3,41524E-08	7,03575E-08	6,52451E-08	1,75929E-09	1,18468E-08	5,69826E-08	0,00000E+00	2,36190E-08	2,75508E-08	2,69187E-08	9,37398E-09	5,71032E-09	3,41524E-08	7,03575E-08	6,52451E-08	1,75929E-09	1,18468E-08	5,69826E-08	0,00000E+00	2,36190E-08	2,75508E-08
388	3,17436E-08	8,22121E-09	0,00000E+00	3,28757E-08	6,17619E-08	7,24061E-08	0,00000E+00	8,53462E-09	5,06387E-08	5,92053E-09	2,36727E-08	3,24890E-08	3,17436E-08	8,22121E-09	0,00000E+00	3,28757E-08	6,17619E-08	7,24061E-08	0,00000E+00	8,53462E-09	5,06387E-08	5,92053E-09	2,36727E-08	3,24890E-08
389	1,78409E-08	2,99789E-08	0,00000E+00	1,84772E-08	4,01136E-08	4,06945E-08	0,00000E+00	3,11217E-08	2,84605E-08	2,15894E-08	1,33048E-08	1,82598E-08	1,78409E-08	2,99789E-08	0,00000E+00	1,84772E-08	4,01136E-08	4,06945E-08	0,00000E+00	3,11217E-08	2,84605E-08	2,15894E-08	1,33048E-08	1,82598E-08
390	2,87993E-10	5,63372E-08	0,00000E+00	2,98264E-10	1,25447E-08	6,56903E-10	0,00000E+00	5,84848E-08	4,59418E-10	4,05714E-08	2,14769E-10	2,94755E-10	2,87993E-10	5,63372E-08	0,00000E+00	2,98264E-10	1,25447E-08	6,56903E-10	0,00000E+00	5,84848E-08	4,59418E-10	4,05714E-08	2,14769E-10	2,94755E-10
391	2,44227E-08	3,76634E-08	2,67015E-08	4,68678E-08	1,61025E-08	1,86679E-08	0,00000E+00	4,19527E-08	4,16656E-08	3,92643E-08	5,89650E-08	0,00000E+00	2,44227E-08	3,76634E-08	2,67015E-08	4,68678E-08	1,61025E-08	1,86679E-08	0,00000E+00	4,19527E-08	4,16656E-08	3,92643E-08	5,89650E-08	0,00000E+00
392	5,46345E-08	1,33182E-08	5,97322E-08	1,04845E-07	2,09118E-08	4,17608E-08	0,00000E+00	2,02093E-08	9,32075E-08	3,67508E-08	1,31907E-07	0,00000E+00	5,46345E-08	1,33182E-08	5,97322E-08	1,04845E-07	2,09118E-08	4,17608E-08	0,00000E+00	2,02093E-08	9,32075E-08	3,67508E-08	1,31907E-07	0,00000E+00
393	7,21853E-08	0,00000E+00	9,95106E-08	1,21714E-07	2,52542E-08	5,83478E-08	5,06870E-09	6,97948E-09	1,32803E-07	2,96959E-08	1,44225E-07	1,65162E-08	7,21853E-08	0,00000E+00	9,95106E-08	1,21714E-07	2,52542E-08	5,83478E-08	5,06870E-09	6,97948E-09	1,32803E-07	2,96959E-08	1,44225E-07	1,65162E-08
394	7,39461E-08	0,00000E+00	1,48882E-07	8,63548E-08	2,90002E-08	6,70027E-08	1,67487E-08	3,83359E-09	1,58052E-07	1,63109E-08	7,92177E-08	5,45751E-08	7,39461E-08	0,00000E+00	1,48882E-07	8,63548E-08	2,90002E-08	6,70027E-08	1,67487E-08	3,83359E-09	1,58052E-07	1,63109E-08	7,92177E-08	5,45751E-08
395	8,07764E-08	1,60440E-09	2,03830E-07	4,13260E-08	3,35639E-08	7,69677E-08	2,95928E-08	0,00000E+00	1,91457E-07	4,23652E-09	1,29015E-08	1,03890E-07	8,07764E-08	1,60440E-09	2,03830E-07	4,13260E-08	3,35639E-08	7,69677E-08	2,95928E-08	0,00000E+00	1,91457E-07	4,23652E-09	1,29015E-08	1,03890E-07
396	1,64833E-07	2,33747E-08	1,89357E-07	2,66562E-08	4,25871E-08	8,99582E-08	1,90880E-08	0,00000E+00	2,78087E-07	6,17222E-08	1,87962E-07	1,70919E-07	1,64833E-07	2,33747E-08	1,89357E-07	2,66562E-08	4,25871E-08	8,99582E-08	1,90880E-08	0,00000E+00	2,78087E-07	6,17222E-08	1,87962E-07	1,70919E-07
397	2,68446E-07	5,04216E-08	1,69131E-07	7,96598E-09	5,34367E-08	1,05264E-07	5,70429E-09	0,00000E+00	3,83685E-07	1,33141E-07	4,05455E-07	2,53109E-07	2,68446E-07	5,04216E-08	1,69131E-07	7,96598E-09	5,34367E-08	1,05264E-07	5,70429E-09	0,00000E+00	3,83685E-07	1,33141E-07	4,05455E-07	2,53109E-07
398	2,84312E-07	8,01895E-08	1,27114E-07	0,00000E+00	6,01634E-08	8,85294E-08	0,00000E+00	7,72776E-09	3,39499E-07	2,61978E-07	4,59245E-07	2,28190E-07	2,84312E-07	8,01895E-08	1,27114E-07	0,00000E+00	6,01634E-08	8,85294E-08	0,00000E+00	7,72776E-09	3,39499E-07	2,61978E-07	4,59245E-07	2,28190E-07
399	2,30921E-07	1,14821E-07	6,39315E-08	0,00000E+00	6,41967E-08	4,45254E-08	0,00000E+00	2,23786E-08	1,70749E-07	4,48660E-07	3,85888E-07	1,14767E-07	2,30921E-07	1,14821E-07	6,39315E-08	0,00000E+00	6,41967E-08	4,45254E-08	0,00000E+00	2,23786E-08	1,70749E-07	4,48660E-07	3,85888E-07	1,14767E-07
400	1,66111E-07	1,46115E-07	1,62517E-08	0,00000E+00	9,33175E-08	0,00000E+00	1,23187E-08	3,92829E-08	2,88603E-08	6,34258E-07	2,92659E-07	0,00000E+00	1,66111E-07	1,46115E-07	1,62517E-08	0,00000E+00	9,33175E-08	0,00000E+00	1,23187E-08	3,92829E-08	2,88603E-08	6,34258E-07	2,92659E-07	0,00000E+00
401	1,06288E-07	1,28367E-07	1,15557E-07	0,00000E+00	2,48671E-07	0,00000E+00	8,75918E-08	5,32719E-08	2,05210E-07	6,36054E-07	1,87261E-07	0,00000E+00	1,06288E-07	1,28367E-07	1,15557E-07	0,00000E+00	2,48671E-07	0,00000E+00	8,75918E-08	5,32719E-08	2,05210E-07	6,36054E-07	1,87261E-07	0,00000E+00
402	2,41911E-08	1,01568E-07	2,44469E-07	0,00000E+00	4,48628E-07	0,00000E+00	1,85307E-07	7,04983E-08	4,34137E-07	6,22390E-07	4,26204E-08	0,00000E+00	2,41911E-08	1,01568E-07	2,44469E-07	0,00000E+00	4,48628E-07	0,00000E+00	1,85307E-07	7,04983E-08	4,34137E-07	6,22390E-07	4,26204E-08	0,00000E+00
403	0,00000E+00	3,34555E-07	2,29202E-07	4,51790E-09	3,86242E-07	1,25967E-07	2,26456E-07	1,24848E-07	6,31459E-07	4,91637E-07	8,84865E-08	0,00000E+00	0,00000E+00	3,34555E-07	2,29202E-07	4,51790E-09	3,86242E-07	1,25967E-07	2,26456E-07	1,24848E-07	6,31459E-07	4,91637E-07	8,84865E-08	0,00000E+00
404	0,00000E+00	7,37733E-07	1,38473E-07	1,20890E-08	1,80281E-07	3,37062E-07	2,46035E-07	2,07023E-07	8,46444E-07	2,76012E-07	2,36772E-07	0,00000E+00	0,00000E+00	7,37733E-07	1,38473E-07	1,20890E-08	1,80281E-07	3,37062E-07	2,46035E-07	2,07023E-07	8,46444E-07	2,76012E-07	2,36772E-07	0,00000E+00
405	1,92512E-07	1,01728E-06	5,24671E-08	1,66279E-08	6,94796E-08	4,99286E-07	2,33808E-07	2,47828E-07	9,77091E-07	1,93534E-07	4,20074E-07	3,71509E-08	1,92512E-07	1,01728E-06	5,24671E-08	1,66279E-08	6,94796E-08	4,99286E-07	2,33808E-07	2,47828E-07	9,77091E-07	1,93534E-07	4,20074E-07	3,71509E-08
406	8,97112E-07	7,98235E-07	3,10294E-08	9,83385E-09	3,23776E-07	4,40420E-07	1,38276E-07	1,46568E-07	8,13452E-07	5,86420E-07	6,32532E-07	1,73124E-07	8,97112E-07	7,98235E-07	3,10294E-08	9,83385E-09	3,23776E-07	4,40420E-07	1,38276E-07	1,46568E-07	8,13452E-07	5,86420E-07	6,32532E-07	1,73124E-07
407	1,78385E-06	5,15559E-07	3,67053E-09	1,16326E-09	6,43808E-07	3,62982E-07	1,63569E-08	1,73377E-08	6,00861E-07	1,08030E-06	8,97553E-07	3,44246E-07	1,78385E-06	5,15559E-07	3,67053E-09	1,16326E-09	6,43808E-07	3,62982E-07	1,63569E-08	1,73377E-08	6,00861E-07	1,08030E-06	8,97553E-07	3,44246E-07
408	2,51989E-06	6,74769E-07	0,00000E+00	0,00000E+00	5,01669E-07	4,78074E-07	0,00000E+00	0,00000E+00	1,55153E-06	1,81752E-06	6,81639E-07	4,69179E-07	2,51989E-06	6,74769E-07	0,00000E+00	0,00000E+00	5,01669E-07	4,78074E-07	0,00000E+00	0,00000E+00	1,55153E-06	1,81752E-06	6,81639E-07	4,69179E-07
409	3,35980E-06	9,47678E-07	0,00000E+00	0,00000E+00	2,05514E-07	6,50077E-07	0,00000E+00	0,00000E+00	2,97044E-06	2,76322E-06	2,79240E-07	6,06124E-07	3,35980E-06	9,47678E-07	0,00000E+00	0,00000E+00	2,05514E-07	6,50077E-07	0,00000E+00	0,00000E+00	2,97044E-06	2,76322E-06	2,79240E-07	6,06124E-07
410	3,94922E-06	1,64620E-06	0,00000E+00	0,00000E+00	2,36575E-07	9,09687E-07	3,60939E-08	0,00000E+00	4,02774E-06	3,90752E-06	3,05420E-07	6,24838E-07	3,94922E-06	1,64620E-06	0,00000E+00	0,00000E+00	2,36575E-07	9,09687E-07	3,60939E-08	0,00000E+00	4,02774E-06	3,90752E-06	3,05420E-07	6,24838E-07
411	4,05685E-06	2,99112E-06	0,00000E+00	0,00000E+00	8,49358E-07	1,29065E-06	1,29585E-07	0,00000E+00	4,30684E-06	5,25024E-06	1,09653E-06	4,43273E-07	4,05685E-06	2,99112E-06	0,00000E+00	0,00000E+00	8,49358E-07	1,29065E-06	1,29585E-07	0,00000E+00	4,30684E-06	5,25024E-06	1,09653E-06	4,43273E-07
412	4,16154E-06	4,60162E-06	1,50189E-08	3,02673E-08	1,58933E-06	1,73375E-06	2,41480E-07	2,56802E-09	4,61099E-06	6,83557E-06	2,04336E-06	2,32789E-07	4,16154E-06	4,60162E-06	1,50189E-08	3,02673E-08	1,58933E-06	1,73375E-06	2,41480E-07	2,56802E-09	4,61099E-06	6,83557E-06	2,04336E-06	2,32789E-07
413	5,94474E-06	5,85056E-06	6,73419E-07	1,35713E-06	2,06037E-06	1,83248E-06	2,69440E-07	1,15146E-07	6,20060E-06	8,72182E-06	2,27995E-06	9,76918E-07	5,94474E-06	5,85056E-06	6,73419E-07	1,35713E-06	2,06037E-06	1,83248E-06	2,69440E-07	1,15146E-07	6,20060E-06	8,72182E-06	2,27995E-06	9,76918E-07
414	8,08846E-06	7,33008E-06	1,48470E-06	2,99210E-06	2,62028E-06	1,93162E-06	3,00763E-07	2,53864E-07	8,09988E-06	1,09578E-05	2,54500E-06	1,89104E-06	8,08846E-06	7,33008E-06	1,48470E-06	2,99210E-06	2,62028E-06	1,93162E-06	3,00763E-07	2,53864E-07	8,09988E-06	1,09578E-05	2,54500E-06	1,89104E-06
415	1,07831E-05	8,51466E-06	1,90228E-06	3,84570E-06	3,46942E-06	2,44581E-06	6,05706E-07	4,75830E-07	1,09036E-05	1,21270E-05	3,16153E-06	2,90943E-06	1,07831E-05	8,51466E-06	1,90228E-06	3,84570E-06	3,46942E-06	2,44581E-06	6,05706E-07	4,75830E-07	1,09036E-05	1,21270E-05	3,16153E-06	2,90943E-06
416	1,40974E-05	9,54623E-06	1,99888E-06	4,06316E-06	4,61599E-06	3,35446E-06	1,15853E-06	7,77074E-07	1,46384E-05	1,25101E-05	4,12567E-06	4,05696E-06	1,40974E-05	9,54623E-06	1,99888E-06	4,06316E-06	4,61599E-06	3,35446E-06	1,15853E-06	7,77074E-07	1,46384E-05	1,25101E-05	4,12567E-06	4,05696E-06
417	1,85446E-05	1,14717E-05	2,34869E-06	4,42348E-06	6,08424E-06	4,55534E-06	1,83750E-06	1,17914E-06	1,98583E-05	1,41727E-05	5,41678E-06	5,34801E-06	1,85446E-05	1,14717E-05	2,34869E-06	4,42348E-06	6,08424E-06	4,55534E-06	1,83750E-06	1,17914E-06	1,98583E-05	1,41727E-05	5,41678E-06	5,34801E-06
418	2,63021E-05	1,72092E-05	3,93403E-06	5,31629E-06	8,33071E-06	6,57446E-06	2,75463E-06	1,87823E-06	2,99270E-05	2,21208E-05	7,65684E-06	6,48413E-06	2,63021E-05	1,72092E-05	3,93403E-06	5,31629E-06	8,33071E-06	6,57446E-06	2,75463E-06	1,87823E-06	2,99270E-05	2,21208E-05	7,65684E-06	6,48413E-06
419	3,52566E-05	2,38836E-05	5,79714E-06	6,29422E-06	1,09074E-05	8,91138E-06	3,82143E-06	2,69651E-06	4,16461E-05	3,14064E-05	1,02411E-05	7,73504E-06	3,52566E-05	2,38836E-05	5,79714E-06	6,29422E-06	1,09074E-05	8,91138E-06	3,82143E-06	2,69651E-06	4,16461E-05	3,14064E-05	1,02411E-05	7,73504E-06
420	4,47540E-05	3,30526E-05	7,37541E-06	9,49502E-06	1,44807E-05	1,14377E-05	4,63508E-06	3,64969E-06	5,30227E-05	4,03825E-05	1,22848E-05	9,47082E-06	4,47540E-05	3,30526E-05	7,37541E-06	9,49502E-06	1,44807E-05	1,14377E-05	4,63508E-06	3,64969E-06	5,30227E-05	4,03825E-05	1,22848E-05	9,47082E-06
421	5,46719E-05	4,35301E-05	8,87625E-06	1,37115E-05	1,85540E-05	1,40993E-05	5,35660E-06	4,68718E-06	6,45181E-05	4,94550E-05	1,41268E-05	1,14198E-05	5,46719E-05	4,35301E-05	8,87625E-06	1,37115E-05	1,85540E-05	1,40993E-05	5,35660E-06	4,68718E-06	6,45181E-05	4,94550E-05	1,41268E-05	1,14198E-05
422	6,57205E-05	5,43981E-05	1,04505E-05	1,77791E-05	2,32307E-05	1,78081E-05	6,52815E-06	5,36620E-06	7,73357E-05	6,13224E-05	1,74133E-05	1,28203E-05	6,57205E-05	5,43981E-05	1,04505E-05	1,77791E-05	2,32307E-05	1,78081E-05	6,52815E-06	5,36620E-06	7,73357E-05	6,13224E-05	1,74133E-05	1,28203E-05
423	7,82977E-05	6,50443E-05	1,20727E-05	2,10856E-05	2,87445E-05	2,33925E-05	8,56384E-06	5,24189E-06	9,19675E-05	7,80708E-05	2,35001E-05	1,30039E-05	7,82977E-05	6,50443E-05	1,20727E-05	2,10856E-05	2,87445E-05	2,33925E-05	8,56384E-06	5,24189E-06	9,19675E-05	7,80708E-05	2,35001E-05	1,30039E-05
424	9,14471E-05	7,61783E-05	1,37632E-05	2,45411E-05	3,45247E-05	2,92626E-05	1,07036E-05	5,09523E-06	1,07262E-04	9,56541E-05	2,99037E-05	1,31630E-05	9,14471E-05	7,61783E-05	1,37632E-05	2,45411E-05	3,45247E-05	2,92626E-05	1,07036E-05	5,09523E-06	1,07262E-04	9,56541E-05	2,99037E-05	1,31630E-05
425	1,18465E-04	9,24934E-05	1,75266E-05	3,03221E-05	4,45359E-05	3,69126E-05	1,21767E-05	6,20073E-06	1,37886E-04	1,19589E-04	3,60601E-05	1,66893E-05	1,18465E-04	9,24934E-05	1,75266E-05	3,03221E-05	4,45359E-05	3,69126E-05	1,21767E-05	6,20073E-06	1,37886E-04	1,19589E-04	3,60601E-05	1,66893E-05
426	1,48842E-04	1,10716E-04	2,17734E-05	3,68014E-05	5,57297E-05	4,53770E-05	1,37603E-05	7,49978E-06	1,72308E-04	1,46150E-04	4,27841E-05	2,07720E-05	1,48842E-04	1,10716E-04	2,17734E-05	3,68014E-05	5,57297E-05	4,53770E-05	1,37603E-05	7,49978E-06	1,72308E-04	1,46150E-04	4,27841E-05	2,07720E-05
427	1,85941E-04	1,36975E-04	2,64409E-05	4,47290E-05	6,95487E-05	5,49762E-05	1,64335E-05	9,87166E-06	2,15795E-04	1,81059E-04	5,19880E-05	2,66062E-05	1,85941E-04	1,36975E-04	2,64409E-05	4,47290E-05	6,95487E-05	5,49762E-05	1,64335E-05	9,87166E-06	2,15795E-04	1,81059E-04	5,19880E-05	2,66062E-05
428	2,29463E-04	1,71039E-04	3,14656E-05	5,40030E-05	8,58796E-05	6,55767E-05	2,01555E-05	1,33166E-05	2,68021E-04	2,24001E-04	6,35581E-05	3,41689E-05	2,29463E-04	1,71039E-04	3,14656E-05	5,40030E-05	8,58796E-05	6,55767E-05	2,01555E-05	1,33166E-05	2,68021E-04	2,24001E-04	6,35581E-05	3,41689E-05
429	2,76898E-04	2,08025E-04	3,69221E-05	6,41421E-05	1,04143E-04	7,77916E-05	2,43369E-05	1,68344E-05	3,25960E-04	2,71141E-04	7,58944E-05	4,23012E-05	2,76898E-04	2,08025E-04	3,69221E-05	6,41421E-05	1,04143E-04	7,77916E-05	2,43369E-05	1,68344E-05	3,25960E-04	2,71141E-04	7,58944E-05	4,23012E-05
430	3,34037E-04	2,51261E-04	4,35536E-05	7,67757E-05	1,29349E-04	9,74780E-05	3,02594E-05	1,92371E-05	4,02529E-04	3,30170E-04	8,89550E-05	5,11044E-05	3,34037E-04	2,51261E-04	4,35536E-05	7,67757E-05	1,29349E-04	9,74780E-05	3,02594E-05	1,92371E-05	4,02529E-04	3,30170E-04	8,89550E-05	5,11044E-05
431	3,93071E-04	2,95937E-04	5,03815E-05	8,98140E-05	1,55481E-04	1,17904E-04	3,63999E-05	2,16938E-05	4,81860E-04	3,91231E-04	1,02386E-04	6,02013E-05	3,93071E-04	2,95937E-04	5,03815E-05	8,98140E-05	1,55481E-04	1,17904E-04	3,63999E-05	2,16938E-05	4,81860E-04	3,91231E-04	1,02386E-04	6,02013E-05
432	4,76677E-04	3,58873E-04	5,94790E-05	1,06207E-04	1,86213E-04	1,40955E-04	4,38936E-05	2,43737E-05	5,86227E-04	4,70732E-04	1,25481E-04	7,13201E-05	4,76677E-04	3,58873E-04	5,94790E-05	1,06207E-04	1,86213E-04	1,40955E-04	4,38936E-05	2,43737E-05	5,86227E-04	4,70732E-04	1,25481E-04	7,13201E-05
433	5,75590E-04	4,33233E-04	7,00951E-05	1,25030E-04	2,20766E-04	1,66535E-04	5,24110E-05	2,73349E-05	7,07346E-04	5,62795E-04	1,53976E-04	8,39801E-05	5,75590E-04	4,33233E-04	7,00951E-05	1,25030E-04	2,20766E-04	1,66535E-04	5,24110E-05	2,73349E-05	7,07346E-04	5,62795E-04	1,53976E-04	8,39801E-05
434	6,88479E-04	5,17440E-04	8,22317E-05	1,47443E-04	2,63613E-04	1,97689E-04	6,17525E-05	3,16600E-05	8,44137E-04	6,69732E-04	1,82957E-04	9,90165E-05	6,88479E-04	5,17440E-04	8,22317E-05	1,47443E-04	2,63613E-04	1,97689E-04	6,17525E-05	3,16600E-05	8,44137E-04	6,69732E-04	1,82957E-04	9,90165E-05
435	8,23349E-04	6,16757E-04	9,67905E-05	1,76070E-04	3,21497E-04	2,38770E-04	7,21796E-05	3,86942E-05	1,00476E-03	8,01188E-04	2,10650E-04	1,18150E-04	8,23349E-04	6,16757E-04	9,67905E-05	1,76070E-04	3,21497E-04	2,38770E-04	7,21796E-05	3,86942E-05	1,00476E-03	8,01188E-04	2,10650E-04	1,18150E-04
436	9,63559E-04	7,19985E-04	1,11909E-04	2,05827E-04	3,81741E-04	2,81504E-04	8,30013E-05	4,60162E-05	1,17168E-03	9,37853E-04	2,39349E-04	1,38038E-04	9,63559E-04	7,19985E-04	1,11909E-04	2,05827E-04	3,81741E-04	2,81504E-04	8,30013E-05	4,60162E-05	1,17168E-03	9,37853E-04	2,39349E-04	1,38038E-04
437	1,15942E-03	8,64592E-04	1,32818E-04	2,45584E-04	4,59433E-04	3,39544E-04	9,94165E-05	5,44244E-05	1,41868E-03	1,13782E-03	2,85108E-04	1,57003E-04	1,15942E-03	8,64592E-04	1,32818E-04	2,45584E-04	4,59433E-04	3,39544E-04	9,94165E-05	5,44244E-05	1,41868E-03	1,13782E-03	2,85108E-04	1,57003E-04
438	1,37732E-03	1,02555E-03	1,56119E-04	2,89774E-04	5,45521E-04	4,04006E-04	1,17762E-04	6,37063E-05	1,69400E-03	1,36054E-03	3,36402E-04	1,77869E-04	1,37732E-03	1,02555E-03	1,56119E-04	2,89774E-04	5,45521E-04	4,04006E-04	1,17762E-04	6,37063E-05	1,69400E-03	1,36054E-03	3,36402E-04	1,77869E-04
439	1,64414E-03	1,22247E-03	1,82895E-04	3,45232E-04	6,52308E-04	4,83330E-04	1,39804E-04	7,52492E-05	2,02824E-03	1,62988E-03	3,99832E-04	2,07893E-04	1,64414E-03	1,22247E-03	1,82895E-04	3,45232E-04	6,52308E-04	4,83330E-04	1,39804E-04	7,52492E-05	2,02824E-03	1,62988E-03	3,99832E-04	2,07893E-04
440	1,94524E-03	1,44448E-03	2,11657E-04	4,08801E-04	7,73887E-04	5,73178E-04	1,64332E-04	8,83777E-05	2,40348E-03	1,93150E-03	4,71812E-04	2,44966E-04	1,94524E-03	1,44448E-03	2,11657E-04	4,08801E-04	7,73887E-04	5,73178E-04	1,64332E-04	8,83777E-05	2,40348E-03	1,93150E-03	4,71812E-04	2,44966E-04
441	2,26701E-03	1,68100E-03	2,42091E-04	4,75540E-04	9,03384E-04	6,69504E-04	1,90833E-04	1,02367E-04	2,80528E-03	2,25233E-03	5,48547E-04	2,83955E-04	2,26701E-03	1,68100E-03	2,42091E-04	4,75540E-04	9,03384E-04	6,69504E-04	1,90833E-04	1,02367E-04	2,80528E-03	2,25233E-03	5,48547E-04	2,83955E-04
442	2,67885E-03	1,98006E-03	2,80146E-04	5,54634E-04	1,06656E-03	7,94214E-04	2,26423E-04	1,20152E-04	3,32320E-03	2,65456E-03	6,45954E-04	3,30693E-04	2,67885E-03	1,98006E-03	2,80146E-04	5,54634E-04	1,06656E-03	7,94214E-04	2,26423E-04	1,20152E-04	3,32320E-03	2,65456E-03	6,45954E-04	3,30693E-04
443	3,10374E-03	2,28851E-03	3,19318E-04	6,36125E-04	1,23489E-03	9,22923E-04	2,63155E-04	1,38489E-04	3,85765E-03	3,06945E-03	7,46416E-04	3,78841E-04	3,10374E-03	2,28851E-03	3,19318E-04	6,36125E-04	1,23489E-03	9,22923E-04	2,63155E-04	1,38489E-04	3,85765E-03	3,06945E-03	7,46416E-04	3,78841E-04
444	3,63149E-03	2,67837E-03	3,69773E-04	7,39333E-04	1,44920E-03	1,08203E-03	3,07397E-04	1,58500E-04	4,52463E-03	3,59958E-03	8,64185E-04	4,35610E-04	3,63149E-03	2,67837E-03	3,69773E-04	7,39333E-04	1,44920E-03	1,08203E-03	3,07397E-04	1,58500E-04	4,52463E-03	3,59958E-03	8,64185E-04	4,35610E-04
445	4,23306E-03	3,12446E-03	4,27848E-04	8,57621E-04	1,69471E-03	1,26314E-03	3,57490E-04	1,80701E-04	5,28542E-03	4,20742E-03	9,96887E-04	4,99753E-04	4,23306E-03	3,12446E-03	4,27848E-04	8,57621E-04	1,69471E-03	1,26314E-03	3,57490E-04	1,80701E-04	5,28542E-03	4,20742E-03	9,96887E-04	4,99753E-04
446	4,89359E-03	3,60993E-03	4,86107E-04	9,84625E-04	1,96514E-03	1,46047E-03	4,10165E-04	2,03776E-04	6,11302E-03	4,86734E-03	1,13911E-03	5,67376E-04	4,89359E-03	3,60993E-03	4,86107E-04	9,84625E-04	1,96514E-03	1,46047E-03	4,10165E-04	2,03776E-04	6,11302E-03	4,86734E-03	1,13911E-03	5,67376E-04
447	5,60086E-03	4,12305E-03	5,39818E-04	1,11603E-03	2,25620E-03	1,66943E-03	4,62916E-04	2,26352E-04	6,98738E-03	5,56254E-03	1,28570E-03	6,35211E-04	5,60086E-03	4,12305E-03	5,39818E-04	1,11603E-03	2,25620E-03	1,66943E-03	4,62916E-04	2,26352E-04	6,98738E-03	5,56254E-03	1,28570E-03	6,35211E-04
448	6,32219E-03	4,64635E-03	5,94070E-04	1,24951E-03	2,55304E-03	1,88250E-03	5,16506E-04	2,49217E-04	7,87904E-03	6,27125E-03	1,43458E-03	7,03828E-04	6,32219E-03	4,64635E-03	5,94070E-04	1,24951E-03	2,55304E-03	1,88250E-03	5,16506E-04	2,49217E-04	7,87904E-03	6,27125E-03	1,43458E-03	7,03828E-04
449	6,88847E-03	5,06765E-03	6,27373E-04	1,33745E-03	2,77652E-03	2,05020E-03	5,54676E-04	2,66709E-04	8,58665E-03	6,82008E-03	1,53856E-03	7,42843E-04	6,88847E-03	5,06765E-03	6,27373E-04	1,33745E-03	2,77652E-03	2,05020E-03	5,54676E-04	2,66709E-04	8,58665E-03	6,82008E-03	1,53856E-03	7,42843E-04
450	7,47706E-03	5,50561E-03	6,61809E-04	1,42863E-03	3,00876E-03	2,22451E-03	5,94278E-04	2,84847E-04	9,32216E-03	7,39044E-03	1,64641E-03	7,83181E-04	7,47706E-03	5,50561E-03	6,61809E-04	1,42863E-03	3,00876E-03	2,22451E-03	5,94278E-04	2,84847E-04	9,32216E-03	7,39044E-03	1,64641E-03	7,83181E-04
451	7,92423E-03	5,83459E-03	6,84051E-04	1,49164E-03	3,17994E-03	2,35126E-03	6,22616E-04	2,92804E-04	9,86724E-03	7,80765E-03	1,70909E-03	8,05847E-04	7,92423E-03	5,83459E-03	6,84051E-04	1,49164E-03	3,17994E-03	2,35126E-03	6,22616E-04	2,92804E-04	9,86724E-03	7,80765E-03	1,70909E-03	8,05847E-04
452	8,29377E-03	6,10346E-03	6,98820E-04	1,53809E-03	3,31693E-03	2,45128E-03	6,44439E-04	2,94462E-04	1,03064E-02	8,13886E-03	1,74447E-03	8,17524E-04	8,29377E-03	6,10346E-03	6,98820E-04	1,53809E-03	3,31693E-03	2,45128E-03	6,44439E-04	2,94462E-04	1,03064E-02	8,13886E-03	1,74447E-03	8,17524E-04
453	8,56408E-03	6,29538E-03	7,04060E-04	1,56182E-03	3,41222E-03	2,52028E-03	6,56474E-04	2,93045E-04	1,06143E-02	8,37305E-03	1,76190E-03	8,18554E-04	8,56408E-03	6,29538E-03	7,04060E-04	1,56182E-03	3,41222E-03	2,52028E-03	6,56474E-04	2,93045E-04	1,06143E-02	8,37305E-03	1,76190E-03	8,18554E-04
454	8,48290E-03	6,21825E-03	6,79092E-04	1,51193E-03	3,36304E-03	2,48217E-03	6,36541E-04	2,82259E-04	1,04669E-02	8,26841E-03	1,72042E-03	7,86549E-04	8,48290E-03	6,21825E-03	6,79092E-04	1,51193E-03	3,36304E-03	2,48217E-03	6,36541E-04	2,82259E-04	1,04669E-02	8,26841E-03	1,72042E-03	7,86549E-04
455	8,37809E-03	6,12282E-03	6,51206E-04	1,45587E-03	3,30355E-03	2,43634E-03	6,14066E-04	2,70237E-04	1,02877E-02	8,13932E-03	1,67275E-03	7,50994E-04	8,37809E-03	6,12282E-03	6,51206E-04	1,45587E-03	3,30355E-03	2,43634E-03	6,14066E-04	2,70237E-04	1,02877E-02	8,13932E-03	1,67275E-03	7,50994E-04
456	8,05421E-03	5,87641E-03	6,12800E-04	1,38136E-03	3,17016E-03	2,33650E-03	5,82986E-04	2,55171E-04	9,85439E-03	7,79972E-03	1,58615E-03	7,09334E-04	8,05421E-03	5,87641E-03	6,12800E-04	1,38136E-03	3,17016E-03	2,33650E-03	5,82986E-04	2,55171E-04	9,85439E-03	7,79972E-03	1,58615E-03	7,09334E-04
457	7,70280E-03	5,61051E-03	5,72472E-04	1,30353E-03	3,02706E-03	2,22951E-03	5,50428E-04	2,39484E-04	9,38760E-03	7,43270E-03	1,49377E-03	6,66212E-04	7,70280E-03	5,61051E-03	5,72472E-04	1,30353E-03	3,02706E-03	2,22951E-03	5,50428E-04	2,39484E-04	9,38760E-03	7,43270E-03	1,49377E-03	6,66212E-04
458	7,36535E-03	5,36086E-03	5,43857E-04	1,23969E-03	2,89400E-03	2,12769E-03	5,23964E-04	2,26023E-04	8,95447E-03	7,09310E-03	1,41842E-03	6,28190E-04	7,36535E-03	5,36086E-03	5,43857E-04	1,23969E-03	2,89400E-03	2,12769E-03	5,23964E-04	2,26023E-04	8,95447E-03	7,09310E-03	1,41842E-03	6,28190E-04
459	7,04722E-03	5,13067E-03	5,26174E-04	1,18945E-03	2,77260E-03	2,03244E-03	5,03408E-04	2,14730E-04	8,55953E-03	6,78447E-03	1,35950E-03	5,95217E-04	7,04722E-03	5,13067E-03	5,26174E-04	1,18945E-03	2,77260E-03	2,03244E-03	5,03408E-04	2,14730E-04	8,55953E-03	6,78447E-03	1,35950E-03	5,95217E-04
460	6,71955E-03	4,89437E-03	5,06782E-04	1,13777E-03	2,64706E-03	1,93593E-03	4,82466E-04	2,03870E-04	8,15780E-03	6,46764E-03	1,29876E-03	5,64021E-04	6,71955E-03	4,89437E-03	5,06782E-04	1,13777E-03	2,64706E-03	1,93593E-03	4,82466E-04	2,03870E-04	8,15780E-03	6,46764E-03	1,29876E-03	5,64021E-04
461	6,49716E-03	4,73830E-03	4,89735E-04	1,10409E-03	2,56056E-03	1,87711E-03	4,70032E-04	1,99755E-04	7,90715E-03	6,25710E-03	1,25807E-03	5,54431E-04	6,49716E-03	4,73830E-03	4,89735E-04	1,10409E-03	2,56056E-03	1,87711E-03	4,70032E-04	1,99755E-04	7,90715E-03	6,25710E-03	1,25807E-03	5,54431E-04
462	6,25565E-03	4,56855E-03	4,71235E-04	1,06734E-03	2,46656E-03	1,81300E-03	4,56373E-04	1,95171E-04	7,63409E-03	6,02830E-03	1,21379E-03	5,43617E-04	6,25565E-03	4,56855E-03	4,71235E-04	1,06734E-03	2,46656E-03	1,81300E-03	4,56373E-04	1,95171E-04	7,63409E-03	6,02830E-03	1,21379E-03	5,43617E-04
463	6,11881E-03	4,47591E-03	4,64823E-04	1,04608E-03	2,41444E-03	1,76926E-03	4,43330E-04	1,91761E-04	7,47028E-03	5,91156E-03	1,19485E-03	5,36404E-04	6,11881E-03	4,47591E-03	4,64823E-04	1,04608E-03	2,41444E-03	1,76926E-03	4,43330E-04	1,91761E-04	7,47028E-03	5,91156E-03	1,19485E-03	5,36404E-04
464	5,99188E-03	4,39089E-03	4,60194E-04	1,02607E-03	2,36640E-03	1,72610E-03	4,29384E-04	1,88231E-04	7,31464E-03	5,80727E-03	1,17916E-03	5,28997E-04	5,99188E-03	4,39089E-03	4,60194E-04	1,02607E-03	2,36640E-03	1,72610E-03	4,29384E-04	1,88231E-04	7,31464E-03	5,80727E-03	1,17916E-03	5,28997E-04
465	5,88505E-03	4,31599E-03	4,52459E-04	1,00827E-03	2,32494E-03	1,69196E-03	4,19914E-04	1,84852E-04	7,18622E-03	5,70930E-03	1,15949E-03	5,21245E-04	5,88505E-03	4,31599E-03	4,52459E-04	1,00827E-03	2,32494E-03	1,69196E-03	4,19914E-04	1,84852E-04	7,18622E-03	5,70930E-03	1,15949E-03	5,21245E-04
466	5,80529E-03	4,25557E-03	4,41415E-04	9,93705E-04	2,29260E-03	1,66939E-03	4,15910E-04	1,81767E-04	7,09393E-03	5,62228E-03	1,13595E-03	5,13417E-04	5,80529E-03	4,25557E-03	4,41415E-04	9,93705E-04	2,29260E-03	1,66939E-03	4,15910E-04	1,81767E-04	7,09393E-03	5,62228E-03	1,13595E-03	5,13417E-04
467	5,71742E-03	4,18863E-03	4,30673E-04	9,77504E-04	2,25642E-03	1,64473E-03	4,10690E-04	1,78473E-04	6,99081E-03	5,52802E-03	1,11179E-03	5,03567E-04	5,71742E-03	4,18863E-03	4,30673E-04	9,77504E-04	2,25642E-03	1,64473E-03	4,10690E-04	1,78473E-04	6,99081E-03	5,52802E-03	1,11179E-03	5,03567E-04
468	5,62123E-03	4,11195E-03	4,26742E-04	9,58373E-04	2,21273E-03	1,61924E-03	4,00089E-04	1,75355E-04	6,86987E-03	5,43205E-03	1,09436E-03	4,84078E-04	5,62123E-03	4,11195E-03	4,26742E-04	9,58373E-04	2,21273E-03	1,61924E-03	4,00089E-04	1,75355E-04	6,86987E-03	5,43205E-03	1,09436E-03	4,84078E-04
469	5,50975E-03	4,02385E-03	4,21785E-04	9,36529E-04	2,16281E-03	1,58943E-03	3,88252E-04	1,71755E-04	6,73012E-03	5,32120E-03	1,07401E-03	4,62830E-04	5,50975E-03	4,02385E-03	4,21785E-04	9,36529E-04	2,16281E-03	1,58943E-03	3,88252E-04	1,71755E-04	6,73012E-03	5,32120E-03	1,07401E-03	4,62830E-04
470	5,32649E-03	3,87873E-03	4,03526E-04	8,97146E-04	2,08812E-03	1,54176E-03	3,71685E-04	1,59148E-04	6,50244E-03	5,13611E-03	1,03490E-03	4,44529E-04	5,32649E-03	3,87873E-03	4,03526E-04	8,97146E-04	2,08812E-03	1,54176E-03	3,71685E-04	1,59148E-04	6,50244E-03	5,13611E-03	1,03490E-03	4,44529E-04
471	5,12419E-03	3,71836E-03	3,81574E-04	8,52983E-04	2,00692E-03	1,48942E-03	3,53859E-04	1,44001E-04	6,25142E-03	4,93121E-03	9,90716E-04	4,27177E-04	5,12419E-03	3,71836E-03	3,81574E-04	8,52983E-04	2,00692E-03	1,48942E-03	3,53859E-04	1,44001E-04	6,25142E-03	4,93121E-03	9,90716E-04	4,27177E-04
472	4,94880E-03	3,58787E-03	3,63086E-04	8,15295E-04	1,93779E-03	1,43815E-03	3,39467E-04	1,34996E-04	6,03135E-03	4,75814E-03	9,49290E-04	4,12723E-04	4,94880E-03	3,58787E-03	3,63086E-04	8,15295E-04	1,93779E-03	1,43815E-03	3,39467E-04	1,34996E-04	6,03135E-03	4,75814E-03	9,49290E-04	4,12723E-04
473	4,80154E-03	3,49106E-03	3,48580E-04	7,84867E-04	1,88164E-03	1,38640E-03	3,29045E-04	1,33700E-04	5,84319E-03	4,61976E-03	9,10184E-04	4,01454E-04	4,80154E-03	3,49106E-03	3,48580E-04	7,84867E-04	1,88164E-03	1,38640E-03	3,29045E-04	1,33700E-04	5,84319E-03	4,61976E-03	9,10184E-04	4,01454E-04
474	4,65669E-03	3,39627E-03	3,34034E-04	7,56394E-04	1,82635E-03	1,33671E-03	3,19071E-04	1,32282E-04	5,65979E-03	4,48257E-03	8,73746E-04	3,90197E-04	4,65669E-03	3,39627E-03	3,34034E-04	7,56394E-04	1,82635E-03	1,33671E-03	3,19071E-04	1,32282E-04	5,65979E-03	4,48257E-03	8,73746E-04	3,90197E-04
475	4,58743E-03	3,35782E-03	3,23451E-04	7,54273E-04	1,79983E-03	1,32137E-03	3,16753E-04	1,31096E-04	5,58479E-03	4,40804E-03	8,71656E-04	3,83538E-04	4,58743E-03	3,35782E-03	3,23451E-04	7,54273E-04	1,79983E-03	1,32137E-03	3,16753E-04	1,31096E-04	5,58479E-03	4,40804E-03	8,71656E-04	3,83538E-04
476	4,51163E-03	3,31464E-03	3,12377E-04	7,51124E-04	1,77075E-03	1,30417E-03	3,13996E-04	1,29728E-04	5,50186E-03	4,32717E-03	8,68381E-04	3,76327E-04	4,51163E-03	3,31464E-03	3,12377E-04	7,51124E-04	1,77075E-03	1,30417E-03	3,13996E-04	1,29728E-04	5,50186E-03	4,32717E-03	8,68381E-04	3,76327E-04
477	4,49998E-03	3,30319E-03	3,10917E-04	7,54877E-04	1,77014E-03	1,30163E-03	3,15649E-04	1,27687E-04	5,48660E-03	4,31826E-03	8,75779E-04	3,72315E-04	4,49998E-03	3,30319E-03	3,10917E-04	7,54877E-04	1,77014E-03	1,30163E-03	3,15649E-04	1,27687E-04	5,48660E-03	4,31826E-03	8,75779E-04	3,72315E-04
478	4,50484E-03	3,29940E-03	3,12134E-04	7,60150E-04	1,77689E-03	1,30270E-03	3,18385E-04	1,25415E-04	5,48836E-03	4,32819E-03	8,85664E-04	3,69107E-04	4,50484E-03	3,29940E-03	3,12134E-04	7,60150E-04	1,77689E-03	1,30270E-03	3,18385E-04	1,25415E-04	5,48836E-03	4,32819E-03	8,85664E-04	3,69107E-04
479	4,53051E-03	3,31377E-03	3,20350E-04	7,66143E-04	1,78898E-03	1,30886E-03	3,19555E-04	1,27767E-04	5,52334E-03	4,35721E-03	8,90023E-04	3,73188E-04	4,53051E-03	3,31377E-03	3,20350E-04	7,66143E-04	1,78898E-03	1,30886E-03	3,19555E-04	1,27767E-04	5,52334E-03	4,35721E-03	8,90023E-04	3,73188E-04
480	4,58100E-03	3,34989E-03	3,37033E-04	7,72901E-04	1,80734E-03	1,32106E-03	3,18775E-04	1,35739E-04	5,59811E-03	4,40895E-03	8,87515E-04	3,86109E-04	4,58100E-03	3,34989E-03	3,37033E-04	7,72901E-04	1,80734E-03	1,32106E-03	3,18775E-04	1,35739E-04	5,59811E-03	4,40895E-03	8,87515E-04	3,86109E-04
481	4,63559E-03	3,38716E-03	3,51908E-04	7,80785E-04	1,82782E-03	1,33467E-03	3,18756E-04	1,42840E-04	5,67541E-03	4,46459E-03	8,89167E-04	3,97982E-04	4,63559E-03	3,38716E-03	3,51908E-04	7,80785E-04	1,82782E-03	1,33467E-03	3,18756E-04	1,42840E-04	5,67541E-03	4,46459E-03	8,89167E-04	3,97982E-04
482	4,74057E-03	3,44648E-03	3,57386E-04	8,00101E-04	1,87167E-03	1,36388E-03	3,24827E-04	1,45378E-04	5,79823E-03	4,56925E-03	9,23787E-04	4,05472E-04	4,74057E-03	3,44648E-03	3,57386E-04	8,00101E-04	1,87167E-03	1,36388E-03	3,24827E-04	1,45378E-04	5,79823E-03	4,56925E-03	9,23787E-04	4,05472E-04
483	4,84951E-03	3,50873E-03	3,63169E-04	8,20081E-04	1,91709E-03	1,39424E-03	3,31172E-04	1,48040E-04	5,92591E-03	4,67771E-03	9,59136E-04	4,13304E-04	4,84951E-03	3,50873E-03	3,63169E-04	8,20081E-04	1,91709E-03	1,39424E-03	3,31172E-04	1,48040E-04	5,92591E-03	4,67771E-03	9,59136E-04	4,13304E-04
484	4,92863E-03	3,57107E-03	3,64586E-04	8,39716E-04	1,95493E-03	1,42510E-03	3,41499E-04	1,53166E-04	6,04289E-03	4,76682E-03	9,87903E-04	4,27491E-04	4,92863E-03	3,57107E-03	3,64586E-04	8,39716E-04	1,95493E-03	1,42510E-03	3,41499E-04	1,53166E-04	6,04289E-03	4,76682E-03	9,87903E-04	4,27491E-04
485	4,99737E-03	3,63153E-03	3,64728E-04	8,58746E-04	1,98970E-03	1,45525E-03	3,52635E-04	1,58827E-04	6,15368E-03	4,84823E-03	1,01425E-03	4,43036E-04	4,99737E-03	3,63153E-03	3,64728E-04	8,58746E-04	1,98970E-03	1,45525E-03	3,52635E-04	1,58827E-04	6,15368E-03	4,84823E-03	1,01425E-03	4,43036E-04
486	5,07312E-03	3,70197E-03	3,74102E-04	8,79949E-04	2,02584E-03	1,48053E-03	3,62835E-04	1,63813E-04	6,25626E-03	4,93066E-03	1,03949E-03	4,62022E-04	5,07312E-03	3,70197E-03	3,74102E-04	8,79949E-04	2,02584E-03	1,48053E-03	3,62835E-04	1,63813E-04	6,25626E-03	4,93066E-03	1,03949E-03	4,62022E-04
487	5,15265E-03	3,78024E-03	3,93187E-04	9,02738E-04	2,06186E-03	1,49934E-03	3,71675E-04	1,67904E-04	6,34504E-03	5,01034E-03	1,06262E-03	4,84234E-04	5,15265E-03	3,78024E-03	3,93187E-04	9,02738E-04	2,06186E-03	1,49934E-03	3,71675E-04	1,67904E-04	6,34504E-03	5,01034E-03	1,06262E-03	4,84234E-04
488	5,22347E-03	3,84719E-03	4,11654E-04	9,25556E-04	2,09344E-03	1,51807E-03	3,80507E-04	1,72253E-04	6,42602E-03	5,08348E-03	1,08462E-03	5,04807E-04	5,22347E-03	3,84719E-03	4,11654E-04	9,25556E-04	2,09344E-03	1,51807E-03	3,80507E-04	1,72253E-04	6,42602E-03	5,08348E-03	1,08462E-03	5,04807E-04
489	5,29601E-03	3,89218E-03	4,32631E-04	9,58485E-04	2,12131E-03	1,54985E-03	3,93311E-04	1,79813E-04	6,52340E-03	5,16907E-03	1,11174E-03	5,23553E-04	5,29601E-03	3,89218E-03	4,32631E-04	9,58485E-04	2,12131E-03	1,54985E-03	3,93311E-04	1,79813E-04	6,52340E-03	5,16907E-03	1,11174E-03	5,23553E-04
490	5,36847E-03	3,93751E-03	4,52881E-04	9,90450E-04	2,14920E-03	1,58109E-03	4,05753E-04	1,87126E-04	6,62029E-03	5,25387E-03	1,13828E-03	5,41736E-04	5,36847E-03	3,93751E-03	4,52881E-04	9,90450E-04	2,14920E-03	1,58109E-03	4,05753E-04	1,87126E-04	6,62029E-03	5,25387E-03	1,13828E-03	5,41736E-04
491	5,45199E-03	3,99906E-03	4,76726E-04	1,02213E-03	2,17911E-03	1,61164E-03	4,21568E-04	1,96997E-04	6,72815E-03	5,34838E-03	1,18241E-03	5,64912E-04	5,45199E-03	3,99906E-03	4,76726E-04	1,02213E-03	2,17911E-03	1,61164E-03	4,21568E-04	1,96997E-04	6,72815E-03	5,34838E-03	1,18241E-03	5,64912E-04
492	5,52946E-03	4,05762E-03	5,00093E-04	1,05184E-03	2,20627E-03	1,63954E-03	4,37129E-04	2,06864E-04	6,82795E-03	5,43642E-03	1,22730E-03	5,87783E-04	5,52946E-03	4,05762E-03	5,00093E-04	1,05184E-03	2,20627E-03	1,63954E-03	4,37129E-04	2,06864E-04	6,82795E-03	5,43642E-03	1,22730E-03	5,87783E-04
493	5,60034E-03	4,11521E-03	5,24080E-04	1,08370E-03	2,23288E-03	1,66252E-03	4,49702E-04	2,15681E-04	6,91025E-03	5,51527E-03	1,27205E-03	6,16446E-04	5,60034E-03	4,11521E-03	5,24080E-04	1,08370E-03	2,23288E-03	1,66252E-03	4,49702E-04	2,15681E-04	6,91025E-03	5,51527E-03	1,27205E-03	6,16446E-04
494	5,66735E-03	4,17322E-03	5,48762E-04	1,11771E-03	2,25972E-03	1,68186E-03	4,59898E-04	2,23684E-04	6,97989E-03	5,58805E-03	1,31710E-03	6,50194E-04	5,66735E-03	4,17322E-03	5,48762E-04	1,11771E-03	2,25972E-03	1,68186E-03	4,59898E-04	2,23684E-04	6,97989E-03	5,58805E-03	1,31710E-03	6,50194E-04
495	5,73292E-03	4,23664E-03	5,74235E-04	1,15370E-03	2,28852E-03	1,70317E-03	4,71731E-04	2,33624E-04	7,05764E-03	5,66591E-03	1,36488E-03	6,83759E-04	5,73292E-03	4,23664E-03	5,74235E-04	1,15370E-03	2,28852E-03	1,70317E-03	4,71731E-04	2,33624E-04	7,05764E-03	5,66591E-03	1,36488E-03	6,83759E-04
496	5,77425E-03	4,30437E-03	6,01530E-04	1,19368E-03	2,31611E-03	1,72528E-03	4,87746E-04	2,49591E-04	7,13788E-03	5,74200E-03	1,41904E-03	7,15992E-04	5,77425E-03	4,30437E-03	6,01530E-04	1,19368E-03	2,31611E-03	1,72528E-03	4,87746E-04	2,49591E-04	7,13788E-03	5,74200E-03	1,41904E-03	7,15992E-04
497	5,80153E-03	4,36049E-03	6,26657E-04	1,22980E-03	2,33773E-03	1,74289E-03	5,02190E-04	2,64515E-04	7,19986E-03	5,80305E-03	1,46839E-03	7,45651E-04	5,80153E-03	4,36049E-03	6,26657E-04	1,22980E-03	2,33773E-03	1,74289E-03	5,02190E-04	2,64515E-04	7,19986E-03	5,80305E-03	1,46839E-03	7,45651E-04
498	5,81882E-03	4,38455E-03	6,53365E-04	1,26065E-03	2,34283E-03	1,75336E-03	5,17101E-04	2,71968E-04	7,21593E-03	5,82528E-03	1,50429E-03	7,78112E-04	5,81882E-03	4,38455E-03	6,53365E-04	1,26065E-03	2,34283E-03	1,75336E-03	5,17101E-04	2,71968E-04	7,21593E-03	5,82528E-03	1,50429E-03	7,78112E-04
499	5,83888E-03	4,40840E-03	6,79671E-04	1,29085E-03	2,34816E-03	1,76415E-03	5,31866E-04	2,78763E-04	7,23306E-03	5,84790E-03	1,53890E-03	8,10142E-04	5,83888E-03	4,40840E-03	6,79671E-04	1,29085E-03	2,34816E-03	1,76415E-03	5,31866E-04	2,78763E-04	7,23306E-03	5,84790E-03	1,53890E-03	8,10142E-04
500	5,85747E-03	4,43113E-03	7,04352E-04	1,32122E-03	2,35500E-03	1,77693E-03	5,46188E-04	2,87365E-04	7,25780E-03	5,87480E-03	1,57355E-03	8,41695E-04	5,85747E-03	4,43113E-03	7,04352E-04	1,32122E-03	2,35500E-03	1,77693E-03	5,46188E-04	2,87365E-04	7,25780E-03	5,87480E-03	1,57355E-03	8,41695E-04
501	5,86736E-03	4,44715E-03	7,26869E-04	1,34956E-03	2,35954E-03	1,78835E-03	5,59357E-04	2,96493E-04	7,27706E-03	5,89611E-03	1,60569E-03	8,71458E-04	5,86736E-03	4,44715E-03	7,26869E-04	1,34956E-03	2,35954E-03	1,78835E-03	5,59357E-04	2,96493E-04	7,27706E-03	5,89611E-03	1,60569E-03	8,71458E-04
502	5,86714E-03	4,45725E-03	7,48387E-04	1,37666E-03	2,36001E-03	1,79691E-03	5,71521E-04	3,05624E-04	7,28316E-03	5,90941E-03	1,63811E-03	8,99980E-04	5,86714E-03	4,45725E-03	7,48387E-04	1,37666E-03	2,36001E-03	1,79691E-03	5,71521E-04	3,05624E-04	7,28316E-03	5,90941E-03	1,63811E-03	8,99980E-04
503	5,84985E-03	4,45809E-03	7,69125E-04	1,40300E-03	2,35363E-03	1,80104E-03	5,82461E-04	3,15232E-04	7,26715E-03	5,91015E-03	1,67292E-03	9,27588E-04	5,84985E-03	4,45809E-03	7,69125E-04	1,40300E-03	2,35363E-03	1,80104E-03	5,82461E-04	3,15232E-04	7,26715E-03	5,91015E-03	1,67292E-03	9,27588E-04
504	5,83261E-03	4,45849E-03	7,89460E-04	1,42841E-03	2,34758E-03	1,80486E-03	5,92867E-04	3,24572E-04	7,25013E-03	5,90980E-03	1,70608E-03	9,54304E-04	5,83261E-03	4,45849E-03	7,89460E-04	1,42841E-03	2,34758E-03	1,80486E-03	5,92867E-04	3,24572E-04	7,25013E-03	5,90980E-03	1,70608E-03	9,54304E-04
505	5,80291E-03	4,44753E-03	8,13840E-04	1,44917E-03	2,34391E-03	1,80354E-03	5,98098E-04	3,33976E-04	7,19704E-03	5,88303E-03	1,72400E-03	9,78445E-04	5,80291E-03	4,44753E-03	8,13840E-04	1,44917E-03	2,34391E-03	1,80354E-03	5,98098E-04	3,33976E-04	7,19704E-03	5,88303E-03	1,72400E-03	9,78445E-04
506	5,77269E-03	4,43590E-03	8,37498E-04	1,46916E-03	2,33983E-03	1,80187E-03	6,03087E-04	3,43097E-04	7,14367E-03	5,85565E-03	1,74116E-03	1,00184E-03	5,77269E-03	4,43590E-03	8,37498E-04	1,46916E-03	2,33983E-03	1,80187E-03	6,03087E-04	3,43097E-04	7,14367E-03	5,85565E-03	1,74116E-03	1,00184E-03
507	5,72857E-03	4,41794E-03	8,55875E-04	1,48500E-03	2,32612E-03	1,79326E-03	6,10349E-04	3,51038E-04	7,08604E-03	5,82376E-03	1,76285E-03	1,02139E-03	5,72857E-03	4,41794E-03	8,55875E-04	1,48500E-03	2,32612E-03	1,79326E-03	6,10349E-04	3,51038E-04	7,08604E-03	5,82376E-03	1,76285E-03	1,02139E-03
508	5,67256E-03	4,39199E-03	8,71168E-04	1,49725E-03	2,30627E-03	1,78004E-03	6,17379E-04	3,58018E-04	7,01780E-03	5,78264E-03	1,78323E-03	1,03805E-03	5,67256E-03	4,39199E-03	8,71168E-04	1,49725E-03	2,30627E-03	1,78004E-03	6,17379E-04	3,58018E-04	7,01780E-03	5,78264E-03	1,78323E-03	1,03805E-03
509	5,60766E-03	4,35899E-03	8,84772E-04	1,50648E-03	2,28281E-03	1,76409E-03	6,23080E-04	3,64095E-04	6,93855E-03	5,73225E-03	1,79981E-03	1,05253E-03	5,60766E-03	4,35899E-03	8,84772E-04	1,50648E-03	2,28281E-03	1,76409E-03	6,23080E-04	3,64095E-04	6,93855E-03	5,73225E-03	1,79981E-03	1,05253E-03
510	5,53826E-03	4,32231E-03	8,97303E-04	1,51376E-03	2,25751E-03	1,74676E-03	6,27882E-04	3,69504E-04	6,85371E-03	5,67704E-03	1,81385E-03	1,06555E-03	5,53826E-03	4,32231E-03	8,97303E-04	1,51376E-03	2,25751E-03	1,74676E-03	6,27882E-04	3,69504E-04	6,85371E-03	5,67704E-03	1,81385E-03	1,06555E-03
511	5,46804E-03	4,28289E-03	9,08641E-04	1,51910E-03	2,22998E-03	1,72961E-03	6,31605E-04	3,74677E-04	6,76556E-03	5,61758E-03	1,82378E-03	1,07686E-03	5,46804E-03	4,28289E-03	9,08641E-04	1,51910E-03	2,22998E-03	1,72961E-03	6,31605E-04	3,74677E-04	6,76556E-03	5,61758E-03	1,82378E-03	1,07686E-03
512	5,39728E-03	4,23582E-03	9,17363E-04	1,51928E-03	2,19470E-03	1,71445E-03	6,32196E-04	3,79830E-04	6,66749E-03	5,54491E-03	1,82068E-03	1,08376E-03	5,39728E-03	4,23582E-03	9,17363E-04	1,51928E-03	2,19470E-03	1,71445E-03	6,32196E-04	3,79830E-04	6,66749E-03	5,54491E-03	1,82068E-03	1,08376E-03
513	5,31793E-03	4,18174E-03	9,23943E-04	1,51638E-03	2,15615E-03	1,69633E-03	6,31491E-04	3,84046E-04	6,55918E-03	5,46343E-03	1,81399E-03	1,08825E-03	5,31793E-03	4,18174E-03	9,23943E-04	1,51638E-03	2,15615E-03	1,69633E-03	6,31491E-04	3,84046E-04	6,55918E-03	5,46343E-03	1,81399E-03	1,08825E-03
514	5,22430E-03	4,11472E-03	9,22206E-04	1,51335E-03	2,11608E-03	1,67431E-03	6,29193E-04	3,85440E-04	6,43502E-03	5,37213E-03	1,82087E-03	1,09390E-03	5,22430E-03	4,11472E-03	9,22206E-04	1,51335E-03	2,11608E-03	1,67431E-03	6,29193E-04	3,85440E-04	6,43502E-03	5,37213E-03	1,82087E-03	1,09390E-03
515	5,13171E-03	4,04815E-03	9,19643E-04	1,51011E-03	2,07688E-03	1,65241E-03	6,26716E-04	3,86469E-04	6,31261E-03	5,28214E-03	1,82830E-03	1,09923E-03	5,13171E-03	4,04815E-03	9,19643E-04	1,51011E-03	2,07688E-03	1,65241E-03	6,26716E-04	3,86469E-04	6,31261E-03	5,28214E-03	1,82830E-03	1,09923E-03
516	5,02732E-03	3,98087E-03	9,20566E-04	1,50336E-03	2,03820E-03	1,62834E-03	6,23250E-04	3,85162E-04	6,19345E-03	5,19187E-03	1,82323E-03	1,10082E-03	5,02732E-03	3,98087E-03	9,20566E-04	1,50336E-03	2,03820E-03	1,62834E-03	6,23250E-04	3,85162E-04	6,19345E-03	5,19187E-03	1,82323E-03	1,10082E-03
517	4,92154E-03	3,91676E-03	9,23897E-04	1,49588E-03	2,00165E-03	1,60454E-03	6,19731E-04	3,82915E-04	6,08167E-03	5,10609E-03	1,81295E-03	1,10118E-03	4,92154E-03	3,91676E-03	9,23897E-04	1,49588E-03	2,00165E-03	1,60454E-03	6,19731E-04	3,82915E-04	6,08167E-03	5,10609E-03	1,81295E-03	1,10118E-03
518	4,81673E-03	3,84833E-03	9,23119E-04	1,48482E-03	1,96235E-03	1,57636E-03	6,16349E-04	3,81551E-04	5,95913E-03	5,01250E-03	1,79642E-03	1,09743E-03	4,81673E-03	3,84833E-03	9,23119E-04	1,48482E-03	1,96235E-03	1,57636E-03	6,16349E-04	3,81551E-04	5,95913E-03	5,01250E-03	1,79642E-03	1,09743E-03
519	4,71578E-03	3,77526E-03	9,16671E-04	1,46921E-03	1,91974E-03	1,54220E-03	6,13628E-04	3,81848E-04	5,82284E-03	4,90941E-03	1,77134E-03	1,08810E-03	4,71578E-03	3,77526E-03	9,16671E-04	1,46921E-03	1,91974E-03	1,54220E-03	6,13628E-04	3,81848E-04	5,82284E-03	4,90941E-03	1,77134E-03	1,08810E-03
520	4,60898E-03	3,69709E-03	9,08622E-04	1,45127E-03	1,87522E-03	1,50706E-03	6,09290E-04	3,81299E-04	5,68120E-03	4,80034E-03	1,74504E-03	1,07718E-03	4,60898E-03	3,69709E-03	9,08622E-04	1,45127E-03	1,87522E-03	1,50706E-03	6,09290E-04	3,81299E-04	5,68120E-03	4,80034E-03	1,74504E-03	1,07718E-03
521	4,50456E-03	3,61975E-03	9,01057E-04	1,43444E-03	1,83486E-03	1,47959E-03	6,01559E-04	3,80383E-04	5,55374E-03	4,69523E-03	1,73045E-03	1,06864E-03	4,50456E-03	3,61975E-03	9,01057E-04	1,43444E-03	1,83486E-03	1,47959E-03	6,01559E-04	3,80383E-04	5,55374E-03	4,69523E-03	1,73045E-03	1,06864E-03
522	4,40069E-03	3,54261E-03	8,93111E-04	1,41717E-03	1,79464E-03	1,45205E-03	5,93671E-04	3,79222E-04	5,42691E-03	4,59054E-03	1,71513E-03	1,05963E-03	4,40069E-03	3,54261E-03	8,93111E-04	1,41717E-03	1,79464E-03	1,45205E-03	5,93671E-04	3,79222E-04	5,42691E-03	4,59054E-03	1,71513E-03	1,05963E-03
523	4,28888E-03	3,45701E-03	8,84140E-04	1,39438E-03	1,75315E-03	1,42272E-03	5,82887E-04	3,72927E-04	5,29301E-03	4,48634E-03	1,68823E-03	1,04665E-03	4,28888E-03	3,45701E-03	8,84140E-04	1,39438E-03	1,75315E-03	1,42272E-03	5,82887E-04	3,72927E-04	5,29301E-03	4,48634E-03	1,68823E-03	1,04665E-03
524	4,17225E-03	3,36703E-03	8,73733E-04	1,36903E-03	1,70985E-03	1,39163E-03	5,70985E-04	3,65367E-04	5,15345E-03	4,37804E-03	1,65741E-03	1,03162E-03	4,17225E-03	3,36703E-03	8,73733E-04	1,36903E-03	1,70985E-03	1,39163E-03	5,70985E-04	3,65367E-04	5,15345E-03	4,37804E-03	1,65741E-03	1,03162E-03
525	4,04618E-03	3,26861E-03	8,58702E-04	1,34010E-03	1,65845E-03	1,35102E-03	5,58087E-04	3,58770E-04	4,99605E-03	4,25284E-03	1,62208E-03	1,01293E-03	4,04618E-03	3,26861E-03	8,58702E-04	1,34010E-03	1,65845E-03	1,35102E-03	5,58087E-04	3,58770E-04	4,99605E-03	4,25284E-03	1,62208E-03	1,01293E-03
526	3,91754E-03	3,16754E-03	8,41194E-04	1,30970E-03	1,60335E-03	1,30555E-03	5,44911E-04	3,52950E-04	4,83166E-03	4,12043E-03	1,58488E-03	9,92465E-04	3,91754E-03	3,16754E-03	8,41194E-04	1,30970E-03	1,60335E-03	1,30555E-03	5,44911E-04	3,52950E-04	4,83166E-03	4,12043E-03	1,58488E-03	9,92465E-04
527	3,79956E-03	3,07810E-03	8,24426E-04	1,28195E-03	1,55387E-03	1,26552E-03	5,33489E-04	3,46427E-04	4,68150E-03	3,99879E-03	1,55036E-03	9,73450E-04	3,79956E-03	3,07810E-03	8,24426E-04	1,28195E-03	1,55387E-03	1,26552E-03	5,33489E-04	3,46427E-04	4,68150E-03	3,99879E-03	1,55036E-03	9,73450E-04
528	3,69019E-03	3,00119E-03	8,07226E-04	1,25609E-03	1,51002E-03	1,23164E-03	5,23991E-04	3,37972E-04	4,54361E-03	3,88558E-03	1,51712E-03	9,54972E-04	3,69019E-03	3,00119E-03	8,07226E-04	1,25609E-03	1,51002E-03	1,23164E-03	5,23991E-04	3,37972E-04	4,54361E-03	3,88558E-03	1,51712E-03	9,54972E-04
529	3,57410E-03	2,91809E-03	7,88893E-04	1,22748E-03	1,46323E-03	1,19589E-03	5,12927E-04	3,29337E-04	4,39893E-03	3,76584E-03	1,48111E-03	9,34485E-04	3,57410E-03	2,91809E-03	7,88893E-04	1,22748E-03	1,46323E-03	1,19589E-03	5,12927E-04	3,29337E-04	4,39893E-03	3,76584E-03	1,48111E-03	9,34485E-04
530	3,44683E-03	2,82465E-03	7,74260E-04	1,19593E-03	1,41043E-03	1,16103E-03	4,97393E-04	3,24393E-04	4,25262E-03	3,64028E-03	1,44571E-03	9,13071E-04	3,44683E-03	2,82465E-03	7,74260E-04	1,19593E-03	1,41043E-03	1,16103E-03	4,97393E-04	3,24393E-04	4,25262E-03	3,64028E-03	1,44571E-03	9,13071E-04
531	3,32292E-03	2,73326E-03	7,59491E-04	1,16474E-03	1,35906E-03	1,12680E-03	4,82165E-04	3,19316E-04	4,10978E-03	3,51771E-03	1,41057E-03	8,91763E-04	3,32292E-03	2,73326E-03	7,59491E-04	1,16474E-03	1,35906E-03	1,12680E-03	4,82165E-04	3,19316E-04	4,10978E-03	3,51771E-03	1,41057E-03	8,91763E-04
532	3,20907E-03	2,64705E-03	7,39271E-04	1,13308E-03	1,31516E-03	1,08875E-03	4,69762E-04	3,10235E-04	3,96441E-03	3,39925E-03	1,37313E-03	8,70502E-04	3,20907E-03	2,64705E-03	7,39271E-04	1,13308E-03	1,31516E-03	1,08875E-03	4,69762E-04	3,10235E-04	3,96441E-03	3,39925E-03	1,37313E-03	8,70502E-04
533	3,10053E-03	2,56429E-03	7,18703E-04	1,10219E-03	1,27382E-03	1,05132E-03	4,58122E-04	3,00766E-04	3,82345E-03	3,28523E-03	1,33628E-03	8,49728E-04	3,10053E-03	2,56429E-03	7,18703E-04	1,10219E-03	1,27382E-03	1,05132E-03	4,58122E-04	3,00766E-04	3,82345E-03	3,28523E-03	1,33628E-03	8,49728E-04
534	2,99222E-03	2,47539E-03	6,99410E-04	1,06976E-03	1,23024E-03	1,01615E-03	4,45632E-04	2,92742E-04	3,68609E-03	3,17620E-03	1,29751E-03	8,28524E-04	2,99222E-03	2,47539E-03	6,99410E-04	1,06976E-03	1,23024E-03	1,01615E-03	4,45632E-04	2,92742E-04	3,68609E-03	3,17620E-03	1,29751E-03	8,28524E-04
535	2,88141E-03	2,38070E-03	6,80072E-04	1,03532E-03	1,18425E-03	9,81347E-04	4,32152E-04	2,85226E-04	3,54764E-03	3,06709E-03	1,25624E-03	8,06091E-04	2,88141E-03	2,38070E-03	6,80072E-04	1,03532E-03	1,18425E-03	9,81347E-04	4,32152E-04	2,85226E-04	3,54764E-03	3,06709E-03	1,25624E-03	8,06091E-04
536	2,77341E-03	2,29095E-03	6,60161E-04	1,00194E-03	1,13900E-03	9,45886E-04	4,18394E-04	2,77297E-04	3,41361E-03	2,95640E-03	1,21680E-03	7,82839E-04	2,77341E-03	2,29095E-03	6,60161E-04	1,00194E-03	1,13900E-03	9,45886E-04	4,18394E-04	2,77297E-04	3,41361E-03	2,95640E-03	1,21680E-03	7,82839E-04
537	2,67051E-03	2,20935E-03	6,39803E-04	9,70717E-04	1,09519E-03	9,09742E-04	4,04435E-04	2,68936E-04	3,28725E-03	2,84431E-03	1,18084E-03	7,58860E-04	2,67051E-03	2,20935E-03	6,39803E-04	9,70717E-04	1,09519E-03	9,09742E-04	4,04435E-04	2,68936E-04	3,28725E-03	2,84431E-03	1,18084E-03	7,58860E-04
538	2,56927E-03	2,12830E-03	6,19672E-04	9,39826E-04	1,05223E-03	8,74783E-04	3,90762E-04	2,60667E-04	3,16268E-03	2,73572E-03	1,14444E-03	7,35182E-04	2,56927E-03	2,12830E-03	6,19672E-04	9,39826E-04	1,05223E-03	8,74783E-04	3,90762E-04	2,60667E-04	3,16268E-03	2,73572E-03	1,14444E-03	7,35182E-04
539	2,46474E-03	2,04077E-03	5,99209E-04	9,08267E-04	1,00832E-03	8,42055E-04	3,77363E-04	2,52318E-04	3,03263E-03	2,63316E-03	1,10288E-03	7,11365E-04	2,46474E-03	2,04077E-03	5,99209E-04	9,08267E-04	1,00832E-03	8,42055E-04	3,77363E-04	2,52318E-04	3,03263E-03	2,63316E-03	1,10288E-03	7,11365E-04
540	2,36230E-03	1,95505E-03	5,78882E-04	8,76955E-04	9,65357E-04	8,09818E-04	3,64089E-04	2,44005E-04	2,90527E-03	2,53214E-03	1,06187E-03	6,87674E-04	2,36230E-03	1,95505E-03	5,78882E-04	8,76955E-04	9,65357E-04	8,09818E-04	3,64089E-04	2,44005E-04	2,90527E-03	2,53214E-03	1,06187E-03	6,87674E-04
541	2,25971E-03	1,87449E-03	5,60896E-04	8,42175E-04	9,24540E-04	7,75002E-04	3,51308E-04	2,35107E-04	2,77929E-03	2,42246E-03	1,02264E-03	6,64266E-04	2,25971E-03	1,87449E-03	5,60896E-04	8,42175E-04	9,24540E-04	7,75002E-04	3,51308E-04	2,35107E-04	2,77929E-03	2,42246E-03	1,02264E-03	6,64266E-04
542	2,15830E-03	1,79508E-03	5,42890E-04	8,07277E-04	8,84324E-04	7,40331E-04	3,38532E-04	2,26154E-04	2,65488E-03	2,31324E-03	9,83601E-04	6,40755E-04	2,15830E-03	1,79508E-03	5,42890E-04	8,07277E-04	8,84324E-04	7,40331E-04	3,38532E-04	2,26154E-04	2,65488E-03	2,31324E-03	9,83601E-04	6,40755E-04
543	2,05853E-03	1,71531E-03	5,21708E-04	7,75470E-04	8,42814E-04	7,06281E-04	3,24974E-04	2,17500E-04	2,53242E-03	2,20810E-03	9,46723E-04	6,15699E-04	2,05853E-03	1,71531E-03	5,21708E-04	7,75470E-04	8,42814E-04	7,06281E-04	3,24974E-04	2,17500E-04	2,53242E-03	2,20810E-03	9,46723E-04	6,15699E-04
544	1,96042E-03	1,63603E-03	4,99251E-04	7,45003E-04	8,01208E-04	6,72815E-04	3,11134E-04	2,08975E-04	2,41195E-03	2,10560E-03	9,10714E-04	5,90049E-04	1,96042E-03	1,63603E-03	4,99251E-04	7,45003E-04	8,01208E-04	6,72815E-04	3,11134E-04	2,08975E-04	2,41195E-03	2,10560E-03	9,10714E-04	5,90049E-04
545	1,86483E-03	1,56062E-03	4,78153E-04	7,13298E-04	7,62626E-04	6,41698E-04	2,97714E-04	2,00004E-04	2,29652E-03	2,00572E-03	8,73320E-04	5,66001E-04	1,86483E-03	1,56062E-03	4,78153E-04	7,13298E-04	7,62626E-04	6,41698E-04	2,97714E-04	2,00004E-04	2,29652E-03	2,00572E-03	8,73320E-04	5,66001E-04
546	1,77413E-03	1,49113E-03	4,59071E-04	6,81238E-04	7,28099E-04	6,13805E-04	2,85108E-04	1,90833E-04	2,18912E-03	1,91102E-03	8,35638E-04	5,44338E-04	1,77413E-03	1,49113E-03	4,59071E-04	6,81238E-04	7,28099E-04	6,13805E-04	2,85108E-04	1,90833E-04	2,18912E-03	1,91102E-03	8,35638E-04	5,44338E-04
547	1,68577E-03	1,42102E-03	4,39941E-04	6,50517E-04	6,92842E-04	5,85633E-04	2,72527E-04	1,82017E-04	2,08208E-03	1,81787E-03	7,98531E-04	5,22574E-04	1,68577E-03	1,42102E-03	4,39941E-04	6,50517E-04	6,92842E-04	5,85633E-04	2,72527E-04	1,82017E-04	2,08208E-03	1,81787E-03	7,98531E-04	5,22574E-04
548	1,60342E-03	1,34964E-03	4,21257E-04	6,23902E-04	6,55620E-04	5,57000E-04	2,60247E-04	1,74257E-04	1,97594E-03	1,72895E-03	7,63638E-04	5,01377E-04	1,60342E-03	1,34964E-03	4,21257E-04	6,23902E-04	6,55620E-04	5,57000E-04	2,60247E-04	1,74257E-04	1,97594E-03	1,72895E-03	7,63638E-04	5,01377E-04
549	1,52407E-03	1,28112E-03	4,03119E-04	5,97937E-04	6,20091E-04	5,29409E-04	2,48362E-04	1,66718E-04	1,87398E-03	1,64335E-03	7,29773E-04	4,80640E-04	1,52407E-03	1,28112E-03	4,03119E-04	5,97937E-04	6,20091E-04	5,29409E-04	2,48362E-04	1,66718E-04	1,87398E-03	1,64335E-03	7,29773E-04	4,80640E-04
550	1,44124E-03	1,21482E-03	3,85849E-04	5,71143E-04	5,87885E-04	5,00609E-04	2,36494E-04	1,59215E-04	1,76958E-03	1,55702E-03	6,95135E-04	4,57583E-04	1,44124E-03	1,21482E-03	3,85849E-04	5,71143E-04	5,87885E-04	5,00609E-04	2,36494E-04	1,59215E-04	1,76958E-03	1,55702E-03	6,95135E-04	4,57583E-04
551	1,36061E-03	1,14997E-03	3,68597E-04	5,44519E-04	5,56391E-04	4,72575E-04	2,24786E-04	1,51763E-04	1,66820E-03	1,47270E-03	6,60940E-04	4,34848E-04	1,36061E-03	1,14997E-03	3,68597E-04	5,44519E-04	5,56391E-04	4,72575E-04	2,24786E-04	1,51763E-04	1,66820E-03	1,47270E-03	6,60940E-04	4,34848E-04
552	1,28698E-03	1,08788E-03	3,50860E-04	5,18191E-04	5,25259E-04	4,46769E-04	2,13617E-04	1,44594E-04	1,57845E-03	1,39326E-03	6,29992E-04	4,14507E-04	1,28698E-03	1,08788E-03	3,50860E-04	5,18191E-04	5,25259E-04	4,46769E-04	2,13617E-04	1,44594E-04	1,57845E-03	1,39326E-03	6,29992E-04	4,14507E-04
553	1,21640E-03	1,02775E-03	3,33281E-04	4,92301E-04	4,94998E-04	4,22007E-04	2,02739E-04	1,37569E-04	1,49297E-03	1,31657E-03	6,00027E-04	3,94861E-04	1,21640E-03	1,02775E-03	3,33281E-04	4,92301E-04	4,94998E-04	4,22007E-04	2,02739E-04	1,37569E-04	1,49297E-03	1,31657E-03	6,00027E-04	3,94861E-04
554	1,14399E-03	9,69366E-04	3,16347E-04	4,66523E-04	4,65877E-04	3,97867E-04	1,92531E-04	1,30621E-04	1,40715E-03	1,24207E-03	5,69990E-04	3,75041E-04	1,14399E-03	9,69366E-04	3,16347E-04	4,66523E-04	4,65877E-04	3,97867E-04	1,92531E-04	1,30621E-04	1,40715E-03	1,24207E-03	5,69990E-04	3,75041E-04
555	1,07203E-03	9,12938E-04	2,99973E-04	4,41167E-04	4,37916E-04	3,74490E-04	1,82806E-04	1,23801E-04	1,32271E-03	1,17002E-03	5,40274E-04	3,55367E-04	1,07203E-03	9,12938E-04	2,99973E-04	4,41167E-04	4,37916E-04	3,74490E-04	1,82806E-04	1,23801E-04	1,32271E-03	1,17002E-03	5,40274E-04	3,55367E-04
556	1,00624E-03	8,59173E-04	2,84199E-04	4,16950E-04	4,12012E-04	3,52630E-04	1,73040E-04	1,17420E-04	1,24366E-03	1,10135E-03	5,11805E-04	3,36801E-04	1,00624E-03	8,59173E-04	2,84199E-04	4,16950E-04	4,12012E-04	3,52630E-04	1,73040E-04	1,17420E-04	1,24366E-03	1,10135E-03	5,11805E-04	3,36801E-04
557	9,45451E-04	8,06638E-04	2,68580E-04	3,93226E-04	3,87629E-04	3,31793E-04	1,62872E-04	1,11340E-04	1,16820E-03	1,03421E-03	4,83811E-04	3,18898E-04	9,45451E-04	8,06638E-04	2,68580E-04	3,93226E-04	3,87629E-04	3,31793E-04	1,62872E-04	1,11340E-04	1,16820E-03	1,03421E-03	4,83811E-04	3,18898E-04
558	8,87055E-04	7,56603E-04	2,53576E-04	3,70508E-04	3,63974E-04	3,11695E-04	1,53253E-04	1,05405E-04	1,09572E-03	9,70077E-04	4,56692E-04	3,01701E-04	8,87055E-04	7,56603E-04	2,53576E-04	3,70508E-04	3,63974E-04	3,11695E-04	1,53253E-04	1,05405E-04	1,09572E-03	9,70077E-04	4,56692E-04	3,01701E-04
559	8,31432E-04	7,10321E-04	2,39700E-04	3,49525E-04	3,40749E-04	2,92386E-04	1,44703E-04	9,96894E-05	1,02665E-03	9,10127E-04	4,30841E-04	2,85981E-04	8,31432E-04	7,10321E-04	2,39700E-04	3,49525E-04	3,40749E-04	2,92386E-04	1,44703E-04	9,96894E-05	1,02665E-03	9,10127E-04	4,30841E-04	2,85981E-04
560	7,79211E-04	6,66796E-04	2,26529E-04	3,29666E-04	3,18975E-04	2,74245E-04	1,36601E-04	9,42587E-05	9,61837E-04	8,53788E-04	4,06374E-04	2,70993E-04	7,79211E-04	6,66796E-04	2,26529E-04	3,29666E-04	3,18975E-04	2,74245E-04	1,36601E-04	9,42587E-05	9,61837E-04	8,53788E-04	4,06374E-04	2,70993E-04
561	7,27611E-04	6,24920E-04	2,13713E-04	3,10318E-04	2,97556E-04	2,56736E-04	1,28741E-04	8,88612E-05	8,97417E-04	7,98984E-04	3,82629E-04	2,56070E-04	7,27611E-04	6,24920E-04	2,13713E-04	3,10318E-04	2,97556E-04	2,56736E-04	1,28741E-04	8,88612E-05	8,97417E-04	7,98984E-04	3,82629E-04	2,56070E-04
562	6,78250E-04	5,84632E-04	2,01234E-04	2,91560E-04	2,77095E-04	2,39921E-04	1,21104E-04	8,36132E-05	8,35865E-04	7,46383E-04	3,59597E-04	2,41491E-04	6,78250E-04	5,84632E-04	2,01234E-04	2,91560E-04	2,77095E-04	2,39921E-04	1,21104E-04	8,36132E-05	8,35865E-04	7,46383E-04	3,59597E-04	2,41491E-04
563	6,30331E-04	5,45336E-04	1,89839E-04	2,73804E-04	2,57807E-04	2,24294E-04	1,13786E-04	7,85524E-05	7,78145E-04	6,95557E-04	3,38104E-04	2,26961E-04	6,30331E-04	5,45336E-04	1,89839E-04	2,73804E-04	2,57807E-04	2,24294E-04	1,13786E-04	7,85524E-05	7,78145E-04	6,95557E-04	3,38104E-04	2,26961E-04
564	5,85149E-04	5,08122E-04	1,79050E-04	2,56965E-04	2,39708E-04	2,09605E-04	1,06826E-04	7,37332E-05	7,24015E-04	6,47558E-04	3,17752E-04	2,13030E-04	5,85149E-04	5,08122E-04	1,79050E-04	2,56965E-04	2,39708E-04	2,09605E-04	1,06826E-04	7,37332E-05	7,24015E-04	6,47558E-04	3,17752E-04	2,13030E-04
565	5,43658E-04	4,73060E-04	1,68313E-04	2,40958E-04	2,22636E-04	1,95114E-04	9,99875E-05	6,90746E-05	6,72575E-04	6,02454E-04	2,97625E-04	1,99609E-04	5,43658E-04	4,73060E-04	1,68313E-04	2,40958E-04	2,22636E-04	1,95114E-04	9,99875E-05	6,90746E-05	6,72575E-04	6,02454E-04	2,97625E-04	1,99609E-04
566	5,04779E-04	4,39697E-04	1,57721E-04	2,25561E-04	2,06412E-04	1,81002E-04	9,33105E-05	6,45592E-05	6,23491E-04	5,59619E-04	2,77901E-04	1,86620E-04	5,04779E-04	4,39697E-04	1,57721E-04	2,25561E-04	2,06412E-04	1,81002E-04	9,33105E-05	6,45592E-05	6,23491E-04	5,59619E-04	2,77901E-04	1,86620E-04
567	4,67785E-04	4,08301E-04	1,47605E-04	2,10859E-04	1,91365E-04	1,67877E-04	8,69752E-05	6,03861E-05	5,77571E-04	5,19481E-04	2,59782E-04	1,74463E-04	4,67785E-04	4,08301E-04	1,47605E-04	2,10859E-04	1,91365E-04	1,67877E-04	8,69752E-05	6,03861E-05	5,77571E-04	5,19481E-04	2,59782E-04	1,74463E-04
568	4,33314E-04	3,79438E-04	1,38192E-04	1,97174E-04	1,77751E-04	1,55968E-04	8,11092E-05	5,66462E-05	5,35589E-04	4,82756E-04	2,43656E-04	1,63401E-04	4,33314E-04	3,79438E-04	1,38192E-04	1,97174E-04	1,77751E-04	1,55968E-04	8,11092E-05	5,66462E-05	5,35589E-04	4,82756E-04	2,43656E-04	1,63401E-04
569	4,00889E-04	3,52031E-04	1,29212E-04	1,84224E-04	1,64768E-04	1,44698E-04	7,56116E-05	5,30498E-05	4,95960E-04	4,48059E-04	2,28018E-04	1,52947E-04	4,00889E-04	3,52031E-04	1,29212E-04	1,84224E-04	1,64768E-04	1,44698E-04	7,56116E-05	5,30498E-05	4,95960E-04	4,48059E-04	2,28018E-04	1,52947E-04
570	3,70120E-04	3,25547E-04	1,20573E-04	1,71988E-04	1,52073E-04	1,33900E-04	7,05159E-05	4,95368E-05	4,58083E-04	4,14965E-04	2,12419E-04	1,43141E-04	3,70120E-04	3,25547E-04	1,20573E-04	1,71988E-04	1,52073E-04	1,33900E-04	7,05159E-05	4,95368E-05	4,58083E-04	4,14965E-04	2,12419E-04	1,43141E-04
571	3,41473E-04	3,00833E-04	1,12415E-04	1,60345E-04	1,40236E-04	1,23792E-04	6,57102E-05	4,62254E-05	4,22730E-04	3,83935E-04	1,97738E-04	1,33809E-04	3,41473E-04	3,00833E-04	1,12415E-04	1,60345E-04	1,40236E-04	1,23792E-04	6,57102E-05	4,62254E-05	4,22730E-04	3,83935E-04	1,97738E-04	1,33809E-04
572	3,15972E-04	2,78720E-04	1,05091E-04	1,49127E-04	1,29495E-04	1,14514E-04	6,14176E-05	4,33404E-05	3,90565E-04	3,55279E-04	1,84692E-04	1,25139E-04	3,15972E-04	2,78720E-04	1,05091E-04	1,49127E-04	1,29495E-04	1,14514E-04	6,14176E-05	4,33404E-05	3,90565E-04	3,55279E-04	1,84692E-04	1,25139E-04
573	2,91997E-04	2,57897E-04	9,81018E-05	1,38508E-04	1,19423E-04	1,05794E-04	5,73229E-05	4,05735E-05	3,60382E-04	3,28336E-04	1,72260E-04	1,16861E-04	2,91997E-04	2,57897E-04	9,81018E-05	1,38508E-04	1,19423E-04	1,05794E-04	5,73229E-05	4,05735E-05	3,60382E-04	3,28336E-04	1,72260E-04	1,16861E-04
574	2,68837E-04	2,38072E-04	9,13644E-05	1,29023E-04	1,10165E-04	9,77904E-05	5,33602E-05	3,75609E-05	3,32106E-04	3,02989E-04	1,59943E-04	1,08889E-04	2,68837E-04	2,38072E-04	9,13644E-05	1,29023E-04	1,10165E-04	9,77904E-05	5,33602E-05	3,75609E-05	3,32106E-04	3,02989E-04	1,59943E-04	1,08889E-04
575	2,47230E-04	2,19551E-04	8,50010E-05	1,20118E-04	1,01547E-04	9,03258E-05	4,96186E-05	3,47092E-05	3,05771E-04	2,79341E-04	1,48328E-04	1,01355E-04	2,47230E-04	2,19551E-04	8,50010E-05	1,20118E-04	1,01547E-04	9,03258E-05	4,96186E-05	3,47092E-05	3,05771E-04	2,79341E-04	1,48328E-04	1,01355E-04
576	2,27193E-04	2,02474E-04	7,90172E-05	1,11372E-04	9,32551E-05	8,31840E-05	4,60382E-05	3,22766E-05	2,80960E-04	2,57183E-04	1,37812E-04	9,41723E-05	2,27193E-04	2,02474E-04	7,90172E-05	1,11372E-04	9,32551E-05	8,31840E-05	4,60382E-05	3,22766E-05	2,80960E-04	2,57183E-04	1,37812E-04	9,41723E-05
577	2,08537E-04	1,86561E-04	7,33683E-05	1,03029E-04	8,54529E-05	7,64611E-05	4,26465E-05	3,00502E-05	2,57751E-04	2,36460E-04	1,28005E-04	8,73673E-05	2,08537E-04	1,86561E-04	7,33683E-05	1,03029E-04	8,54529E-05	7,64611E-05	4,26465E-05	3,00502E-05	2,57751E-04	2,36460E-04	1,28005E-04	8,73673E-05
578	1,91452E-04	1,71782E-04	6,80932E-05	9,54089E-05	7,84823E-05	7,03767E-05	3,95140E-05	2,80001E-05	2,36617E-04	2,17560E-04	1,18844E-04	8,12363E-05	1,91452E-04	1,71782E-04	6,80932E-05	9,54089E-05	7,84823E-05	7,03767E-05	3,95140E-05	2,80001E-05	2,36617E-04	2,17560E-04	1,18844E-04	8,12363E-05
579	1,76034E-04	1,58317E-04	6,32695E-05	8,85450E-05	7,23010E-05	6,49314E-05	3,66708E-05	2,61430E-05	2,17623E-04	2,00554E-04	1,10465E-04	7,57666E-05	1,76034E-04	1,58317E-04	6,32695E-05	8,85450E-05	7,23010E-05	6,49314E-05	3,66708E-05	2,61430E-05	2,17623E-04	2,00554E-04	1,10465E-04	7,57666E-05
580	1,61840E-04	1,45903E-04	5,88505E-05	8,21856E-05	6,64623E-05	5,99185E-05	3,40359E-05	2,43868E-05	2,00120E-04	1,84712E-04	1,02496E-04	7,05056E-05	1,61840E-04	1,45903E-04	5,88505E-05	8,21856E-05	6,64623E-05	5,99185E-05	3,40359E-05	2,43868E-05	2,00120E-04	1,84712E-04	1,02496E-04	7,05056E-05
581	1,48707E-04	1,34397E-04	5,47936E-05	7,62596E-05	6,08825E-05	5,52816E-05	3,15799E-05	2,27093E-05	1,83905E-04	1,69832E-04	9,48268E-05	6,53763E-05	1,48707E-04	1,34397E-04	5,47936E-05	7,62596E-05	6,08825E-05	5,52816E-05	3,15799E-05	2,27093E-05	1,83905E-04	1,69832E-04	9,48268E-05	6,53763E-05
582	1,36447E-04	1,23681E-04	5,09437E-05	7,07004E-05	5,57918E-05	5,08973E-05	2,92785E-05	2,11099E-05	1,68781E-04	1,56005E-04	8,77722E-05	6,05852E-05	1,36447E-04	1,23681E-04	5,09437E-05	7,07004E-05	5,57918E-05	5,08973E-05	2,92785E-05	2,11099E-05	1,68781E-04	1,56005E-04	8,77722E-05	6,05852E-05
583	1,25058E-04	1,13831E-04	4,73061E-05	6,55674E-05	5,13321E-05	4,67142E-05	2,71597E-05	1,95806E-05	1,54764E-04	1,43332E-04	8,15673E-05	5,62063E-05	1,25058E-04	1,13831E-04	4,73061E-05	6,55674E-05	5,13321E-05	4,67142E-05	2,71597E-05	1,95806E-05	1,54764E-04	1,43332E-04	8,15673E-05	5,62063E-05
584	1,14501E-04	1,04641E-04	4,38813E-05	6,07334E-05	4,71601E-05	4,28524E-05	2,51698E-05	1,81438E-05	1,41734E-04	1,31556E-04	7,56712E-05	5,20960E-05	1,14501E-04	1,04641E-04	4,38813E-05	6,07334E-05	4,71601E-05	4,28524E-05	2,51698E-05	1,81438E-05	1,41734E-04	1,31556E-04	7,56712E-05	5,20960E-05
585	1,04738E-04	9,59337E-05	4,06239E-05	5,60792E-05	4,31181E-05	3,94267E-05	2,32964E-05	1,67860E-05	1,29433E-04	1,20613E-04	6,97028E-05	4,82472E-05	1,04738E-04	9,59337E-05	4,06239E-05	5,60792E-05	4,31181E-05	3,94267E-05	2,32964E-05	1,67860E-05	1,29433E-04	1,20613E-04	6,97028E-05	4,82472E-05
586	9,58201E-05	8,79664E-05	3,76165E-05	5,17932E-05	3,94276E-05	3,62825E-05	2,15672E-05	1,55332E-05	1,18213E-04	1,10600E-04	6,42191E-05	4,46924E-05	9,58201E-05	8,79664E-05	3,76165E-05	5,17932E-05	3,94276E-05	3,62825E-05	2,15672E-05	1,55332E-05	1,18213E-04	1,10600E-04	6,42191E-05	4,46924E-05
587	8,78357E-05	8,08193E-05	3,49094E-05	4,79838E-05	3,61224E-05	3,33758E-05	1,99522E-05	1,43724E-05	1,08249E-04	1,01698E-04	5,95716E-05	4,14661E-05	8,78357E-05	8,08193E-05	3,49094E-05	4,79838E-05	3,61224E-05	3,33758E-05	1,99522E-05	1,43724E-05	1,08249E-04	1,01698E-04	5,95716E-05	4,14661E-05
588	8,04468E-05	7,41904E-05	3,23703E-05	4,44201E-05	3,30652E-05	3,06737E-05	1,84412E-05	1,32863E-05	9,90393E-05	9,34387E-05	5,52250E-05	3,84402E-05	8,04468E-05	7,41904E-05	3,23703E-05	4,44201E-05	3,30652E-05	3,06737E-05	1,84412E-05	1,32863E-05	9,90393E-05	9,34387E-05	5,52250E-05	3,84402E-05
589	7,37203E-05	6,81356E-05	3,00112E-05	4,10826E-05	3,02660E-05	2,81398E-05	1,70416E-05	1,23243E-05	9,07060E-05	8,56811E-05	5,10822E-05	3,55653E-05	7,37203E-05	6,81356E-05	3,00112E-05	4,10826E-05	3,02660E-05	2,81398E-05	1,70416E-05	1,23243E-05	9,07060E-05	8,56811E-05	5,10822E-05	3,55653E-05
590	6,76344E-05	6,26468E-05	2,78523E-05	3,80285E-05	2,77317E-05	2,58315E-05	1,57644E-05	1,14526E-05	8,31783E-05	7,86135E-05	4,72771E-05	3,29260E-05	6,76344E-05	6,26468E-05	2,78523E-05	3,80285E-05	2,77317E-05	2,58315E-05	1,57644E-05	1,14526E-05	8,31783E-05	7,86135E-05	4,72771E-05	3,29260E-05
591	6,19024E-05	5,76060E-05	2,57966E-05	3,51709E-05	2,54290E-05	2,38066E-05	1,45978E-05	1,06446E-05	7,62299E-05	7,20995E-05	4,37550E-05	3,05269E-05	6,19024E-05	5,76060E-05	2,57966E-05	3,51709E-05	2,54290E-05	2,38066E-05	1,45978E-05	1,06446E-05	7,62299E-05	7,20995E-05	4,37550E-05	3,05269E-05
592	5,65365E-05	5,29251E-05	2,38475E-05	3,24849E-05	2,33048E-05	2,19626E-05	1,35116E-05	9,88510E-06	6,97769E-05	6,60513E-05	4,04578E-05	2,82959E-05	5,65365E-05	5,29251E-05	2,38475E-05	3,24849E-05	2,33048E-05	2,19626E-05	1,35116E-05	9,88510E-06	6,97769E-05	6,60513E-05	4,04578E-05	2,82959E-05
593	5,17477E-05	4,85927E-05	2,20754E-05	3,00220E-05	2,13244E-05	2,01613E-05	1,24866E-05	9,15172E-06	6,38988E-05	6,05335E-05	3,73431E-05	2,62152E-05	5,17477E-05	4,85927E-05	2,20754E-05	3,00220E-05	2,13244E-05	2,01613E-05	1,24866E-05	9,15172E-06	6,38988E-05	6,05335E-05	3,73431E-05	2,62152E-05
594	4,74569E-05	4,45915E-05	2,04599E-05	2,77621E-05	1,94860E-05	1,84287E-05	1,15246E-05	8,45125E-06	5,85412E-05	5,54977E-05	3,44181E-05	2,42791E-05	4,74569E-05	4,45915E-05	2,04599E-05	2,77621E-05	1,94860E-05	1,84287E-05	1,15246E-05	8,45125E-06	5,85412E-05	5,54977E-05	3,44181E-05	2,42791E-05
595	4,35097E-05	4,09669E-05	1,89803E-05	2,56795E-05	1,78519E-05	1,68996E-05	1,06661E-05	7,82870E-06	5,36087E-05	5,09647E-05	3,18370E-05	2,25152E-05	4,35097E-05	4,09669E-05	1,89803E-05	2,56795E-05	1,78519E-05	1,68996E-05	1,06661E-05	7,82870E-06	5,36087E-05	5,09647E-05	3,18370E-05	2,25152E-05
596	3,98560E-05	3,76845E-05	1,76238E-05	2,37522E-05	1,64113E-05	1,55661E-05	9,90725E-06	7,28191E-06	4,90363E-05	4,68967E-05	2,95930E-05	2,09098E-05	3,98560E-05	3,76845E-05	1,76238E-05	2,37522E-05	1,64113E-05	1,55661E-05	9,90725E-06	7,28191E-06	4,90363E-05	4,68967E-05	2,95930E-05	2,09098E-05
597	3,64944E-05	3,46419E-05	1,63460E-05	2,19750E-05	1,50625E-05	1,43372E-05	9,18828E-06	6,76120E-06	4,48523E-05	4,31006E-05	2,74499E-05	1,93898E-05	3,64944E-05	3,46419E-05	1,63460E-05	2,19750E-05	1,50625E-05	1,43372E-05	9,18828E-06	6,76120E-06	4,48523E-05	4,31006E-05	2,74499E-05	1,93898E-05
598	3,34223E-05	3,18248E-05	1,51337E-05	2,03673E-05	1,37801E-05	1,32186E-05	8,49701E-06	6,25559E-06	4,10748E-05	3,95277E-05	2,53516E-05	1,79298E-05	3,34223E-05	3,18248E-05	1,51337E-05	2,03673E-05	1,37801E-05	1,32186E-05	8,49701E-06	6,25559E-06	4,10748E-05	3,95277E-05	2,53516E-05	1,79298E-05
599	3,05949E-05	2,92307E-05	1,40077E-05	1,88662E-05	1,26009E-05	1,21772E-05	7,85116E-06	5,78871E-06	3,75995E-05	3,62391E-05	2,34136E-05	1,65791E-05	3,05949E-05	2,92307E-05	1,40077E-05	1,88662E-05	1,26009E-05	1,21772E-05	7,85116E-06	5,78871E-06	3,75995E-05	3,62391E-05	2,34136E-05	1,65791E-05
600	2,79945E-05	2,68668E-05	1,29663E-05	1,74440E-05	1,15176E-05	1,11832E-05	7,23064E-06	5,36988E-06	3,44098E-05	3,32297E-05	2,16577E-05	1,53500E-05	2,79945E-05	2,68668E-05	1,29663E-05	1,74440E-05	1,15176E-05	1,11832E-05	7,23064E-06	5,36988E-06	3,44098E-05	3,32297E-05	2,16577E-05	1,53500E-05
601	2,56138E-05	2,46927E-05	1,20029E-05	1,61289E-05	1,05278E-05	1,02701E-05	6,66054E-06	4,98131E-06	3,14893E-05	3,04712E-05	2,00330E-05	1,42115E-05	2,56138E-05	2,46927E-05	1,20029E-05	1,61289E-05	1,05278E-05	1,02701E-05	6,66054E-06	4,98131E-06	3,14893E-05	3,04712E-05	2,00330E-05	1,42115E-05
602	2,34373E-05	2,26406E-05	1,11231E-05	1,48915E-05	9,66625E-06	9,42735E-06	6,17874E-06	4,61713E-06	2,88267E-05	2,79989E-05	1,84894E-05	1,31248E-05	2,34373E-05	2,26406E-05	1,11231E-05	1,48915E-05	9,66625E-06	9,42735E-06	6,17874E-06	4,61713E-06	2,88267E-05	2,79989E-05	1,84894E-05	1,31248E-05
603	2,14388E-05	2,07530E-05	1,03050E-05	1,37455E-05	8,87274E-06	8,65134E-06	5,73019E-06	4,27841E-06	2,63808E-05	2,57203E-05	1,70604E-05	1,21180E-05	2,14388E-05	2,07530E-05	1,03050E-05	1,37455E-05	8,87274E-06	8,65134E-06	5,73019E-06	4,27841E-06	2,63808E-05	2,57203E-05	1,70604E-05	1,21180E-05
604	1,96631E-05	1,90719E-05	9,53081E-06	1,26876E-05	8,13081E-06	7,95152E-06	5,31275E-06	3,95483E-06	2,41164E-05	2,36141E-05	1,58117E-05	1,12414E-05	1,96631E-05	1,90719E-05	9,53081E-06	1,26876E-05	8,13081E-06	7,95152E-06	5,31275E-06	3,95483E-06	2,41164E-05	2,36141E-05	1,58117E-05	1,12414E-05
605	1,80642E-05	1,75562E-05	8,82595E-06	1,17278E-05	7,45974E-06	7,31974E-06	4,93264E-06	3,66006E-06	2,20729E-05	2,17093E-05	1,46820E-05	1,04481E-05	1,80642E-05	1,75562E-05	8,82595E-06	1,17278E-05	7,45974E-06	7,31974E-06	4,93264E-06	3,66006E-06	2,20729E-05	2,17093E-05	1,46820E-05	1,04481E-05
606	1,65903E-05	1,61853E-05	8,18771E-06	1,08630E-05	6,86445E-06	6,74253E-06	4,55890E-06	3,40082E-06	2,02859E-05	1,99699E-05	1,35739E-05	9,66871E-06	1,65903E-05	1,61853E-05	8,18771E-06	1,08630E-05	6,86445E-06	6,74253E-06	4,55890E-06	3,40082E-06	2,02859E-05	1,99699E-05	1,35739E-05	9,66871E-06
607	1,52081E-05	1,49009E-05	7,58540E-06	1,00492E-05	6,31039E-06	6,20085E-06	4,20098E-06	3,15744E-06	1,86308E-05	1,83399E-05	1,25129E-05	8,92139E-06	1,52081E-05	1,49009E-05	7,58540E-06	1,00492E-05	6,31039E-06	6,20085E-06	4,20098E-06	3,15744E-06	1,86308E-05	1,83399E-05	1,25129E-05	8,92139E-06
608	1,39604E-05	1,37332E-05	7,02672E-06	9,30842E-06	5,79550E-06	5,71040E-06	3,89133E-06	2,92448E-06	1,70798E-05	1,68553E-05	1,15673E-05	8,27221E-06	1,39604E-05	1,37332E-05	7,02672E-06	9,30842E-06	5,79550E-06	5,71040E-06	3,89133E-06	2,92448E-06	1,70798E-05	1,68553E-05	1,15673E-05	8,27221E-06
609	1,28341E-05	1,26742E-05	6,51457E-06	8,63489E-06	5,32463E-06	5,26656E-06	3,61632E-06	2,70808E-06	1,56572E-05	1,55092E-05	1,07163E-05	7,69426E-06	1,28341E-05	1,26742E-05	6,51457E-06	8,63489E-06	5,32463E-06	5,26656E-06	3,61632E-06	2,70808E-06	1,56572E-05	1,55092E-05	1,07163E-05	7,69426E-06
610	1,18122E-05	1,16796E-05	6,04369E-06	8,00864E-06	4,89846E-06	4,86610E-06	3,36203E-06	2,52229E-06	1,43629E-05	1,42816E-05	9,93161E-06	7,13657E-06	1,18122E-05	1,16796E-05	6,04369E-06	8,00864E-06	4,89846E-06	4,86610E-06	3,36203E-06	2,52229E-06	1,43629E-05	1,42816E-05	9,93161E-06	7,13657E-06
611	1,08767E-05	1,07469E-05	5,60727E-06	7,42385E-06	4,50910E-06	4,50041E-06	3,12519E-06	2,35813E-06	1,31774E-05	1,31536E-05	9,20312E-06	6,60305E-06	1,08767E-05	1,07469E-05	5,60727E-06	7,42385E-06	4,50910E-06	4,50041E-06	3,12519E-06	2,35813E-06	1,31774E-05	1,31536E-05	9,20312E-06	6,60305E-06
612	9,99450E-06	9,88449E-06	5,20145E-06	6,87164E-06	4,14550E-06	4,15971E-06	2,89671E-06	2,19334E-06	1,20986E-05	1,20901E-05	8,51749E-06	6,11035E-06	9,99450E-06	9,88449E-06	5,20145E-06	6,87164E-06	4,14550E-06	4,15971E-06	2,89671E-06	2,19334E-06	1,20986E-05	1,20901E-05	8,51749E-06	6,11035E-06
613	9,16834E-06	9,09291E-06	4,82705E-06	6,35414E-06	3,80833E-06	3,84467E-06	2,67813E-06	2,02992E-06	1,11246E-05	1,10945E-05	7,87706E-06	5,65892E-06	9,16834E-06	9,09291E-06	4,82705E-06	6,35414E-06	3,80833E-06	3,84467E-06	2,67813E-06	2,02992E-06	1,11246E-05	1,10945E-05	7,87706E-06	5,65892E-06
614	8,41649E-06	8,37324E-06	4,47651E-06	5,88066E-06	3,50071E-06	3,54480E-06	2,47612E-06	1,88216E-06	1,02241E-05	1,02007E-05	7,28940E-06	5,24225E-06	8,41649E-06	8,37324E-06	4,47651E-06	5,88066E-06	3,50071E-06	3,54480E-06	2,47612E-06	1,88216E-06	1,02241E-05	1,02007E-05	7,28940E-06	5,24225E-06
615	7,73745E-06	7,72548E-06	4,14782E-06	5,45159E-06	3,22199E-06	3,25561E-06	2,28999E-06	1,75097E-06	9,39067E-06	9,41170E-06	6,75435E-06	4,85969E-06	7,73745E-06	7,72548E-06	4,14782E-06	5,45159E-06	3,22199E-06	3,25561E-06	2,28999E-06	1,75097E-06	9,39067E-06	9,41170E-06	6,75435E-06	4,85969E-06
616	7,10333E-06	7,11773E-06	3,83836E-06	5,04494E-06	2,95910E-06	2,98677E-06	2,11658E-06	1,62140E-06	8,62439E-06	8,67023E-06	6,24764E-06	4,49996E-06	7,10333E-06	7,11773E-06	3,83836E-06	5,04494E-06	2,95910E-06	2,98677E-06	2,11658E-06	1,62140E-06	8,62439E-06	8,67023E-06	6,24764E-06	4,49996E-06
617	6,50323E-06	6,53899E-06	3,54319E-06	4,65124E-06	2,70474E-06	2,73479E-06	1,95482E-06	1,48484E-06	7,92576E-06	7,96138E-06	5,75758E-06	4,15812E-06	6,50323E-06	6,53899E-06	3,54319E-06	4,65124E-06	2,70474E-06	2,73479E-06	1,95482E-06	1,48484E-06	7,92576E-06	7,96138E-06	5,75758E-06	4,15812E-06
618	5,96340E-06	6,01311E-06	3,27315E-06	4,29209E-06	2,47670E-06	2,50885E-06	1,80680E-06	1,36365E-06	7,28591E-06	7,32005E-06	5,31262E-06	3,84492E-06	5,96340E-06	6,01311E-06	3,27315E-06	4,29209E-06	2,47670E-06	2,50885E-06	1,80680E-06	1,36365E-06	7,28591E-06	7,32005E-06	5,31262E-06	3,84492E-06
619	5,49641E-06	5,54161E-06	3,02736E-06	3,96796E-06	2,28163E-06	2,31641E-06	1,67218E-06	1,26560E-06	6,69285E-06	6,75532E-06	4,91888E-06	3,55891E-06	5,49641E-06	5,54161E-06	3,02736E-06	3,96796E-06	2,28163E-06	2,31641E-06	1,67218E-06	1,26560E-06	6,69285E-06	6,75532E-06	4,91888E-06	3,55891E-06
620	5,06827E-06	5,10978E-06	2,80249E-06	3,67162E-06	2,10315E-06	2,14079E-06	1,54845E-06	1,17515E-06	6,15269E-06	6,23763E-06	4,55917E-06	3,29734E-06	5,06827E-06	5,10978E-06	2,80249E-06	3,67162E-06	2,10315E-06	2,14079E-06	1,54845E-06	1,17515E-06	6,15269E-06	6,23763E-06	4,55917E-06	3,29734E-06
621	4,65821E-06	4,69958E-06	2,59573E-06	3,39979E-06	1,93470E-06	1,98097E-06	1,43048E-06	1,08774E-06	5,65511E-06	5,74596E-06	4,23496E-06	3,05876E-06	4,65821E-06	4,69958E-06	2,59573E-06	3,39979E-06	1,93470E-06	1,98097E-06	1,43048E-06	1,08774E-06	5,65511E-06	5,74596E-06	4,23496E-06	3,05876E-06
622	4,27549E-06	4,31673E-06	2,40111E-06	3,14401E-06	1,77734E-06	1,83050E-06	1,31981E-06	1,00556E-06	5,19071E-06	5,28598E-06	3,92821E-06	2,83361E-06	4,27549E-06	4,31673E-06	2,40111E-06	3,14401E-06	1,77734E-06	1,83050E-06	1,31981E-06	1,00556E-06	5,19071E-06	5,28598E-06	3,92821E-06	2,83361E-06
623	3,92303E-06	3,97853E-06	2,22012E-06	2,90557E-06	1,63247E-06	1,67883E-06	1,21944E-06	9,31160E-07	4,76412E-06	4,85928E-06	3,61294E-06	2,61406E-06	3,92303E-06	3,97853E-06	2,22012E-06	2,90557E-06	1,63247E-06	1,67883E-06	1,21944E-06	9,31160E-07	4,76412E-06	4,85928E-06	3,61294E-06	2,61406E-06
624	3,60248E-06	3,66994E-06	2,05455E-06	2,68754E-06	1,50062E-06	1,54093E-06	1,12767E-06	8,63014E-07	4,37608E-06	4,47070E-06	3,32573E-06	2,41359E-06	3,60248E-06	3,66994E-06	2,05455E-06	2,68754E-06	1,50062E-06	1,54093E-06	1,12767E-06	8,63014E-07	4,37608E-06	4,47070E-06	3,32573E-06	2,41359E-06
625	3,31637E-06	3,38982E-06	1,90343E-06	2,48377E-06	1,38546E-06	1,42284E-06	1,04464E-06	7,97938E-07	4,03421E-06	4,12017E-06	3,08005E-06	2,23456E-06	3,31637E-06	3,38982E-06	1,90343E-06	2,48377E-06	1,38546E-06	1,42284E-06	1,04464E-06	7,97938E-07	4,03421E-06	4,12017E-06	3,08005E-06	2,23456E-06
626	3,05306E-06	3,13104E-06	1,76341E-06	2,29509E-06	1,27939E-06	1,31421E-06	9,67758E-07	7,37577E-07	3,71950E-06	3,79706E-06	2,85348E-06	2,06901E-06	3,05306E-06	3,13104E-06	1,76341E-06	2,29509E-06	1,27939E-06	1,31421E-06	9,67758E-07	7,37577E-07	3,71950E-06	3,79706E-06	2,85348E-06	2,06901E-06
627	2,81721E-06	2,90027E-06	1,63733E-06	2,13044E-06	1,18581E-06	1,21992E-06	8,98928E-07	6,88739E-07	3,41799E-06	3,49763E-06	2,63830E-06	1,91639E-06	2,81721E-06	2,90027E-06	1,63733E-06	2,13044E-06	1,18581E-06	1,21992E-06	8,98928E-07	6,88739E-07	3,41799E-06	3,49763E-06	2,63830E-06	1,91639E-06
628	2,60150E-06	2,68875E-06	1,52136E-06	1,97979E-06	1,10016E-06	1,13373E-06	8,35660E-07	6,44387E-07	3,14016E-06	3,22265E-06	2,43943E-06	1,77579E-06	2,60150E-06	2,68875E-06	1,52136E-06	1,97979E-06	1,10016E-06	1,13373E-06	8,35660E-07	6,44387E-07	3,14016E-06	3,22265E-06	2,43943E-06	1,77579E-06
629	2,40108E-06	2,48078E-06	1,41089E-06	1,83513E-06	1,02069E-06	1,05538E-06	7,77187E-07	6,01054E-07	2,88872E-06	2,96980E-06	2,25735E-06	1,63963E-06	2,40108E-06	2,48078E-06	1,41089E-06	1,83513E-06	1,02069E-06	1,05538E-06	7,77187E-07	6,01054E-07	2,88872E-06	2,96980E-06	2,25735E-06	1,63963E-06
630	2,21773E-06	2,28794E-06	1,30892E-06	1,70137E-06	9,47797E-07	9,83715E-07	7,23514E-07	5,60650E-07	2,66067E-06	2,73930E-06	2,09115E-06	1,51378E-06	2,21773E-06	2,28794E-06	1,30892E-06	1,70137E-06	9,47797E-07	9,83715E-07	7,23514E-07	5,60650E-07	2,66067E-06	2,73930E-06	2,09115E-06	1,51378E-06
631	2,04384E-06	2,11181E-06	1,21289E-06	1,57516E-06	8,75609E-07	9,12953E-07	6,72381E-07	5,22654E-07	2,45061E-06	2,52685E-06	1,93097E-06	1,40063E-06	2,04384E-06	2,11181E-06	1,21289E-06	1,57516E-06	8,75609E-07	9,12953E-07	6,72381E-07	5,22654E-07	2,45061E-06	2,52685E-06	1,93097E-06	1,40063E-06
632	1,88153E-06	1,94947E-06	1,12318E-06	1,45723E-06	8,07134E-07	8,45696E-07	6,24318E-07	4,87015E-07	2,25665E-06	2,33045E-06	1,78046E-06	1,29679E-06	1,88153E-06	1,94947E-06	1,12318E-06	1,45723E-06	8,07134E-07	8,45696E-07	6,24318E-07	4,87015E-07	2,25665E-06	2,33045E-06	1,78046E-06	1,29679E-06
633	1,73218E-06	1,79765E-06	1,03782E-06	1,34623E-06	7,43018E-07	7,77903E-07	5,76500E-07	4,48977E-07	2,07901E-06	2,14432E-06	1,64294E-06	1,19961E-06	1,73218E-06	1,79765E-06	1,03782E-06	1,34623E-06	7,43018E-07	7,77903E-07	5,76500E-07	4,48977E-07	2,07901E-06	2,14432E-06	1,64294E-06	1,19961E-06
634	1,59432E-06	1,65627E-06	9,57588E-07	1,24245E-06	6,83327E-07	7,12669E-07	5,30656E-07	4,11460E-07	1,91533E-06	1,97008E-06	1,51627E-06	1,10894E-06	1,59432E-06	1,65627E-06	9,57588E-07	1,24245E-06	6,83327E-07	7,12669E-07	5,30656E-07	4,11460E-07	1,91533E-06	1,97008E-06	1,51627E-06	1,10894E-06
635	1,46469E-06	1,52457E-06	8,83278E-07	1,14586E-06	6,25524E-07	6,53611E-07	4,87669E-07	3,77509E-07	1,76360E-06	1,81672E-06	1,40225E-06	1,02515E-06	1,46469E-06	1,52457E-06	8,83278E-07	1,14586E-06	6,25524E-07	6,53611E-07	4,87669E-07	3,77509E-07	1,76360E-06	1,81672E-06	1,40225E-06	1,02515E-06
636	1,34468E-06	1,40327E-06	8,15056E-07	1,05693E-06	5,71090E-07	6,00260E-07	4,47933E-07	3,46845E-07	1,62429E-06	1,68060E-06	1,29941E-06	9,48287E-07	1,34468E-06	1,40327E-06	8,15056E-07	1,05693E-06	5,71090E-07	6,00260E-07	4,47933E-07	3,46845E-07	1,62429E-06	1,68060E-06	1,29941E-06	9,48287E-07
637	1,23507E-06	1,29065E-06	7,51968E-07	9,74225E-07	5,22565E-07	5,50033E-07	4,11726E-07	3,18754E-07	1,49551E-06	1,55038E-06	1,20211E-06	8,76880E-07	1,23507E-06	1,29065E-06	7,51968E-07	9,74225E-07	5,22565E-07	5,50033E-07	4,11726E-07	3,18754E-07	1,49551E-06	1,55038E-06	1,20211E-06	8,76880E-07
638	1,13426E-06	1,18565E-06	6,93295E-07	8,96990E-07	4,78861E-07	5,02750E-07	3,78480E-07	2,92850E-07	1,37584E-06	1,42610E-06	1,10992E-06	8,10183E-07	1,13426E-06	1,18565E-06	6,93295E-07	8,96990E-07	4,78861E-07	5,02750E-07	3,78480E-07	2,92850E-07	1,37584E-06	1,42610E-06	1,10992E-06	8,10183E-07
639	1,04321E-06	1,09102E-06	6,39654E-07	8,26748E-07	4,39119E-07	4,60615E-07	3,48258E-07	2,69752E-07	1,26707E-06	1,31332E-06	1,02498E-06	7,48703E-07	1,04321E-06	1,09102E-06	6,39654E-07	8,26748E-07	4,39119E-07	4,60615E-07	3,48258E-07	2,69752E-07	1,26707E-06	1,31332E-06	1,02498E-06	7,48703E-07
640	9,61589E-07	1,00639E-06	5,90984E-07	7,63348E-07	4,03235E-07	4,23362E-07	3,20987E-07	2,49328E-07	1,16894E-06	1,21176E-06	9,47310E-07	6,92470E-07	9,61589E-07	1,00639E-06	5,90984E-07	7,63348E-07	4,03235E-07	4,23362E-07	3,20987E-07	2,49328E-07	1,16894E-06	1,21176E-06	9,47310E-07	6,92470E-07
641	8,85378E-07	9,28058E-07	5,45985E-07	7,04453E-07	3,70511E-07	3,89444E-07	2,96490E-07	2,30252E-07	1,07640E-06	1,11780E-06	8,75207E-07	6,40215E-07	8,85378E-07	9,28058E-07	5,45985E-07	7,04453E-07	3,70511E-07	3,89444E-07	2,96490E-07	2,30252E-07	1,07640E-06	1,11780E-06	8,75207E-07	6,40215E-07
642	8,13274E-07	8,54708E-07	5,03903E-07	6,49067E-07	3,40408E-07	3,58305E-07	2,74378E-07	2,12198E-07	9,87826E-07	1,02986E-06	8,07458E-07	5,91059E-07	8,13274E-07	8,54708E-07	5,03903E-07	6,49067E-07	3,40408E-07	3,58305E-07	2,74378E-07	2,12198E-07	9,87826E-07	1,02986E-06	8,07458E-07	5,91059E-07
643	7,47779E-07	7,87369E-07	4,64954E-07	5,98635E-07	3,13147E-07	3,29616E-07	2,53686E-07	1,95684E-07	9,08079E-07	9,47709E-07	7,45215E-07	5,45405E-07	7,47779E-07	7,87369E-07	4,64954E-07	5,98635E-07	3,13147E-07	3,29616E-07	2,53686E-07	1,95684E-07	9,08079E-07	9,47709E-07	7,45215E-07	5,45405E-07
644	6,89399E-07	7,26448E-07	4,29327E-07	5,53598E-07	2,88966E-07	3,03501E-07	2,34481E-07	1,80836E-07	8,37944E-07	8,71418E-07	6,88903E-07	5,03438E-07	6,89399E-07	7,26448E-07	4,29327E-07	5,53598E-07	2,88966E-07	3,03501E-07	2,34481E-07	1,80836E-07	8,37944E-07	8,71418E-07	6,88903E-07	5,03438E-07
645	6,36474E-07	6,70521E-07	3,97128E-07	5,12452E-07	2,66807E-07	2,80779E-07	2,17101E-07	1,67419E-07	7,73370E-07	8,03163E-07	6,37003E-07	4,65417E-07	6,36474E-07	6,70521E-07	3,97128E-07	5,12452E-07	2,66807E-07	2,80779E-07	2,17101E-07	1,67419E-07	7,73370E-07	8,03163E-07	6,37003E-07	4,65417E-07
646	5,87731E-07	6,17866E-07	3,67664E-07	4,74077E-07	2,46011E-07	2,61433E-07	2,01160E-07	1,55150E-07	7,12267E-07	7,41752E-07	5,87845E-07	4,30463E-07	5,87731E-07	6,17866E-07	3,67664E-07	4,74077E-07	2,46011E-07	2,61433E-07	2,01160E-07	1,55150E-07	7,12267E-07	7,41752E-07	5,87845E-07	4,30463E-07
647	5,41963E-07	5,68914E-07	3,39656E-07	4,37961E-07	2,26875E-07	2,42323E-07	1,85939E-07	1,43577E-07	6,55021E-07	6,83674E-07	5,41752E-07	3,97509E-07	5,41963E-07	5,68914E-07	3,39656E-07	4,37961E-07	2,26875E-07	2,42323E-07	1,85939E-07	1,43577E-07	6,55021E-07	6,83674E-07	5,41752E-07	3,97509E-07
648	4,99258E-07	5,24084E-07	3,12939E-07	4,04181E-07	2,09759E-07	2,22830E-07	1,71302E-07	1,32729E-07	6,01693E-07	6,28680E-07	4,98840E-07	3,66562E-07	4,99258E-07	5,24084E-07	3,12939E-07	4,04181E-07	2,09759E-07	2,22830E-07	1,71302E-07	1,32729E-07	6,01693E-07	6,28680E-07	4,98840E-07	3,66562E-07
649	4,59390E-07	4,82828E-07	2,88347E-07	3,72825E-07	1,93409E-07	2,05016E-07	1,57780E-07	1,22551E-07	5,52804E-07	5,78232E-07	4,59545E-07	3,38004E-07	4,59390E-07	4,82828E-07	2,88347E-07	3,72825E-07	1,93409E-07	2,05016E-07	1,57780E-07	1,22551E-07	5,52804E-07	5,78232E-07	4,59545E-07	3,38004E-07
650	4,21414E-07	4,44912E-07	2,65741E-07	3,43449E-07	1,77054E-07	1,88897E-07	1,45231E-07	1,12790E-07	5,08139E-07	5,32135E-07	4,23870E-07	3,11613E-07	4,21414E-07	4,44912E-07	2,65741E-07	3,43449E-07	1,77054E-07	1,88897E-07	1,45231E-07	1,12790E-07	5,08139E-07	5,32135E-07	4,23870E-07	3,11613E-07
651	3,87133E-07	4,10207E-07	2,45077E-07	3,16829E-07	1,62520E-07	1,74138E-07	1,33826E-07	1,03852E-07	4,67733E-07	4,90358E-07	3,91156E-07	2,87770E-07	3,87133E-07	4,10207E-07	2,45077E-07	3,16829E-07	1,62520E-07	1,74138E-07	1,33826E-07	1,03852E-07	4,67733E-07	4,90358E-07	3,91156E-07	2,87770E-07
652	3,56558E-07	3,78117E-07	2,26050E-07	2,92942E-07	1,50160E-07	1,60476E-07	1,23486E-07	9,55627E-08	4,31556E-07	4,52802E-07	3,60785E-07	2,66606E-07	3,56558E-07	3,78117E-07	2,26050E-07	2,92942E-07	1,50160E-07	1,60476E-07	1,23486E-07	9,55627E-08	4,31556E-07	4,52802E-07	3,60785E-07	2,66606E-07
653	3,28159E-07	3,48422E-07	2,08498E-07	2,70381E-07	1,38621E-07	1,47754E-07	1,13912E-07	8,80329E-08	3,97697E-07	4,17781E-07	3,32843E-07	2,46499E-07	3,28159E-07	3,48422E-07	2,08498E-07	2,70381E-07	1,38621E-07	1,47754E-07	1,13912E-07	8,80329E-08	3,97697E-07	4,17781E-07	3,32843E-07	2,46499E-07
654	3,01572E-07	3,21028E-07	1,92504E-07	2,48247E-07	1,27706E-07	1,35751E-07	1,05083E-07	8,15113E-08	3,65300E-07	3,84742E-07	3,07622E-07	2,26485E-07	3,01572E-07	3,21028E-07	1,92504E-07	2,48247E-07	1,27706E-07	1,35751E-07	1,05083E-07	8,15113E-08	3,65300E-07	3,84742E-07	3,07622E-07	2,26485E-07
655	2,77406E-07	2,95876E-07	1,77838E-07	2,28277E-07	1,17607E-07	1,24901E-07	9,70263E-08	7,54316E-08	3,35986E-07	3,54357E-07	2,84138E-07	2,08347E-07	2,77406E-07	2,95876E-07	1,77838E-07	2,28277E-07	1,17607E-07	1,24901E-07	9,70263E-08	7,54316E-08	3,35986E-07	3,54357E-07	2,84138E-07	2,08347E-07
656	2,55287E-07	2,72042E-07	1,64068E-07	2,10520E-07	1,07746E-07	1,15191E-07	8,95907E-08	6,93926E-08	3,09627E-07	3,25352E-07	2,60822E-07	1,91945E-07	2,55287E-07	2,72042E-07	1,64068E-07	2,10520E-07	1,07746E-07	1,15191E-07	8,95907E-08	6,93926E-08	3,09627E-07	3,25352E-07	2,60822E-07	1,91945E-07
657	2,34762E-07	2,49969E-07	1,51196E-07	1,93985E-07	9,87841E-08	1,06142E-07	8,26280E-08	6,38531E-08	2,85124E-07	2,98558E-07	2,39417E-07	1,76614E-07	2,34762E-07	2,49969E-07	1,51196E-07	1,93985E-07	9,87841E-08	1,06142E-07	8,26280E-08	6,38531E-08	2,85124E-07	2,98558E-07	2,39417E-07	1,76614E-07
658	2,15815E-07	2,29721E-07	1,39017E-07	1,78589E-07	9,11760E-08	9,76884E-08	7,60135E-08	5,90034E-08	2,62433E-07	2,74145E-07	2,20460E-07	1,62055E-07	2,15815E-07	2,29721E-07	1,39017E-07	1,78589E-07	9,11760E-08	9,76884E-08	7,60135E-08	5,90034E-08	2,62433E-07	2,74145E-07	2,20460E-07	1,62055E-07
659	1,98437E-07	2,11172E-07	1,27864E-07	1,64424E-07	8,40952E-08	8,99320E-08	6,99565E-08	5,45119E-08	2,41467E-07	2,51860E-07	2,02939E-07	1,48831E-07	1,98437E-07	2,11172E-07	1,27864E-07	1,64424E-07	8,40952E-08	8,99320E-08	6,99565E-08	5,45119E-08	2,41467E-07	2,51860E-07	2,02939E-07	1,48831E-07
660	1,82613E-07	1,94368E-07	1,17794E-07	1,51378E-07	7,72552E-08	8,28836E-08	6,44998E-08	5,02935E-08	2,21721E-07	2,31983E-07	1,86445E-07	1,37322E-07	1,82613E-07	1,94368E-07	1,17794E-07	1,51378E-07	7,72552E-08	8,28836E-08	6,44998E-08	5,02935E-08	2,21721E-07	2,31983E-07	1,86445E-07	1,37322E-07
661	1,68060E-07	1,78987E-07	1,08563E-07	1,39444E-07	7,10361E-08	7,64011E-08	5,94825E-08	4,64101E-08	2,03664E-07	2,13728E-07	1,71428E-07	1,26732E-07	1,68060E-07	1,78987E-07	1,08563E-07	1,39444E-07	7,10361E-08	7,64011E-08	5,94825E-08	4,64101E-08	2,03664E-07	2,13728E-07	1,71428E-07	1,26732E-07
662	1,54373E-07	1,64895E-07	1,00057E-07	1,28564E-07	6,55176E-08	7,03300E-08	5,47961E-08	4,27666E-08	1,87089E-07	1,96733E-07	1,58007E-07	1,16829E-07	1,54373E-07	1,64895E-07	1,00057E-07	1,28564E-07	6,55176E-08	7,03300E-08	5,47961E-08	4,27666E-08	1,87089E-07	1,96733E-07	1,58007E-07	1,16829E-07
663	1,41856E-07	1,51833E-07	9,22034E-08	1,18480E-07	6,03862E-08	6,47393E-08	5,04815E-08	3,93801E-08	1,71846E-07	1,81005E-07	1,45589E-07	1,07643E-07	1,41856E-07	1,51833E-07	9,22034E-08	1,18480E-07	6,03862E-08	6,47393E-08	5,04815E-08	3,93801E-08	1,71846E-07	1,81005E-07	1,45589E-07	1,07643E-07
664	1,30653E-07	1,39322E-07	8,48631E-08	1,08865E-07	5,54059E-08	5,95674E-08	4,65067E-08	3,60897E-08	1,57744E-07	1,66036E-07	1,33835E-07	9,88376E-08	1,30653E-07	1,39322E-07	8,48631E-08	1,08865E-07	5,54059E-08	5,95674E-08	4,65067E-08	3,60897E-08	1,57744E-07	1,66036E-07	1,33835E-07	9,88376E-08
665	1,20315E-07	1,27919E-07	7,80873E-08	1,00070E-07	5,08639E-08	5,48172E-08	4,28349E-08	3,31016E-08	1,44871E-07	1,52386E-07	1,23065E-07	9,08386E-08	1,20315E-07	1,27919E-07	7,80873E-08	1,00070E-07	5,08639E-08	5,48172E-08	4,28349E-08	3,31016E-08	1,44871E-07	1,52386E-07	1,23065E-07	9,08386E-08
666	1,10521E-07	1,17754E-07	7,16362E-08	9,21016E-08	4,67990E-08	5,04234E-08	3,93364E-08	3,04874E-08	1,33298E-07	1,40164E-07	1,13216E-07	8,38800E-08	1,10521E-07	1,17754E-07	7,16362E-08	9,21016E-08	4,67990E-08	5,04234E-08	3,93364E-08	3,04874E-08	1,33298E-07	1,40164E-07	1,13216E-07	8,38800E-08
667	1,01483E-07	1,08390E-07	6,57648E-08	8,47598E-08	4,30731E-08	4,63725E-08	3,61459E-08	2,80814E-08	1,22546E-07	1,28974E-07	1,04138E-07	7,74078E-08	1,01483E-07	1,08390E-07	6,57648E-08	8,47598E-08	4,30731E-08	4,63725E-08	3,61459E-08	2,80814E-08	1,22546E-07	1,28974E-07	1,04138E-07	7,74078E-08
668	9,30415E-08	9,97958E-08	6,07114E-08	7,80136E-08	3,97539E-08	4,26264E-08	3,33748E-08	2,58903E-08	1,12146E-07	1,19068E-07	9,57590E-08	7,11926E-08	9,30415E-08	9,97958E-08	6,07114E-08	7,80136E-08	3,97539E-08	4,26264E-08	3,33748E-08	2,58903E-08	1,12146E-07	1,19068E-07	9,57590E-08	7,11926E-08
669	8,53235E-08	9,17919E-08	5,59802E-08	7,17523E-08	3,66449E-08	3,91820E-08	3,07768E-08	2,38671E-08	1,02656E-07	1,09750E-07	8,80036E-08	6,54266E-08	8,53235E-08	9,17919E-08	5,59802E-08	7,17523E-08	3,66449E-08	3,91820E-08	3,07768E-08	2,38671E-08	1,02656E-07	1,09750E-07	8,80036E-08	6,54266E-08
670	7,86743E-08	8,41946E-08	5,14001E-08	6,59211E-08	3,36243E-08	3,61361E-08	2,82436E-08	2,20512E-08	9,45285E-08	1,00497E-07	8,08728E-08	6,00535E-08	7,86743E-08	8,41946E-08	5,14001E-08	6,59211E-08	3,36243E-08	3,61361E-08	2,82436E-08	2,20512E-08	9,45285E-08	1,00497E-07	8,08728E-08	6,00535E-08
671	7,24828E-08	7,72087E-08	4,71718E-08	6,05395E-08	3,08488E-08	3,32766E-08	2,59278E-08	2,03353E-08	8,69442E-08	9,20288E-08	7,42994E-08	5,51000E-08	7,24828E-08	7,72087E-08	4,71718E-08	6,05395E-08	3,08488E-08	3,32766E-08	2,59278E-08	2,03353E-08	8,69442E-08	9,20288E-08	7,42994E-08	5,51000E-08
672	6,64297E-08	7,07354E-08	4,31776E-08	5,54740E-08	2,82900E-08	3,03632E-08	2,38550E-08	1,85385E-08	7,94176E-08	8,43553E-08	6,81550E-08	5,04517E-08	6,64297E-08	7,07354E-08	4,31776E-08	5,54740E-08	2,82900E-08	3,03632E-08	2,38550E-08	1,85385E-08	7,94176E-08	8,43553E-08	6,81550E-08	5,04517E-08
673	6,08199E-08	6,47503E-08	3,95224E-08	5,08132E-08	2,59234E-08	2,77127E-08	2,19003E-08	1,69097E-08	7,25397E-08	7,72577E-08	6,25002E-08	4,61807E-08	6,08199E-08	6,47503E-08	3,95224E-08	5,08132E-08	2,59234E-08	2,77127E-08	2,19003E-08	1,69097E-08	7,25397E-08	7,72577E-08	6,25002E-08	4,61807E-08
674	5,56183E-08	5,92622E-08	3,63431E-08	4,66503E-08	2,37556E-08	2,54618E-08	1,99474E-08	1,55514E-08	6,65675E-08	7,07460E-08	5,74600E-08	4,23855E-08	5,56183E-08	5,92622E-08	3,63431E-08	4,66503E-08	2,37556E-08	2,54618E-08	1,99474E-08	1,55514E-08	6,65675E-08	7,07460E-08	5,74600E-08	4,23855E-08
675	5,09053E-08	5,43187E-08	3,34296E-08	4,28626E-08	2,17877E-08	2,34022E-08	1,82214E-08	1,42937E-08	6,11221E-08	6,48230E-08	5,28057E-08	3,89356E-08	5,09053E-08	5,43187E-08	3,34296E-08	4,28626E-08	2,17877E-08	2,34022E-08	1,82214E-08	1,42937E-08	6,11221E-08	6,48230E-08	5,28057E-08	3,89356E-08
676	4,67178E-08	5,00592E-08	3,07230E-08	3,94505E-08	2,00291E-08	2,14993E-08	1,68676E-08	1,30701E-08	5,61631E-08	5,94726E-08	4,83262E-08	3,58403E-08	4,67178E-08	5,00592E-08	3,07230E-08	3,94505E-08	2,00291E-08	2,14993E-08	1,68676E-08	1,30701E-08	5,61631E-08	5,94726E-08	4,83262E-08	3,58403E-08
677	4,28470E-08	4,60530E-08	2,82185E-08	3,62582E-08	1,84020E-08	1,97531E-08	1,55967E-08	1,19727E-08	5,15953E-08	5,45471E-08	4,42403E-08	3,29476E-08	4,28470E-08	4,60530E-08	2,82185E-08	3,62582E-08	1,84020E-08	1,97531E-08	1,55967E-08	1,19727E-08	5,15953E-08	5,45471E-08	4,42403E-08	3,29476E-08
678	3,92717E-08	4,21172E-08	2,59009E-08	3,31794E-08	1,68980E-08	1,81924E-08	1,43677E-08	1,10816E-08	4,74476E-08	5,00728E-08	4,06572E-08	3,01699E-08	3,92717E-08	4,21172E-08	2,59009E-08	3,31794E-08	1,68980E-08	1,81924E-08	1,43677E-08	1,10816E-08	4,74476E-08	5,00728E-08	4,06572E-08	3,01699E-08
679	3,59850E-08	3,85516E-08	2,37715E-08	3,03727E-08	1,55181E-08	1,67277E-08	1,32031E-08	1,02309E-08	4,35934E-08	4,59392E-08	3,73558E-08	2,76425E-08	3,59850E-08	3,85516E-08	2,37715E-08	3,03727E-08	1,55181E-08	1,67277E-08	1,32031E-08	1,02309E-08	4,35934E-08	4,59392E-08	3,73558E-08	2,76425E-08
680	3,29934E-08	3,54716E-08	2,18414E-08	2,78910E-08	1,42743E-08	1,53045E-08	1,20349E-08	9,36355E-09	3,99658E-08	4,21176E-08	3,43383E-08	2,54264E-08	3,29934E-08	3,54716E-08	2,18414E-08	2,78910E-08	1,42743E-08	1,53045E-08	1,20349E-08	9,36355E-09	3,99658E-08	4,21176E-08	3,43383E-08	2,54264E-08
681	3,02772E-08	3,26038E-08	2,00583E-08	2,56150E-08	1,31121E-08	1,40056E-08	1,09899E-08	8,57002E-09	3,66026E-08	3,86407E-08	3,15427E-08	2,33564E-08	3,02772E-08	3,26038E-08	2,00583E-08	2,56150E-08	1,31121E-08	1,40056E-08	1,09899E-08	8,57002E-09	3,66026E-08	3,86407E-08	3,15427E-08	2,33564E-08
682	2,78648E-08	2,98598E-08	1,83897E-08	2,35309E-08	1,19882E-08	1,28301E-08	1,01011E-08	7,84639E-09	3,34139E-08	3,55320E-08	2,89049E-08	2,13562E-08	2,78648E-08	2,98598E-08	1,83897E-08	2,35309E-08	1,19882E-08	1,28301E-08	1,01011E-08	7,84639E-09	3,34139E-08	3,55320E-08	2,89049E-08	2,13562E-08
683	2,55797E-08	2,73539E-08	1,68591E-08	2,15842E-08	1,09495E-08	1,17576E-08	9,27106E-09	7,19135E-09	3,05056E-08	3,26016E-08	2,64614E-08	1,95264E-08	2,55797E-08	2,73539E-08	1,68591E-08	2,15842E-08	1,09495E-08	1,17576E-08	9,27106E-09	7,19135E-09	3,05056E-08	3,26016E-08	2,64614E-08	1,95264E-08
684	2,33934E-08	2,51656E-08	1,55077E-08	1,97830E-08	1,00092E-08	1,08239E-08	8,50413E-09	6,63373E-09	2,79635E-08	2,98293E-08	2,42428E-08	1,79168E-08	2,33934E-08	2,51656E-08	1,55077E-08	1,97830E-08	1,00092E-08	1,08239E-08	8,50413E-09	6,63373E-09	2,79635E-08	2,98293E-08	2,42428E-08	1,79168E-08
685	2,14264E-08	2,31192E-08	1,42592E-08	1,81683E-08	9,19498E-09	9,95970E-09	7,81791E-09	6,11714E-09	2,56918E-08	2,73242E-08	2,22626E-08	1,64631E-08	2,14264E-08	2,31192E-08	1,42592E-08	1,81683E-08	9,19498E-09	9,95970E-09	7,81791E-09	6,11714E-09	2,56918E-08	2,73242E-08	2,22626E-08	1,64631E-08
686	1,96433E-08	2,11033E-08	1,30601E-08	1,67175E-08	8,52354E-09	9,12644E-09	7,20409E-09	5,61840E-09	2,36657E-08	2,50306E-08	2,05016E-08	1,51344E-08	1,96433E-08	2,11033E-08	1,30601E-08	1,67175E-08	8,52354E-09	9,12644E-09	7,20409E-09	5,61840E-09	2,36657E-08	2,50306E-08	2,05016E-08	1,51344E-08
687	1,79995E-08	1,92825E-08	1,19606E-08	1,53404E-08	7,85090E-09	8,37016E-09	6,62010E-09	5,15270E-09	2,17432E-08	2,25481E-08	1,88484E-08	1,38972E-08	1,79995E-08	1,92825E-08	1,19606E-08	1,53404E-08	7,85090E-09	8,37016E-09	6,62010E-09	5,15270E-09	2,17432E-08	2,25481E-08	1,88484E-08	1,38972E-08
688	1,65020E-08	1,76852E-08	1,09688E-08	1,40189E-08	7,14816E-09	7,70195E-09	6,05797E-09	4,71848E-09	1,99011E-08	1,96328E-08	1,72945E-08	1,27506E-08	1,65020E-08	1,76852E-08	1,09688E-08	1,40189E-08	7,14816E-09	7,70195E-09	6,05797E-09	4,71848E-09	1,99011E-08	1,96328E-08	1,72945E-08	1,27506E-08
689	1,51318E-08	1,62212E-08	1,00577E-08	1,28451E-08	6,51495E-09	7,07102E-09	5,55872E-09	4,32999E-09	1,81972E-08	1,77043E-08	1,58404E-08	1,16898E-08	1,51318E-08	1,62212E-08	1,00577E-08	1,28451E-08	6,51495E-09	7,07102E-09	5,55872E-09	4,32999E-09	1,81972E-08	1,77043E-08	1,58404E-08	1,16898E-08
690	1,38802E-08	1,48803E-08	9,21981E-09	1,18240E-08	5,95001E-09	6,46635E-09	5,12482E-09	3,98807E-09	1,66130E-08	1,70159E-08	1,44647E-08	1,07036E-08	1,38802E-08	1,48803E-08	9,21981E-09	1,18240E-08	5,95001E-09	6,46635E-09	5,12482E-09	3,98807E-09	1,66130E-08	1,70159E-08	1,44647E-08	1,07036E-08
691	1,27260E-08	1,36556E-08	8,47285E-09	1,08456E-08	5,43929E-09	5,92361E-09	4,70355E-09	3,65887E-09	1,52225E-08	1,60507E-08	1,32388E-08	9,81420E-09	1,27260E-08	1,36556E-08	8,47285E-09	1,08456E-08	5,43929E-09	5,92361E-09	4,70355E-09	3,65887E-09	1,52225E-08	1,60507E-08	1,32388E-08	9,81420E-09
692	1,16638E-08	1,25430E-08	7,81671E-09	9,90063E-09	4,98145E-09	5,44204E-09	4,29037E-09	3,33916E-09	1,40278E-08	1,47694E-08	1,21621E-08	9,01985E-09	1,16638E-08	1,25430E-08	7,81671E-09	9,90063E-09	4,98145E-09	5,44204E-09	4,29037E-09	3,33916E-09	1,40278E-08	1,47694E-08	1,21621E-08	9,01985E-09
693	1,06853E-08	1,14923E-08	7,16251E-09	9,04280E-09	4,57084E-09	4,99039E-09	3,93144E-09	3,05850E-09	1,28548E-08	1,35534E-08	1,11479E-08	8,26787E-09	1,06853E-08	1,14923E-08	7,16251E-09	9,04280E-09	4,57084E-09	4,99039E-09	3,93144E-09	3,05850E-09	1,28548E-08	1,35534E-08	1,11479E-08	8,26787E-09
694	9,78197E-09	1,04967E-08	6,50897E-09	8,26372E-09	4,20300E-09	4,56550E-09	3,62181E-09	2,81330E-09	1,16997E-08	1,23955E-08	1,01894E-08	7,55359E-09	9,78197E-09	1,04967E-08	6,50897E-09	8,26372E-09	4,20300E-09	4,56550E-09	3,62181E-09	2,81330E-09	1,16997E-08	1,23955E-08	1,01894E-08	7,55359E-09
695	8,96316E-09	9,59187E-09	5,93973E-09	7,58282E-09	3,86545E-09	4,17988E-09	3,31598E-09	2,57709E-09	1,06946E-08	1,13604E-08	9,31653E-09	6,90825E-09	8,96316E-09	9,59187E-09	5,93973E-09	7,58282E-09	3,86545E-09	4,17988E-09	3,31598E-09	2,57709E-09	1,06946E-08	1,13604E-08	9,31653E-09	6,90825E-09
696	8,22364E-09	8,77272E-09	5,44480E-09	6,98886E-09	3,55719E-09	3,83122E-09	3,01891E-09	2,35219E-09	9,82147E-09	1,04377E-08	8,52496E-09	6,32717E-09	8,22364E-09	8,77272E-09	5,44480E-09	6,98886E-09	3,55719E-09	3,83122E-09	3,01891E-09	2,35219E-09	9,82147E-09	1,04377E-08	8,52496E-09	6,32717E-09
697	7,53105E-09	8,05776E-09	4,98783E-09	6,41153E-09	3,28435E-09	3,52306E-09	2,77169E-09	2,16145E-09	9,00460E-09	9,55999E-09	7,81834E-09	5,79146E-09	7,53105E-09	8,05776E-09	4,98783E-09	6,41153E-09	3,28435E-09	3,52306E-09	2,77169E-09	2,16145E-09	9,00460E-09	9,55999E-09	7,81834E-09	5,79146E-09
698	6,88169E-09	7,42081E-09	4,56359E-09	5,85646E-09	3,03837E-09	3,24579E-09	2,55983E-09	1,99534E-09	8,23909E-09	8,72829E-09	7,17810E-09	5,29473E-09	6,88169E-09	7,42081E-09	4,56359E-09	5,85646E-09	3,03837E-09	3,24579E-09	2,55983E-09	1,99534E-09	8,23909E-09	8,72829E-09	7,17810E-09	5,29473E-09
699	6,28667E-09	6,81053E-09	4,17751E-09	5,36594E-09	2,76184E-09	2,97499E-09	2,34931E-09	1,81995E-09	7,54226E-09	8,00967E-09	6,58755E-09	4,85947E-09	6,28667E-09	6,81053E-09	4,17751E-09	5,36594E-09	2,76184E-09	2,97499E-09	2,34931E-09	1,81995E-09	7,54226E-09	8,00967E-09	6,58755E-09	4,85947E-09
700	5,74648E-09	6,24245E-09	3,82830E-09	4,92987E-09	2,48443E-09	2,72040E-09	2,14961E-09	1,64875E-09	6,91191E-09	7,37951E-09	6,04917E-09	4,47443E-09	5,74648E-09	6,24245E-09	3,82830E-09	4,92987E-09	2,48443E-09	2,72040E-09	2,14961E-09	1,64875E-09	6,91191E-09	7,37951E-09	6,04917E-09	4,47443E-09
701	5,27149E-09	5,70936E-09	3,52616E-09	4,52752E-09	2,27584E-09	2,47661E-09	1,96651E-09	1,52092E-09	6,33684E-09	6,76526E-09	5,52604E-09	4,10585E-09	5,27149E-09	5,70936E-09	3,52616E-09	4,52752E-09	2,27584E-09	2,47661E-09	1,96651E-09	1,52092E-09	6,33684E-09	6,76526E-09	5,52604E-09	4,10585E-09
702	4,83440E-09	5,20583E-09	3,24954E-09	4,14933E-09	2,09843E-09	2,24495E-09	1,79519E-09	1,41221E-09	5,79933E-09	6,17568E-09	5,02535E-09	3,75438E-09	4,83440E-09	5,20583E-09	3,24954E-09	4,14933E-09	2,09843E-09	2,24495E-09	1,79519E-09	1,41221E-09	5,79933E-09	6,17568E-09	5,02535E-09	3,75438E-09
703	4,42404E-09	4,76432E-09	2,97808E-09	3,79410E-09	1,91624E-09	2,06724E-09	1,65503E-09	1,29405E-09	5,28366E-09	5,64019E-09	4,59977E-09	3,42126E-09	4,42404E-09	4,76432E-09	2,97808E-09	3,79410E-09	1,91624E-09	2,06724E-09	1,65503E-09	1,29405E-09	5,28366E-09	5,64019E-09	4,59977E-09	3,42126E-09
704	4,04815E-09	4,36840E-09	2,72614E-09	3,46872E-09	1,74515E-09	1,91509E-09	1,53209E-09	1,18140E-09	4,80870E-09	5,15480E-09	4,22207E-09	3,11552E-09	4,04815E-09	4,36840E-09	2,72614E-09	3,46872E-09	1,74515E-09	1,91509E-09	1,53209E-09	1,18140E-09	4,80870E-09	5,15480E-09	4,22207E-09	3,11552E-09
705	3,70972E-09	3,99159E-09	2,49295E-09	3,19255E-09	1,59566E-09	1,76013E-09	1,40352E-09	1,07431E-09	4,43380E-09	4,70396E-09	3,87883E-09	2,86321E-09	3,70972E-09	3,99159E-09	2,49295E-09	3,19255E-09	1,59566E-09	1,76013E-09	1,40352E-09	1,07431E-09	4,43380E-09	4,70396E-09	3,87883E-09	2,86321E-09
706	3,39870E-09	3,64193E-09	2,27764E-09	2,94137E-09	1,45924E-09	1,61422E-09	1,28208E-09	9,75137E-10	4,09807E-09	4,28774E-09	3,56247E-09	2,63530E-09	3,39870E-09	3,64193E-09	2,27764E-09	2,94137E-09	1,45924E-09	1,61422E-09	1,28208E-09	9,75137E-10	4,09807E-09	4,28774E-09	3,56247E-09	2,63530E-09
707	3,11155E-09	3,35250E-09	2,08576E-09	2,67848E-09	1,35188E-09	1,47761E-09	1,17583E-09	8,94856E-10	3,73479E-09	3,95104E-09	3,24776E-09	2,41531E-09	3,11155E-09	3,35250E-09	2,08576E-09	2,67848E-09	1,35188E-09	1,47761E-09	1,17583E-09	8,94856E-10	3,73479E-09	3,95104E-09	3,24776E-09	2,41531E-09
708	2,84601E-09	3,08725E-09	1,90894E-09	2,43305E-09	1,25370E-09	1,35112E-09	1,07804E-09	8,21587E-10	3,39454E-09	3,64309E-09	2,95517E-09	2,21087E-09	2,84601E-09	3,08725E-09	1,90894E-09	2,43305E-09	1,25370E-09	1,35112E-09	1,07804E-09	8,21587E-10	3,39454E-09	3,64309E-09	2,95517E-09	2,21087E-09
709	2,59477E-09	2,81422E-09	1,73723E-09	2,23072E-09	1,14662E-09	1,24191E-09	9,86998E-10	7,58025E-10	3,11337E-09	3,34913E-09	2,71375E-09	2,01005E-09	2,59477E-09	2,81422E-09	1,73723E-09	2,23072E-09	1,14662E-09	1,24191E-09	9,86998E-10	7,58025E-10	3,11337E-09	3,34913E-09	2,71375E-09	2,01005E-09
710	2,36591E-09	2,56521E-09	1,58212E-09	2,04625E-09	1,04758E-09	1,14118E-09	9,03309E-10	6,99655E-10	2,85643E-09	3,07756E-09	2,49323E-09	1,82808E-09	2,36591E-09	2,56521E-09	1,58212E-09	2,04625E-09	1,04758E-09	1,14118E-09	9,03309E-10	6,99655E-10	2,85643E-09	3,07756E-09	2,49323E-09	1,82808E-09
711	2,16247E-09	2,34452E-09	1,46260E-09	1,87837E-09	9,42835E-10	1,03559E-09	8,19462E-10	6,43492E-10	2,61458E-09	2,79410E-09	2,28876E-09	1,67971E-09	2,16247E-09	2,34452E-09	1,46260E-09	1,87837E-09	9,42835E-10	1,03559E-09	8,19462E-10	6,43492E-10	2,61458E-09	2,79410E-09	2,28876E-09	1,67971E-09
712	1,97402E-09	2,13942E-09	1,34727E-09	1,72129E-09	8,50150E-10	9,39809E-10	7,43379E-10	5,90061E-10	2,38763E-09	2,53367E-09	2,09682E-09	1,54178E-09	1,97402E-09	2,13942E-09	1,34727E-09	1,72129E-09	8,50150E-10	9,39809E-10	7,43379E-10	5,90061E-10	2,38763E-09	2,53367E-09	2,09682E-09	1,54178E-09
713	1,80348E-09	1,95007E-09	1,22099E-09	1,57232E-09	7,87103E-10	8,62678E-10	6,81972E-10	5,34813E-10	2,16689E-09	2,30567E-09	1,91127E-09	1,41622E-09	1,80348E-09	1,95007E-09	1,22099E-09	1,57232E-09	7,87103E-10	8,62678E-10	6,81972E-10	5,34813E-10	2,16689E-09	2,30567E-09	1,91127E-09	1,41622E-09
714	1,64938E-09	1,78420E-09	1,11059E-09	1,43554E-09	7,25059E-10	7,93323E-10	6,26100E-10	4,85365E-10	1,97419E-09	2,10254E-09	1,74558E-09	1,29939E-09	1,64938E-09	1,78420E-09	1,11059E-09	1,43554E-09	7,25059E-10	7,93323E-10	6,26100E-10	4,85365E-10	1,97419E-09	2,10254E-09	1,74558E-09	1,29939E-09
715	1,51605E-09	1,65681E-09	1,02590E-09	1,31027E-09	6,56173E-10	7,34698E-10	5,76759E-10	4,43731E-10	1,82764E-09	1,93511E-09	1,60810E-09	1,18825E-09	1,51605E-09	1,65681E-09	1,02590E-09	1,31027E-09	6,56173E-10	7,34698E-10	5,76759E-10	4,43731E-10	1,82764E-09	1,93511E-09	1,60810E-09	1,18825E-09
716	1,39887E-09	1,52955E-09	9,44049E-10	1,19843E-09	5,96064E-10	6,73787E-10	5,28945E-10	4,06286E-10	1,68438E-09	1,78190E-09	1,47626E-09	1,08771E-09	1,39887E-09	1,52955E-09	9,44049E-10	1,19843E-09	5,96064E-10	6,73787E-10	5,28945E-10	4,06286E-10	1,68438E-09	1,78190E-09	1,47626E-09	1,08771E-09
717	1,29944E-09	1,39061E-09	8,59542E-10	1,09981E-09	5,45760E-10	6,03049E-10	4,79319E-10	3,72721E-10	1,53351E-09	1,63953E-09	1,34198E-09	9,96440E-10	1,29944E-09	1,39061E-09	8,59542E-10	1,09981E-09	5,45760E-10	6,03049E-10	4,79319E-10	3,72721E-10	1,53351E-09	1,63953E-09	1,34198E-09	9,96440E-10
718	1,19378E-09	1,26526E-09	7,84334E-10	1,00848E-09	5,01230E-10	5,44525E-10	4,38632E-10	3,41548E-10	1,40225E-09	1,50222E-09	1,21999E-09	9,08721E-10	1,19378E-09	1,26526E-09	7,84334E-10	1,00848E-09	5,01230E-10	5,44525E-10	4,38632E-10	3,41548E-10	1,40225E-09	1,50222E-09	1,21999E-09	9,08721E-10
719	1,07974E-09	1,15456E-09	7,19330E-10	9,24902E-10	4,63129E-10	4,99722E-10	4,08130E-10	3,12898E-10	1,29286E-09	1,36952E-09	1,11114E-09	8,24231E-10	1,07974E-09	1,15456E-09	7,19330E-10	9,24902E-10	4,63129E-10	4,99722E-10	4,08130E-10	3,12898E-10	1,29286E-09	1,36952E-09	1,11114E-09	8,24231E-10
720	9,86131E-10	1,05835E-09	6,61243E-10	8,46852E-10	4,25704E-10	4,60705E-10	3,75996E-10	2,87094E-10	1,19127E-09	1,25114E-09	1,01465E-09	7,53631E-10	9,86131E-10	1,05835E-09	6,61243E-10	8,46852E-10	4,25704E-10	4,60705E-10	3,75996E-10	2,87094E-10	1,19127E-09	1,25114E-09	1,01465E-09	7,53631E-10
721	9,09241E-10	9,74036E-10	6,08857E-10	7,73445E-10	3,88903E-10	4,26429E-10	3,42607E-10	2,63642E-10	1,09617E-09	1,14459E-09	9,28367E-10	6,94406E-10	9,09241E-10	9,74036E-10	6,08857E-10	7,73445E-10	3,88903E-10	4,26429E-10	3,42607E-10	2,63642E-10	1,09617E-09	1,14459E-09	9,28367E-10	6,94406E-10
722	8,33250E-10	8,92995E-10	5,57975E-10	7,05885E-10	3,59792E-10	3,95772E-10	3,13000E-10	2,43639E-10	9,98127E-10	1,04897E-09	8,51252E-10	6,40740E-10	8,33250E-10	8,92995E-10	5,57975E-10	7,05885E-10	3,59792E-10	3,95772E-10	3,13000E-10	2,43639E-10	9,98127E-10	1,04897E-09	8,51252E-10	6,40740E-10
723	7,60420E-10	8,16566E-10	5,09695E-10	6,43880E-10	3,35814E-10	3,68095E-10	2,86482E-10	2,26178E-10	9,02020E-10	9,62599E-10	7,81784E-10	5,91914E-10	7,60420E-10	8,16566E-10	5,09695E-10	6,43880E-10	3,35814E-10	3,68095E-10	2,86482E-10	2,26178E-10	9,02020E-10	9,62599E-10	7,81784E-10	5,91914E-10
724	6,92447E-10	7,44441E-10	4,66023E-10	5,87410E-10	3,06763E-10	3,34377E-10	2,64354E-10	2,05815E-10	8,17280E-10	8,76575E-10	7,19533E-10	5,37888E-10	6,92447E-10	7,44441E-10	4,66023E-10	5,87410E-10	3,06763E-10	3,34377E-10	2,64354E-10	2,05815E-10	8,17280E-10	8,76575E-10	7,19533E-10	5,37888E-10
725	6,29966E-10	6,77848E-10	4,26363E-10	5,35998E-10	2,77637E-10	3,00538E-10	2,44928E-10	1,85629E-10	7,41224E-10	7,95543E-10	6,63171E-10	4,85181E-10	6,29966E-10	6,77848E-10	4,26363E-10	5,35998E-10	2,77637E-10	3,00538E-10	2,44928E-10	1,85629E-10	7,41224E-10	7,95543E-10	6,63171E-10	4,85181E-10
726	5,79030E-10	6,22549E-10	3,87910E-10	4,93321E-10	2,52485E-10	2,76679E-10	2,21999E-10	1,70182E-10	6,86834E-10	7,32607E-10	6,08413E-10	4,43119E-10	5,79030E-10	6,22549E-10	3,87910E-10	4,93321E-10	2,52485E-10	2,76679E-10	2,21999E-10	1,70182E-10	6,86834E-10	7,32607E-10	6,08413E-10	4,43119E-10
727	5,32519E-10	5,71845E-10	3,51561E-10	4,54154E-10	2,29300E-10	2,55720E-10	1,99574E-10	1,56322E-10	6,38685E-10	6,75792E-10	5,56462E-10	4,05022E-10	5,32519E-10	5,71845E-10	3,51561E-10	4,54154E-10	2,29300E-10	2,55720E-10	1,99574E-10	1,56322E-10	6,38685E-10	6,75792E-10	5,56462E-10	4,05022E-10
728	4,87107E-10	5,27211E-10	3,23846E-10	4,16713E-10	2,11660E-10	2,31965E-10	1,84878E-10	1,43080E-10	5,76366E-10	6,19157E-10	5,13059E-10	3,73650E-10	4,87107E-10	5,27211E-10	3,23846E-10	4,16713E-10	2,11660E-10	2,31965E-10	1,84878E-10	1,43080E-10	5,76366E-10	6,19157E-10	5,13059E-10	3,73650E-10
729	4,44996E-10	4,86007E-10	2,98662E-10	3,82380E-10	1,95486E-10	2,09959E-10	1,71538E-10	1,30876E-10	5,18709E-10	5,66955E-10	4,73149E-10	3,44974E-10	4,44996E-10	4,86007E-10	2,98662E-10	3,82380E-10	1,95486E-10	2,09959E-10	1,71538E-10	1,30876E-10	5,18709E-10	5,66955E-10	4,73149E-10	3,44974E-10
730	4,01522E-10	4,42582E-10	2,73933E-10	3,53885E-10	1,76875E-10	1,91001E-10	1,55294E-10	1,19400E-10	4,77682E-10	5,20976E-10	4,30929E-10	3,17372E-10	4,01522E-10	4,42582E-10	2,73933E-10	3,53885E-10	1,76875E-10	1,91001E-10	1,55294E-10	1,19400E-10	4,77682E-10	5,20976E-10	4,30929E-10	3,17372E-10
731	3,62794E-10	4,02999E-10	2,50854E-10	3,25948E-10	1,60433E-10	1,74206E-10	1,41000E-10	1,09022E-10	4,39536E-10	4,78403E-10	3,91712E-10	2,91800E-10	3,62794E-10	4,02999E-10	2,50854E-10	3,25948E-10	1,60433E-10	1,74206E-10	1,41000E-10	1,09022E-10	4,39536E-10	4,78403E-10	3,91712E-10	2,91800E-10
732	3,34967E-10	3,70541E-10	2,29547E-10	2,94137E-10	1,49368E-10	1,62796E-10	1,31674E-10	1,00945E-10	4,05287E-10	4,40862E-10	3,55945E-10	2,69239E-10	3,34967E-10	3,70541E-10	2,29547E-10	2,94137E-10	1,49368E-10	1,62796E-10	1,31674E-10	1,00945E-10	4,05287E-10	4,40862E-10	3,55945E-10	2,69239E-10
733	3,08503E-10	3,40547E-10	2,09736E-10	2,66770E-10	1,37937E-10	1,50196E-10	1,21578E-10	9,32592E-11	3,73657E-10	4,04524E-10	3,24223E-10	2,46319E-10	3,08503E-10	3,40547E-10	2,09736E-10	2,66770E-10	1,37937E-10	1,50196E-10	1,21578E-10	9,32592E-11	3,73657E-10	4,04524E-10	3,24223E-10	2,46319E-10
734	2,82201E-10	3,12695E-10	1,91018E-10	2,45974E-10	1,24532E-10	1,33718E-10	1,08774E-10	8,56186E-11	3,44368E-10	3,66924E-10	2,97770E-10	2,20174E-10	2,82201E-10	3,12695E-10	1,91018E-10	2,45974E-10	1,24532E-10	1,33718E-10	1,08774E-10	8,56186E-11	3,44368E-10	3,66924E-10	2,97770E-10	2,20174E-10
735	2,57975E-10	2,86513E-10	1,74679E-10	2,25971E-10	1,13446E-10	1,21516E-10	9,83678E-11	7,83282E-11	3,15474E-10	3,33458E-10	2,72393E-10	2,00066E-10	2,57975E-10	2,86513E-10	1,74679E-10	2,25971E-10	1,13446E-10	1,21516E-10	9,83678E-11	7,83282E-11	3,15474E-10	3,33458E-10	2,72393E-10	2,00066E-10
736	2,35654E-10	2,61683E-10	1,60842E-10	2,06406E-10	1,04931E-10	1,14279E-10	9,06453E-11	7,12716E-11	2,86279E-10	3,04190E-10	2,47654E-10	1,86889E-10	2,35654E-10	2,61683E-10	1,60842E-10	2,06406E-10	1,04931E-10	1,14279E-10	9,06453E-11	7,12716E-11	2,86279E-10	3,04190E-10	2,47654E-10	1,86889E-10
737	2,15627E-10	2,38679E-10	1,46506E-10	1,88606E-10	9,71355E-11	1,05728E-10	8,41969E-11	6,60056E-11	2,59983E-10	2,79310E-10	2,25680E-10	1,71822E-10	2,15627E-10	2,38679E-10	1,46506E-10	1,88606E-10	9,71355E-11	1,05728E-10	8,41969E-11	6,60056E-11	2,59983E-10	2,79310E-10	2,25680E-10	1,71822E-10
738	1,97756E-10	2,17551E-10	1,32125E-10	1,72519E-10	9,00556E-11	9,64022E-11	7,88446E-11	6,21897E-11	2,36429E-10	2,58253E-10	2,06251E-10	1,55701E-10	1,97756E-10	2,17551E-10	1,32125E-10	1,72519E-10	9,00556E-11	9,64022E-11	7,88446E-11	6,21897E-11	2,36429E-10	2,58253E-10	2,06251E-10	1,55701E-10
739	1,80711E-10	2,00024E-10	1,21663E-10	1,60367E-10	8,26805E-11	8,88897E-11	7,29638E-11	5,67694E-11	2,17658E-10	2,37083E-10	1,90320E-10	1,41025E-10	1,80711E-10	2,00024E-10	1,21663E-10	1,60367E-10	8,26805E-11	8,88897E-11	7,29638E-11	5,67694E-11	2,17658E-10	2,37083E-10	1,90320E-10	1,41025E-10
740	1,64681E-10	1,84701E-10	1,13271E-10	1,50328E-10	7,54584E-11	8,24328E-11	6,70694E-11	5,08718E-11	2,01638E-10	2,16667E-10	1,76475E-10	1,27557E-10	1,64681E-10	1,84701E-10	1,13271E-10	1,50328E-10	7,54584E-11	8,24328E-11	6,70694E-11	5,08718E-11	2,01638E-10	2,16667E-10	1,76475E-10	1,27557E-10
741	1,51065E-10	1,68164E-10	1,05277E-10	1,36095E-10	6,91651E-11	7,54597E-11	6,11335E-11	4,58165E-11	1,82461E-10	1,95927E-10	1,63442E-10	1,17212E-10	1,51065E-10	1,68164E-10	1,05277E-10	1,36095E-10	6,91651E-11	7,54597E-11	6,11335E-11	4,58165E-11	1,82461E-10	1,95927E-10	1,63442E-10	1,17212E-10
742	1,38610E-10	1,52192E-10	9,77029E-11	1,21700E-10	6,33701E-11	6,87117E-11	5,54826E-11	4,12083E-11	1,63600E-10	1,76192E-10	1,51148E-10	1,08018E-10	1,38610E-10	1,52192E-10	9,77029E-11	1,21700E-10	6,33701E-11	6,87117E-11	5,54826E-11	4,12083E-11	1,63600E-10	1,76192E-10	1,51148E-10	1,08018E-10
743	1,27635E-10	1,40061E-10	9,02374E-11	1,10987E-10	5,77013E-11	6,30677E-11	4,94036E-11	3,72739E-11	1,52592E-10	1,63555E-10	1,35723E-10	9,96569E-11	1,27635E-10	1,40061E-10	9,02374E-11	1,10987E-10	5,77013E-11	6,30677E-11	4,94036E-11	3,72739E-11	1,52592E-10	1,63555E-10	1,35723E-10	9,96569E-11
744	1,17472E-10	1,29047E-10	8,31061E-11	1,01478E-10	5,25232E-11	5,79097E-11	4,40276E-11	3,37709E-11	1,42715E-10	1,52116E-10	1,21698E-10	9,20348E-11	1,17472E-10	1,29047E-10	8,31061E-11	1,01478E-10	5,25232E-11	5,79097E-11	4,40276E-11	3,37709E-11	1,42715E-10	1,52116E-10	1,21698E-10	9,20348E-11
745	1,06663E-10	1,18349E-10	7,36975E-11	9,43832E-11	4,81647E-11	5,29466E-11	4,17815E-11	3,14507E-11	1,31794E-10	1,39505E-10	1,12724E-10	8,54935E-11	1,06663E-10	1,18349E-10	7,36975E-11	9,43832E-11	4,81647E-11	5,29466E-11	4,17815E-11	3,14507E-11	1,31794E-10	1,39505E-10	1,12724E-10	8,54935E-11
746	9,73475E-11	1,08585E-10	6,54033E-11	8,73118E-11	4,43842E-11	4,81624E-11	3,93619E-11	2,93767E-11	1,20839E-10	1,27787E-10	1,04423E-10	7,91020E-11	9,73475E-11	1,08585E-10	6,54033E-11	8,73118E-11	4,43842E-11	4,81624E-11	3,93619E-11	2,93767E-11	1,20839E-10	1,27787E-10	1,04423E-10	7,91020E-11
747	9,11322E-11	1,00173E-10	5,91073E-11	7,92620E-11	4,18015E-11	4,31624E-11	3,60992E-11	2,77680E-11	1,08084E-10	1,16979E-10	9,69596E-11	7,22221E-11	9,11322E-11	1,00173E-10	5,91073E-11	7,92620E-11	4,18015E-11	4,31624E-11	3,60992E-11	2,77680E-11	1,08084E-10	1,16979E-10	9,69596E-11	7,22221E-11
748	8,46949E-11	9,16888E-11	5,42922E-11	7,19155E-11	3,86318E-11	3,90147E-11	3,29778E-11	2,62564E-11	9,73617E-11	1,06318E-10	8,89737E-11	6,61879E-11	8,46949E-11	9,16888E-11	5,42922E-11	7,19155E-11	3,86318E-11	3,90147E-11	3,29778E-11	2,62564E-11	9,73617E-11	1,06318E-10	8,89737E-11	6,61879E-11
749	7,76456E-11	8,27097E-11	5,14812E-11	6,52827E-11	3,44413E-11	3,59511E-11	2,99257E-11	2,48307E-11	8,91837E-11	9,53843E-11	7,98425E-11	6,11484E-11	7,76456E-11	8,27097E-11	5,14812E-11	6,52827E-11	3,44413E-11	3,59511E-11	2,99257E-11	2,48307E-11	8,91837E-11	9,53843E-11	7,98425E-11	6,11484E-11
750	7,08722E-11	7,53590E-11	4,75611E-11	6,05721E-11	3,12166E-11	3,36825E-11	2,74022E-11	2,27453E-11	8,28073E-11	8,70678E-11	7,29589E-11	5,55479E-11	7,08722E-11	7,53590E-11	4,75611E-11	6,05721E-11	3,12166E-11	3,36825E-11	2,74022E-11	2,27453E-11	8,28073E-11	8,70678E-11	7,29589E-11	5,55479E-11
751	6,43729E-11	6,93848E-11	4,27658E-11	5,74477E-11	2,88010E-11	3,20685E-11	2,53257E-11	2,01397E-11	7,79283E-11	8,09355E-11	6,79488E-11	4,95362E-11	6,43729E-11	6,93848E-11	4,27658E-11	5,74477E-11	2,88010E-11	3,20685E-11	2,53257E-11	2,01397E-11	7,79283E-11	8,09355E-11	6,79488E-11	4,95362E-11
752	5,86971E-11	6,36499E-11	4,02663E-11	5,24399E-11	2,70205E-11	3,02255E-11	2,33417E-11	1,78522E-11	7,23728E-11	7,49227E-11	6,21055E-11	4,60553E-11	5,86971E-11	6,36499E-11	4,02663E-11	5,24399E-11	2,70205E-11	3,02255E-11	2,33417E-11	1,78522E-11	7,23728E-11	7,49227E-11	6,21055E-11	4,60553E-11
753	5,36299E-11	5,82766E-11	3,88584E-11	4,68555E-11	2,55910E-11	2,83673E-11	2,14868E-11	1,58043E-11	6,67794E-11	6,92324E-11	5,61713E-11	4,38110E-11	5,36299E-11	5,82766E-11	3,88584E-11	4,68555E-11	2,55910E-11	2,83673E-11	2,14868E-11	1,58043E-11	6,67794E-11	6,92324E-11	5,61713E-11	4,38110E-11
754	4,99678E-11	5,31437E-11	3,52856E-11	4,27319E-11	2,28390E-11	2,53763E-11	1,94743E-11	1,49096E-11	6,12681E-11	6,41179E-11	5,15335E-11	4,00359E-11	4,99678E-11	5,31437E-11	3,52856E-11	4,27319E-11	2,28390E-11	2,53763E-11	1,94743E-11	1,49096E-11	6,12681E-11	6,41179E-11	5,15335E-11	4,00359E-11
755	4,67355E-11	4,83237E-11	3,15077E-11	3,90907E-11	1,99984E-11	2,23439E-11	1,75406E-11	1,42634E-11	5,60541E-11	5,93594E-11	4,73698E-11	3,61780E-11	4,67355E-11	4,83237E-11	3,15077E-11	3,90907E-11	1,99984E-11	2,23439E-11	1,75406E-11	1,42634E-11	5,60541E-11	5,93594E-11	4,73698E-11	3,61780E-11
756	4,45394E-11	4,37137E-11	2,85877E-11	3,66711E-11	1,93076E-11	2,01835E-11	1,55468E-11	1,35220E-11	5,07431E-11	5,45631E-11	4,26141E-11	3,32348E-11	4,45394E-11	4,37137E-11	2,85877E-11	3,66711E-11	1,93076E-11	2,01835E-11	1,55468E-11	1,35220E-11	5,07431E-11	5,45631E-11	4,26141E-11	3,32348E-11
757	4,18597E-11	3,95668E-11	2,58699E-11	3,41936E-11	1,84284E-11	1,81777E-11	1,39177E-11	1,26276E-11	4,59165E-11	5,01020E-11	3,85955E-11	3,03998E-11	4,18597E-11	3,95668E-11	2,58699E-11	3,41936E-11	1,84284E-11	1,81777E-11	1,39177E-11	1,26276E-11	4,59165E-11	5,01020E-11	3,85955E-11	3,03998E-11
758	3,62099E-11	3,65684E-11	2,33603E-11	3,08156E-11	1,63742E-11	1,63268E-11	1,36293E-11	1,07941E-11	4,21767E-11	4,61809E-11	3,71607E-11	2,73172E-11	3,62099E-11	3,65684E-11	2,33603E-11	3,08156E-11	1,63742E-11	1,63268E-11	1,36293E-11	1,07941E-11	4,21767E-11	4,61809E-11	3,71607E-11	2,73172E-11
759	3,19741E-11	3,42252E-11	2,12300E-11	2,79976E-11	1,45007E-11	1,50572E-11	1,29457E-11	9,37482E-12	3,87693E-11	4,23652E-11	3,51872E-11	2,49167E-11	3,19741E-11	3,42252E-11	2,12300E-11	2,79976E-11	1,45007E-11	1,50572E-11	1,29457E-11	9,37482E-12	3,87693E-11	4,23652E-11	3,51872E-11	2,49167E-11
760	3,00604E-11	3,29566E-11	1,96520E-11	2,60197E-11	1,28179E-11	1,47897E-11	1,14772E-11	8,61929E-12	3,57368E-11	3,84657E-11	3,20769E-11	2,36198E-11	3,00604E-11	3,29566E-11	1,96520E-11	2,60197E-11	1,28179E-11	1,47897E-11	1,14772E-11	8,61929E-12	3,57368E-11	3,84657E-11	3,20769E-11	2,36198E-11
761	2,76082E-11	3,07268E-11	1,80541E-11	2,38799E-11	1,12366E-11	1,33071E-11	1,05102E-11	7,97116E-12	3,31004E-11	3,52894E-11	2,89512E-11	2,19058E-11	2,76082E-11	3,07268E-11	1,80541E-11	2,38799E-11	1,12366E-11	1,33071E-11	1,05102E-11	7,97116E-12	3,31004E-11	3,52894E-11	2,89512E-11	2,19058E-11
762	2,46725E-11	2,76247E-11	1,64487E-11	2,16040E-11	9,75410E-12	1,07035E-11	1,00151E-11	7,42774E-12	3,08528E-11	3,28056E-11	2,58269E-11	1,98186E-11	2,46725E-11	2,76247E-11	1,64487E-11	2,16040E-11	9,75410E-12	1,07035E-11	1,00151E-11	7,42774E-12	3,08528E-11	3,28056E-11	2,58269E-11	1,98186E-11
763	2,25396E-11	2,52783E-11	1,50690E-11	1,95483E-11	9,07644E-12	9,85189E-12	9,07110E-12	6,71031E-12	2,77519E-11	2,99763E-11	2,33933E-11	1,83738E-11	2,25396E-11	2,52783E-11	1,50690E-11	1,95483E-11	9,07644E-12	9,85189E-12	9,07110E-12	6,71031E-12	2,77519E-11	2,99763E-11	2,33933E-11	1,83738E-11
764	2,08189E-11	2,33259E-11	1,38214E-11	1,76446E-11	8,77393E-12	9,81252E-12	7,94685E-12	5,93235E-12	2,43470E-11	2,70531E-11	2,13343E-11	1,72442E-11	2,08189E-11	2,33259E-11	1,38214E-11	1,76446E-11	8,77393E-12	9,81252E-12	7,94685E-12	5,93235E-12	2,43470E-11	2,70531E-11	2,13343E-11	1,72442E-11
765	1,93912E-11	2,01083E-11	1,30047E-11	1,65077E-11	8,01670E-12	9,31393E-12	7,49153E-12	5,54234E-12	2,22566E-11	2,41965E-11	1,96643E-11	1,55695E-11	1,93912E-11	2,01083E-11	1,30047E-11	1,65077E-11	8,01670E-12	9,31393E-12	7,49153E-12	5,54234E-12	2,22566E-11	2,41965E-11	1,96643E-11	1,55695E-11
766	1,80982E-11	1,69112E-11	1,23072E-11	1,55683E-11	7,23047E-12	8,76909E-12	7,17597E-12	5,24347E-12	2,05283E-11	2,15578E-11	1,81655E-11	1,39093E-11	1,80982E-11	1,69112E-11	1,23072E-11	1,55683E-11	7,23047E-12	8,76909E-12	7,17597E-12	5,24347E-12	2,05283E-11	2,15578E-11	1,81655E-11	1,39093E-11
767	1,64955E-11	1,60851E-11	1,12233E-11	1,41782E-11	6,68238E-12	8,81905E-12	6,51061E-12	4,93192E-12	1,87755E-11	2,07850E-11	1,65666E-11	1,23948E-11	1,64955E-11	1,60851E-11	1,12233E-11	1,41782E-11	6,68238E-12	8,81905E-12	6,51061E-12	4,93192E-12	1,87755E-11	2,07850E-11	1,65666E-11	1,23948E-11
768	1,51759E-11	1,53389E-11	1,02419E-11	1,28369E-11	6,31324E-12	8,65112E-12	5,91965E-12	4,64797E-12	1,71271E-11	1,99803E-11	1,51886E-11	1,09974E-11	1,51759E-11	1,53389E-11	1,02419E-11	1,28369E-11	6,31324E-12	8,65112E-12	5,91965E-12	4,64797E-12	1,71271E-11	1,99803E-11	1,51886E-11	1,09974E-11
769	1,46661E-11	1,47941E-11	9,45904E-12	1,14228E-11	6,55019E-12	7,68927E-12	5,49307E-12	4,42340E-12	1,55605E-11	1,89780E-11	1,43770E-11	9,75480E-12	1,46661E-11	1,47941E-11	9,45904E-12	1,14228E-11	6,55019E-12	7,68927E-12	5,49307E-12	4,42340E-12	1,55605E-11	1,89780E-11	1,43770E-11	9,75480E-12
770	1,35777E-11	1,41505E-11	8,53360E-12	1,04642E-11	6,46612E-12	6,76666E-12	5,13004E-12	4,22002E-12	1,41560E-11	1,73402E-11	1,33143E-11	8,76539E-12	1,35777E-11	1,41505E-11	8,53360E-12	1,04642E-11	6,46612E-12	6,76666E-12	5,13004E-12	4,22002E-12	1,41560E-11	1,73402E-11	1,33143E-11	8,76539E-12
771	1,15842E-11	1,33211E-11	7,34475E-12	1,01040E-11	5,91075E-12	5,84418E-12	4,83569E-12	4,03380E-12	1,28984E-11	1,46815E-11	1,18214E-11	8,08080E-12	1,15842E-11	1,33211E-11	7,34475E-12	1,01040E-11	5,91075E-12	5,84418E-12	4,83569E-12	4,03380E-12	1,28984E-11	1,46815E-11	1,18214E-11	8,08080E-12
772	1,04472E-11	1,18548E-11	6,51266E-12	9,24131E-12	5,36168E-12	5,16741E-12	4,52259E-12	3,68335E-12	1,23324E-11	1,34236E-11	1,05720E-11	7,70675E-12	1,04472E-11	1,18548E-11	6,51266E-12	9,24131E-12	5,36168E-12	5,16741E-12	4,52259E-12	3,68335E-12	1,23324E-11	1,34236E-11	1,05720E-11	7,70675E-12
773	9,92659E-12	1,00110E-11	5,94971E-12	8,07122E-12	4,83624E-12	4,67962E-12	4,20826E-12	3,23483E-12	1,22531E-11	1,31529E-11	9,53048E-12	7,55574E-12	9,92659E-12	1,00110E-11	5,94971E-12	8,07122E-12	4,83624E-12	4,67962E-12	4,20826E-12	3,23483E-12	1,22531E-11	1,31529E-11	9,53048E-12	7,55574E-12
774	8,78330E-12	9,25489E-12	6,00748E-12	7,74049E-12	4,26947E-12	4,44773E-12	4,01346E-12	2,83300E-12	1,19260E-11	1,22677E-11	8,84354E-12	7,20163E-12	8,78330E-12	9,25489E-12	6,00748E-12	7,74049E-12	4,26947E-12	4,44773E-12	4,01346E-12	2,83300E-12	1,19260E-11	1,22677E-11	8,84354E-12	7,20163E-12
775	7,51178E-12	8,83307E-12	6,22527E-12	7,65134E-12	3,71537E-12	4,29275E-12	3,85549E-12	2,46221E-12	1,15219E-11	1,12336E-11	8,27909E-12	6,79509E-12	7,51178E-12	8,83307E-12	6,22527E-12	7,65134E-12	3,71537E-12	4,29275E-12	3,85549E-12	2,46221E-12	1,15219E-11	1,12336E-11	8,27909E-12	6,79509E-12
776	6,97736E-12	8,19673E-12	5,53254E-12	6,86342E-12	3,59561E-12	3,75231E-12	3,28242E-12	2,54868E-12	9,18121E-12	9,50800E-12	7,26267E-12	5,99913E-12	6,97736E-12	8,19673E-12	5,53254E-12	6,86342E-12	3,59561E-12	3,75231E-12	3,28242E-12	2,54868E-12	9,18121E-12	9,50800E-12	7,26267E-12	5,99913E-12
777	6,55204E-12	7,62505E-12	4,90703E-12	6,13674E-12	3,46556E-12	3,29545E-12	2,79433E-12	2,55229E-12	7,28547E-12	8,01984E-12	6,50939E-12	5,29409E-12	6,55204E-12	7,62505E-12	4,90703E-12	6,13674E-12	3,46556E-12	3,29545E-12	2,79433E-12	2,55229E-12	7,28547E-12	8,01984E-12	6,50939E-12	5,29409E-12
778	6,26704E-12	7,16420E-12	4,60290E-12	5,58764E-12	3,07700E-12	3,17707E-12	2,65101E-12	1,96943E-12	7,45503E-12	7,30553E-12	6,91702E-12	4,84922E-12	6,26704E-12	7,16420E-12	4,60290E-12	5,58764E-12	3,07700E-12	3,17707E-12	2,65101E-12	1,96943E-12	7,45503E-12	7,30553E-12	6,91702E-12	4,84922E-12
779	5,91256E-12	6,66061E-12	4,17680E-12	5,12727E-12	2,77773E-12	3,05083E-12	2,49842E-12	1,58887E-12	7,37553E-12	6,83204E-12	6,71414E-12	4,52748E-12	5,91256E-12	6,66061E-12	4,17680E-12	5,12727E-12	2,77773E-12	3,05083E-12	2,49842E-12	1,58887E-12	7,37553E-12	6,83204E-12	6,71414E-12	4,52748E-12
780	5,44367E-12	6,08158E-12	3,53712E-12	4,80861E-12	2,62145E-12	2,91588E-12	2,33104E-12	1,53152E-12	6,90226E-12	6,76147E-12	5,50093E-12	4,41105E-12	5,44367E-12	6,08158E-12	3,53712E-12	4,80861E-12	2,62145E-12	2,91588E-12	2,33104E-12	1,53152E-12	6,90226E-12	6,76147E-12	5,50093E-12	4,41105E-12
