# Supplementary material for: Influence of the Human Field of View on Visual and Non-Visual Quantities in Indoor Environments
Source: Clocks Sleep. 2023 Aug 29;5(3):476–98. doi: 10.3390/clockssleep5030032 (PMC10530223; doi:10.3390/clockssleep5030032)
Supplement: Supplementary file 1 [file clockssleep-05-00032-s001.zip › 05-SI/SI2/Data/Homeoffice/Homeoffice_Parameter.csv]

Bild	Szene	E_Voll	E_Blende	MEDI_Voll	MEDI_Blende	Plot
01-Morgen.png	Morgen	449.855710319938	184.288965951901	426.048640084006	170.775442884934	Ev_Morgen
02-Tag.png	Tag	390.24215941964	160.787937107077	324.193416673727	130.511973174394	Ev_Tag
03-Abend.png	Abend	199.38928722831	83.0424605718108	100.136728567961	41.6079993946491	Ev_Abend
04-Nacht.png	Nacht	138.877405768604	57.7663960222687	55.1187361304344	22.8702565004263	Ev_Nacht
