# Supplementary material for: Influence of the Human Field of View on Visual and Non-Visual Quantities in Indoor Environments
Source: Clocks Sleep. 2023 Aug 29;5(3):476–98. doi: 10.3390/clockssleep5030032 (PMC10530223; doi:10.3390/clockssleep5030032)
Supplement: Supplementary file 1 [file clockssleep-05-00032-s001.zip › 05-SI/SI2/Data/TUI/Parameter.csv]

Bild	Szene	E	CCT	MEDI
	X0_Y45_oAPL	532,1	4547	377,5
	X0_Y30_oAPL	437,4	4554	310,1
	X0_Y15_oAPL	323,2	4561	228,6
Ohne_APL.png	X0_Y0_oAPL	195	4571	1,37E+02
	X0_Ym15_oAPL	112,4	4596	78,4
	X0_Ym30_oAPL	91,9	4556	63,3
	X0_Ym45_oAPL	81,9	4537	56,3
	Xm30_Y0_oAPL	133,6	4626	9,38E+01
	Xm15_Y0_oAPL	153,5	4596	107,9
	X15_Y0_oAPL	232,3	4581	164
	X30_Y0_oAPL	280,2	4580	1,98E+02
	Xm30_Ym15_oAPL	104,6	4630	72,8
	Xm15_Ym15_oAPL	104,7	4598	72,6
	X15_Ym15_oAPL	140,7	4595	98,3
	X30_Ym15_oAPL	159,5	4604	111,8
	X0_Y45_APL	595,7	4431	414,7
	X0_Y30_APL	506,4	4409	350,3
	X0_Y15_APL	390,7	4370	267,4
Mit_APL.png	X0_Y0_APL	270	4306	181,6
	X0_Ym15_APL	192,2	4229	126,1
	X0_Ym30_APL	168,2	4202	109,6
	X0_Ym45_APL	147,1	4214	96,2
	Xm30_Y0_APL	202,6	4293	134,7
	Xm15_Y0_APL	235,8	4280	157,1
	X15_Y0_APL	313,2	4349	212,5
	X30_Y0_APL	335	4388	229,3
	Xm30_Ym15_APL	177,6	4254	116,7
	Xm15_Ym15_APL	183,3	4223	119,9
	X15_Ym15_APL	213,1	4282	141,7
	X30_Ym15_APL	222,1	4333	149,2
	X0_Y45_APL_SK	563,7	4430	390,8
	X0_Y30_APL_SK	336,9	4366	229,5
	X0_Y15_APL_SK	176,7	4237	115,7
Mit_APL.png	X0_Y0_APL_SK	160,1	4196	103,6
	X0_Ym15_APL_SK	150,3	4227	98,1
	X0_Ym30_APL_SK	134,7	4219	87,7
	X0_Ym45_APL_SK	105,2	4210	68,4
	Xm30_Y0_APL_SK	159,1	4277	104,6
	Xm15_Y0_APL_SK	161,6	4210	105,1
	X15_Y0_APL_SK	163,1	4211	106,1
	X30_Y0_APL_SK	178,4	4302	118,2
	Xm30_Ym15_APL_SK	138,4	4260	90,6
	Xm15_Ym15_APL_SK	143,6	4221	93,6
	X15_Ym15_APL_SK	147,4	4228	96,1
	X30_Ym15_APL_SK	135,6	4242	88,5
	X0_Y45_oAPL_SK	479,5	4519	338,8
	X0_Y30_oAPL_SK	261	4532	183,9
	X0_Y15_oAPL_SK	98	4567	68,1
Ohne_APL.png	X0_Y0_oAPL_SK	79,4	4556	54,8
	X0_Ym15_oAPL_SK	75,2	4571	52
	X0_Ym30_oAPL_SK	65,5	4552	45
	X0_Ym45_oAPL_SK	55	4478	37,4
	Xm30_Y0_oAPL_SK	87,4	4629	61,1
	Xm15_Y0_oAPL_SK	81,5	4578	56,6
	X15_Y0_oAPL_SK	83,5	4575	57,9
	X30_Y0_oAPL_SK	107,3	4606	75,1
	Xm30_Ym15_oAPL_SK	72,8	4608	50,6
	Xm15_Ym15_oAPL_SK	70,4	4576	48,7
	X15_Ym15_oAPL_SK	73,8	4568	51,1
	X30_Ym15_oAPL_SK	70	4581	48,4
