# Supplementary material for: Influence of the Human Field of View on Visual and Non-Visual Quantities in Indoor Environments
Source: Clocks Sleep. 2023 Aug 29;5(3):476–98. doi: 10.3390/clockssleep5030032 (PMC10530223; doi:10.3390/clockssleep5030032)
Supplement: Supplementary file 1 [file clockssleep-05-00032-s001.zip › 05-SI/SI2/Data/TUI/Messungen.csv]

Wellenlänge	X0_Y45_oAPL	X0_Y30_oAPL	X0_Y15_oAPL	X0_Y0_oAPL	X0_Ym15_oAPL	X0_Ym30_oAPL	X0_Ym45_oAPL	Xm30_Y0_oAPL	Xm15_Y0_oAPL	X15_Y0_oAPL	X30_Y0_oAPL	Xm30_Ym15_oAPL	Xm15_Ym15_oAPL	X15_Ym15_oAPL	X30_Ym15_oAPL	X0_Y45_APL	X0_Y30_APL	X0_Y15_APL	X0_Y0_APL	X0_Ym15_APL	X0_Ym30_APL	X0_Ym45_APL	Xm30_Y0_APL	Xm15_Y0_APL	X15_Y0_APL	X30_Y0_APL	Xm30_Ym15_APL	Xm15_Ym15_APL	X15_Ym15_APL	X30_Ym15_APL	X0_Y45_APL_SK	X0_Y30_APL_SK	X0_Y15_APL_SK	X0_Y0_APL_SK	X0_Ym15_APL_SK	X0_Ym30_APL_SK	X0_Ym45_APL_SK	Xm30_Y0_APL_SK	Xm15_Y0_APL_SK	X15_Y0_APL_SK	X30_Y0_APL_SK	Xm30_Ym15_APL_SK	Xm15_Ym15_APL_SK	X15_Ym15_APL_SK	X30_Ym15_APL_SK	X0_Y45_oAPL_SK	X0_Y30_oAPL_SK	X0_Y15_oAPL_SK	X0_Y0_oAPL_SK
380	2,91619E-06	5,43680E-05	1,92449E-05	-2,72816E-06	1,55673E-06	-1,24530E-05	2,72567E-05	-1,06900E-05	2,40484E-05	-3,77132E-06	1,52980E-05	-1,67538E-06	-1,92189E-05	1,05771E-05	-1,56115E-05	1,13784E-04	3,38901E-06	-8,60968E-06	1,84962E-05	-2,73508E-05	2,59111E-05	2,13375E-05	4,31716E-05	-1,04501E-05	6,36912E-06	-1,11061E-05	2,87771E-05	-1,84842E-05	2,07021E-05	6,32086E-05	-3,97646E-05	5,37940E-05	5,75173E-06	-2,22247E-05	1,31211E-05	-5,23576E-06	-6,15333E-06	-2,77981E-05	2,62123E-05	5,59751E-06	2,90356E-05	3,06482E-05	-2,98235E-05	1,42308E-05	-4,92385E-06	-2,2923E-05	7,25572E-05	2,95628E-05	2,13778E-05
381	5,21862E-06	4,42296E-05	3,68851E-05	5,05415E-06	0,00000E+00	-8,10072E-06	2,57281E-05	-1,83658E-05	1,49203E-05	1,15469E-05	1,94010E-05	-4,05989E-06	-2,23002E-05	9,40292E-06	-8,21089E-06	8,44498E-05	3,20009E-05	-2,76415E-06	1,41245E-05	-1,12392E-05	3,26503E-05	2,10044E-05	3,59412E-05	-9,71014E-06	1,00956E-05	4,66266E-06	2,35574E-05	-2,99185E-06	5,20437E-06	6,27282E-05	-2,57988E-05	3,14793E-05	8,28171E-06	-1,96811E-05	1,14124E-05	-5,43145E-06	-2,80784E-06	-1,20360E-05	1,22440E-05	9,58121E-06	7,61067E-06	3,71600E-05	-1,84395E-05	1,39488E-05	-7,23882E-07	-1,4378E-05	5,60126E-05	1,94668E-05	1,88654E-05
382	7,63738E-06	2,95804E-05	6,66529E-05	1,11679E-05	0,00000E+00	-1,84170E-06	2,41160E-05	-2,77938E-05	-3,68450E-06	3,47805E-05	2,32388E-05	-6,12819E-06	-2,27480E-05	1,11559E-05	4,52896E-06	4,11117E-05	7,45090E-05	9,33704E-06	2,23965E-06	1,46655E-05	3,99285E-05	1,74165E-05	2,65944E-05	-9,50307E-06	1,72598E-05	2,36681E-05	1,21715E-05	1,29978E-05	-6,79093E-06	4,97164E-05	-2,05165E-07	1,19611E-06	1,26741E-05	-1,38122E-05	9,16304E-06	-5,31562E-06	2,45361E-07	9,69447E-06	-6,12770E-06	1,45440E-05	-1,93144E-05	3,63676E-05	-7,00643E-07	1,48488E-05	4,13710E-06	-7,24087E-06	2,74339E-05	6,2572E-06	1,52763E-05
383	9,11427E-06	2,09767E-05	7,61752E-05	1,45873E-05	4,01998E-06	1,79107E-06	1,93523E-05	-2,85280E-05	-1,09611E-05	4,79256E-05	3,52103E-05	-6,02585E-06	-1,81827E-05	9,39502E-06	1,10062E-05	2,89293E-05	8,43206E-05	6,24198E-06	-8,92633E-06	3,15811E-05	3,10060E-05	1,98327E-05	2,56878E-05	-2,25018E-06	1,88597E-05	3,07075E-05	5,33276E-06	2,29485E-05	-5,94715E-06	4,34164E-05	1,53772E-05	-1,52498E-05	1,25522E-05	-8,63474E-06	4,14438E-06	-5,58752E-06	3,69064E-06	2,06684E-05	-1,87835E-05	1,83154E-05	-3,06294E-05	2,35823E-05	8,93282E-06	2,27026E-05	7,54332E-06	-2,34509E-06	1,16227E-05	-3,89411E-06	1,32867E-05
384	8,71813E-06	2,20463E-05	4,86875E-05	1,29790E-05	1,49014E-05	8,96235E-07	8,51877E-06	-1,34477E-05	1,50325E-06	4,24484E-05	6,03130E-05	-2,00359E-06	-4,37803E-06	1,27710E-06	6,45668E-06	6,93936E-05	3,54341E-05	-2,32606E-05	-1,87425E-05	3,23055E-05	-6,87045E-06	3,20369E-05	3,85462E-05	1,73077E-05	1,03355E-05	1,63171E-05	6,07493E-06	2,19511E-05	1,72036E-05	4,73028E-05	1,34703E-05	-7,63088E-06	4,27895E-06	-4,32076E-06	-5,83732E-06	-6,36515E-06	7,74919E-06	1,26486E-05	-2,12086E-05	1,95424E-05	-1,42980E-05	-1,07404E-05	4,46991E-06	4,19699E-05	8,26617E-06	-1,17346E-06	1,72441E-05	-8,80088E-06	1,36306E-05
385	8,56640E-06	2,36095E-05	2,40840E-05	1,17957E-05	2,55058E-05	7,78702E-08	-1,44801E-06	3,85844E-07	1,32564E-05	3,83745E-05	8,54328E-05	1,72620E-06	8,48607E-06	-6,32053E-06	2,34402E-06	1,09181E-04	-9,61711E-06	-5,15784E-05	-2,84429E-05	3,38038E-05	-4,26439E-05	4,43182E-05	5,16069E-05	3,61279E-05	2,58517E-06	3,20459E-06	6,92621E-06	2,15691E-05	3,93980E-05	5,21524E-05	1,20189E-05	-6,63016E-07	-3,38875E-06	-3,75413E-07	-1,53667E-05	-7,25709E-06	1,17599E-05	5,43089E-06	-2,40244E-05	2,11900E-05	6,89927E-07	-4,32718E-05	3,88372E-07	6,11409E-05	9,15472E-06	-1,01957E-07	2,29638E-05	-1,36354E-05	1,42987E-05
386	1,44404E-05	3,75587E-05	2,89101E-05	1,05025E-05	2,05726E-05	1,05481E-05	-1,46616E-06	-3,23501E-06	-2,55551E-06	4,22310E-05	7,20710E-05	-1,16734E-05	7,68338E-06	-6,83729E-06	1,19469E-06	7,25909E-05	1,14542E-05	-1,45379E-05	-5,67038E-06	1,58054E-05	-2,29328E-05	3,10948E-05	2,90960E-05	4,04728E-05	1,83725E-05	1,17324E-05	1,35086E-05	1,91850E-05	1,53042E-05	3,06994E-05	1,79293E-05	1,46358E-05	-1,36055E-05	-7,79738E-06	4,26993E-07	-6,24869E-06	5,00747E-06	5,18762E-07	-2,15100E-07	6,09538E-06	4,71231E-06	-2,06640E-05	-4,14486E-06	3,91690E-05	8,96882E-06	2,02559E-05	1,86013E-05	-8,62385E-06	1,21575E-05
387	2,09022E-05	5,27629E-05	3,69575E-05	9,42220E-06	1,46165E-05	2,18773E-05	-5,05548E-07	-8,51043E-06	-2,05086E-05	4,73999E-05	5,65637E-05	-2,64130E-05	5,66256E-06	-6,72903E-06	4,11944E-07	3,10398E-05	3,84667E-05	2,72675E-05	1,93080E-05	-3,13354E-06	1,15416E-06	1,63680E-05	4,43258E-06	4,38253E-05	3,61507E-05	2,22633E-05	2,06041E-05	1,70095E-05	-1,21750E-05	8,00757E-06	2,46165E-05	3,03553E-05	-2,38614E-05	-1,61722E-05	1,81027E-05	-5,19243E-06	-2,45974E-06	-3,94324E-06	2,52548E-05	-9,94248E-06	7,53481E-06	6,19762E-06	-8,59666E-06	1,46225E-05	8,82680E-06	4,20119E-05	1,3709E-05	-2,97361E-06	1,00203E-05
388	3,22443E-05	5,56850E-05	4,31373E-05	9,88470E-06	1,29515E-05	2,12855E-05	-1,67673E-06	-1,05914E-05	-2,09151E-05	4,68797E-05	3,83978E-05	-1,55796E-05	3,64843E-06	-4,52290E-06	4,26960E-06	-6,32258E-08	4,56847E-05	3,71072E-05	3,20237E-05	-1,50112E-05	1,86337E-05	4,71459E-06	-6,10415E-06	3,82072E-05	4,41808E-05	2,44543E-05	2,05333E-05	1,59334E-05	-6,60895E-06	-1,01450E-05	2,18006E-05	3,29134E-05	-2,28509E-05	-1,74824E-05	2,42707E-05	1,03084E-06	-2,59106E-06	-2,00359E-06	2,89686E-05	-1,37345E-05	1,04871E-05	2,03368E-05	-4,94894E-06	1,03721E-06	8,11840E-06	4,6001E-05	8,65604E-07	1,2328E-06	5,41417E-06
389	4,94789E-05	4,64710E-05	4,81933E-05	1,22575E-05	1,63066E-05	8,19729E-06	-5,19395E-06	-9,40040E-06	-2,65873E-06	4,12709E-05	1,85589E-05	2,26071E-05	1,76340E-06	-1,72918E-07	1,32258E-05	-1,92188E-05	3,22542E-05	1,27644E-05	3,18916E-05	-1,93295E-05	2,90371E-05	-3,26833E-06	-1,18190E-06	2,38023E-05	4,24782E-05	1,80838E-05	1,31288E-05	1,64540E-05	3,47712E-05	-2,32655E-05	9,17862E-06	2,18417E-05	-1,01029E-05	-1,14735E-05	1,83459E-05	1,28092E-05	5,22544E-06	6,84184E-06	9,55781E-06	-4,41967E-06	1,37780E-05	2,08241E-05	7,35798E-06	-3,21382E-07	6,99674E-06	3,1619E-05	-2,04105E-05	3,81882E-06	-1,6776E-06
390	6,39068E-05	3,67611E-05	5,19318E-05	1,41198E-05	1,87815E-05	-3,88842E-06	-8,29514E-06	-8,13944E-06	1,42831E-05	3,51004E-05	-1,18442E-08	5,67005E-05	-1,80064E-07	3,65281E-06	2,11589E-05	-3,53770E-05	1,93546E-05	-9,46603E-06	3,09874E-05	-2,25127E-05	3,74719E-05	-1,02870E-05	3,52814E-06	1,04428E-05	3,96315E-05	1,17091E-05	6,38443E-06	1,66345E-05	7,14067E-05	-3,46447E-05	-2,46020E-06	1,12283E-05	1,78197E-06	-5,56779E-06	1,27862E-05	2,30787E-05	1,22582E-05	1,47585E-05	-8,25030E-06	4,19844E-06	1,64260E-05	2,05955E-05	1,82921E-05	-1,12981E-06	5,77752E-06	1,80264E-05	-3,89032E-05	5,92311E-06	-8,21668E-06
391	5,21381E-05	2,46509E-05	6,02054E-05	1,23106E-05	7,65985E-06	-6,34215E-07	-8,19533E-06	-9,83282E-06	2,28517E-05	2,89672E-05	-5,71841E-07	4,04442E-05	-8,69351E-06	-3,80353E-06	2,26168E-05	9,20563E-06	2,39991E-05	5,72004E-06	2,71807E-05	-6,36429E-06	1,65340E-05	-2,34748E-07	1,20771E-05	2,66884E-05	2,29507E-05	4,70353E-06	2,14658E-05	1,97915E-05	4,98798E-05	-2,93708E-05	2,77904E-06	1,10932E-05	1,76053E-06	1,78892E-06	2,53182E-05	1,24990E-05	1,21107E-05	1,35824E-05	-6,52032E-07	4,14793E-06	1,36303E-05	1,04078E-05	1,05930E-05	1,90783E-05	3,94015E-06	3,04082E-05	-1,42111E-05	-2,46402E-06	-1,23809E-05
392	4,03030E-05	1,27195E-05	6,77010E-05	1,04546E-05	-3,17015E-06	2,52097E-06	-8,02896E-06	-1,13882E-05	3,09508E-05	2,27841E-05	-1,10900E-06	2,43653E-05	-1,68598E-05	-1,09882E-05	2,38353E-05	5,22794E-05	2,82903E-05	2,03701E-05	2,32649E-05	9,32008E-06	-3,87283E-06	9,49690E-06	2,02489E-05	4,21854E-05	6,60969E-06	-2,11723E-06	3,58804E-05	2,26787E-05	2,86190E-05	-2,40162E-05	7,82650E-06	1,08680E-05	1,72479E-06	8,89433E-06	3,72325E-05	2,15234E-06	1,18648E-05	1,23284E-05	6,70797E-06	4,06372E-06	1,08083E-05	4,58442E-07	3,05073E-06	3,84755E-05	2,12819E-06	4,21338E-05	9,80957E-06	-1,0561E-05	-1,63061E-05
393	3,93047E-05	1,27481E-05	6,34141E-05	1,33232E-05	-7,62506E-06	2,52139E-06	-7,55820E-06	-1,21356E-05	3,01318E-05	2,32107E-05	9,08134E-07	1,95717E-05	-1,05993E-05	-2,87825E-06	2,10341E-05	6,84413E-05	2,52894E-05	3,33752E-05	2,77990E-05	1,12680E-05	-1,31498E-05	1,45817E-05	1,47147E-05	3,74942E-05	3,71519E-07	-1,77635E-06	2,87366E-05	2,16759E-05	1,61778E-05	-1,45487E-05	1,53403E-05	4,91983E-06	8,99091E-07	1,73921E-05	3,75574E-05	4,83646E-06	4,15043E-06	8,69434E-06	1,17341E-05	1,18734E-05	3,16698E-06	-3,20702E-07	-1,96483E-06	4,47878E-05	2,42234E-06	3,54743E-05	2,17858E-05	-1,02364E-05	-1,37382E-05
394	4,45943E-05	2,06539E-05	4,90186E-05	1,91024E-05	-7,52336E-06	2,67786E-07	-6,64282E-06	-1,19737E-05	2,22378E-05	2,75126E-05	4,69541E-06	2,19045E-05	6,04522E-06	1,60143E-05	1,47798E-05	6,42370E-05	1,64450E-05	4,44601E-05	3,74101E-05	3,42511E-06	-1,45014E-05	1,61051E-05	-8,17061E-07	1,76604E-05	9,94625E-07	3,56877E-06	5,72564E-06	1,73205E-05	9,13471E-06	-1,64740E-06	2,42222E-05	-5,22670E-06	-5,12791E-07	2,64713E-05	2,87591E-05	1,64183E-05	-8,97399E-06	3,09556E-06	1,48805E-05	2,49079E-05	-8,02421E-06	5,22908E-06	-5,26022E-06	4,08272E-05	4,10306E-06	1,49452E-05	2,49911E-05	-3,78416E-06	-6,232E-06
395	4,56805E-05	2,57741E-05	3,55376E-05	2,26827E-05	-7,74273E-06	-1,00419E-06	-5,11201E-06	-1,07950E-05	1,46752E-05	3,03111E-05	1,16474E-05	2,22669E-05	1,94305E-05	2,89885E-05	8,67025E-06	5,88750E-05	8,59950E-06	5,12342E-05	4,47062E-05	-3,80537E-06	-1,43013E-05	1,51944E-05	-1,21715E-05	1,54377E-06	3,14814E-06	1,01629E-05	-1,25537E-05	1,48778E-05	4,25221E-06	8,35736E-06	2,95205E-05	-1,40704E-05	-1,46423E-06	3,33979E-05	2,13806E-05	2,49310E-05	-1,88071E-05	-3,60334E-07	1,72266E-05	3,39381E-05	-1,43116E-05	8,20694E-06	-6,86031E-06	3,56116E-05	5,69525E-06	-5,5079E-07	2,78215E-05	1,36675E-06	-1,09677E-07
396	2,70597E-05	1,81094E-05	2,80791E-05	1,62911E-05	-1,04114E-05	2,95376E-06	-3,25778E-07	-4,62050E-06	9,05338E-06	2,75291E-05	3,82482E-05	1,34391E-05	1,80635E-05	1,30349E-05	3,18416E-06	5,09793E-05	5,90181E-06	3,89661E-05	4,36818E-05	-8,95668E-06	-6,53343E-06	1,74675E-06	-2,76105E-06	4,02938E-06	1,44300E-05	2,55137E-05	-7,99515E-06	2,39796E-05	1,10986E-05	4,26458E-06	1,78931E-05	-1,80262E-05	-9,33120E-08	3,19531E-05	2,25980E-05	1,94936E-05	-1,31462E-05	7,64938E-06	1,68124E-05	2,45803E-05	4,79163E-06	-2,12203E-06	2,46937E-07	2,54755E-05	7,47823E-06	9,84295E-06	3,11918E-05	8,71003E-08	-8,57802E-07
397	7,81855E-06	1,01112E-05	2,01788E-05	9,60814E-06	-1,30088E-05	6,94597E-06	4,54560E-06	1,71090E-06	3,23433E-06	2,43910E-05	6,48731E-05	4,31041E-06	1,64708E-05	-3,33639E-06	-2,43102E-06	4,23775E-05	3,09203E-06	2,60522E-05	4,21503E-05	-1,40953E-05	1,43991E-06	-1,19494E-05	6,84063E-06	6,51212E-06	2,57422E-05	4,08397E-05	-3,26937E-06	3,29674E-05	1,79372E-05	5,42985E-08	5,86702E-06	-2,18473E-05	1,30199E-06	3,01254E-05	2,35828E-05	1,37450E-05	-7,24144E-06	1,57097E-05	1,62028E-05	1,47875E-05	2,41664E-05	-1,26031E-05	7,47241E-06	1,48812E-05	9,20772E-06	2,03033E-05	3,42697E-05	-1,21532E-06	-1,60905E-06
398	9,88421E-06	1,74932E-05	1,64455E-05	1,15739E-05	-1,12367E-05	7,37031E-06	7,02564E-06	8,19203E-06	5,02912E-06	1,96690E-05	5,01686E-05	5,87856E-06	1,00089E-05	-9,07222E-07	9,42427E-06	2,24243E-05	1,36625E-05	3,25136E-05	3,30436E-05	-5,54734E-07	2,58600E-06	-8,13224E-06	5,12484E-06	1,17114E-06	3,49015E-05	4,80452E-05	4,84692E-06	2,42131E-05	2,96851E-05	3,87410E-06	2,60453E-05	-1,01978E-05	5,15503E-06	2,58968E-05	2,18820E-05	9,04223E-06	8,31043E-07	1,78206E-05	8,84515E-06	1,30545E-05	2,70814E-05	-5,08020E-06	-4,16689E-07	1,04520E-05	7,78087E-06	2,92255E-05	3,47942E-05	4,76055E-06	1,65662E-06
399	1,99352E-05	3,03251E-05	1,42682E-05	1,66629E-05	-7,73650E-06	6,33672E-06	8,42979E-06	1,44179E-05	9,62477E-06	1,43018E-05	1,96302E-05	1,14275E-05	1,80491E-06	8,64667E-06	2,74567E-05	-1,40914E-06	2,88448E-05	4,58312E-05	2,10121E-05	1,96704E-05	1,05017E-06	2,34305E-06	-9,18529E-07	-6,99101E-06	4,25524E-05	5,13887E-05	1,39266E-05	8,71934E-06	4,25928E-05	1,05951E-05	5,75789E-05	7,07379E-06	9,76061E-06	2,06282E-05	1,89850E-05	4,81107E-06	9,44182E-06	1,73938E-05	-9,30534E-07	1,43336E-05	2,33087E-05	9,12685E-06	-1,38134E-05	8,43106E-06	5,11443E-06	3,6942E-05	3,39609E-05	1,32648E-05	6,32892E-06
400	2,89836E-05	4,82388E-05	1,83667E-05	2,13347E-05	-2,29511E-06	5,74653E-06	9,13015E-06	1,88198E-05	1,33039E-05	1,62515E-05	2,50557E-06	1,57341E-05	-5,80685E-09	1,70788E-05	3,87603E-05	-1,04261E-05	4,13557E-05	5,24319E-05	1,33591E-05	3,56231E-05	4,25713E-07	4,91329E-06	1,19633E-06	-3,98753E-06	4,66720E-05	4,73685E-05	2,24332E-05	1,71372E-06	5,19757E-05	1,23564E-05	7,28985E-05	2,36659E-05	1,45430E-05	2,10479E-05	1,87269E-05	7,98052E-07	1,60945E-05	2,11424E-05	-5,93100E-06	1,27646E-05	2,13586E-05	1,46748E-05	-1,78935E-05	6,34272E-06	3,35931E-06	4,4551E-05	2,82348E-05	2,10534E-05	1,13436E-05
401	3,41473E-05	7,61566E-05	3,63760E-05	2,37013E-05	8,57295E-06	5,66785E-06	7,44699E-06	1,77320E-05	1,40564E-05	3,45535E-05	1,54492E-05	1,61952E-05	1,32979E-05	2,22834E-05	3,18813E-05	1,59496E-05	4,53096E-05	3,92160E-05	1,42369E-05	4,00403E-05	1,88040E-06	-1,15850E-05	2,29713E-05	2,64117E-05	3,88247E-05	2,12723E-05	2,85806E-05	1,41353E-05	4,95227E-05	1,38407E-06	4,48629E-05	3,84069E-05	1,90300E-05	3,33502E-05	2,31732E-05	-3,19104E-06	1,74091E-05	3,35000E-05	4,68243E-07	3,12625E-06	2,17541E-05	-1,15856E-06	1,41266E-06	3,33156E-06	3,31331E-06	4,8945E-05	7,78648E-06	2,61807E-05	1,67554E-05
402	3,90160E-05	1,02910E-04	5,36848E-05	2,59008E-05	1,90714E-05	5,56910E-06	5,78625E-06	1,66075E-05	1,47299E-05	5,21532E-05	2,79319E-05	1,65778E-05	2,61381E-05	2,72388E-05	2,50882E-05	4,14475E-05	4,89617E-05	2,62524E-05	1,50312E-05	4,41621E-05	3,28271E-06	-2,75279E-05	4,39827E-05	5,57674E-05	3,10655E-05	-4,10269E-06	3,44247E-05	2,61173E-05	4,69490E-05	-9,25495E-06	1,75148E-05	5,25403E-05	2,33029E-05	4,51403E-05	2,73903E-05	-7,04429E-06	1,86141E-05	4,53430E-05	6,66804E-06	-6,22687E-06	2,20511E-05	-1,64984E-05	2,01171E-05	4,00159E-07	3,25558E-06	5,30091E-05	-1,20613E-05	3,10459E-05	2,19337E-05
403	6,27074E-05	9,66272E-05	6,93446E-05	3,98828E-05	3,06492E-05	2,03672E-05	1,98103E-05	3,08704E-05	2,01899E-05	5,25943E-05	4,38953E-05	2,62912E-05	3,76093E-05	3,21928E-05	3,37198E-05	7,18910E-05	6,35354E-05	4,02161E-05	1,83711E-05	4,70412E-05	9,38259E-06	-1,25607E-05	3,82010E-05	7,49824E-05	3,32235E-05	1,94018E-05	4,02423E-05	2,72378E-05	4,16670E-05	8,34588E-06	5,07477E-05	5,11733E-05	2,82742E-05	3,42186E-05	2,61159E-05	4,54968E-06	2,48350E-05	3,90865E-05	1,47955E-05	9,86630E-06	2,16232E-05	-7,55015E-06	2,27891E-05	1,14213E-05	3,26470E-06	5,73848E-05	2,18537E-06	3,59436E-05	2,67234E-05
404	8,96591E-05	8,48537E-05	8,48692E-05	5,58934E-05	4,25194E-05	3,77268E-05	3,65124E-05	4,77539E-05	2,64664E-05	5,02307E-05	6,05793E-05	3,75991E-05	4,89712E-05	3,71754E-05	4,48991E-05	1,03452E-04	7,99803E-05	5,86342E-05	2,21422E-05	4,97046E-05	1,63060E-05	7,57437E-06	2,80042E-05	9,27430E-05	3,69603E-05	5,10304E-05	4,60867E-05	2,66012E-05	3,58312E-05	3,06977E-05	9,40732E-05	4,72445E-05	3,33909E-05	1,94713E-05	2,39139E-05	1,87689E-05	3,19138E-05	2,98003E-05	2,33237E-05	3,02409E-05	2,10480E-05	5,41846E-06	2,29016E-05	2,48124E-05	3,28082E-06	6,18019E-05	2,20833E-05	4,08701E-05	3,1484E-05
405	1,01600E-04	8,61097E-05	8,89544E-05	5,86309E-05	5,02604E-05	4,47531E-05	4,31425E-05	5,54599E-05	3,21524E-05	5,05458E-05	6,38732E-05	4,15122E-05	4,97685E-05	3,74655E-05	4,84212E-05	1,14829E-04	8,33102E-05	7,37826E-05	2,42503E-05	4,93736E-05	2,44875E-05	1,75529E-05	1,87302E-05	9,58964E-05	3,85076E-05	7,60711E-05	4,55480E-05	2,24913E-05	3,54974E-05	4,50862E-05	1,17251E-04	4,99224E-05	3,34866E-05	1,49495E-05	2,12302E-05	2,36971E-05	3,35047E-05	2,86457E-05	3,01835E-05	4,38044E-05	2,51719E-05	1,51863E-05	1,94251E-05	3,26245E-05	8,49985E-06	5,5174E-05	3,4785E-05	4,01729E-05	3,48418E-05
406	9,29198E-05	1,03078E-04	7,73250E-05	4,36701E-05	5,19743E-05	3,78877E-05	3,62431E-05	5,06205E-05	3,65899E-05	5,37323E-05	4,92481E-05	3,54089E-05	3,64800E-05	3,13338E-05	4,15258E-05	9,88335E-05	6,88610E-05	8,35626E-05	2,39127E-05	4,46805E-05	3,38080E-05	1,40881E-05	1,06665E-05	7,92278E-05	3,67942E-05	9,12223E-05	3,63559E-05	1,37933E-05	4,18291E-05	4,84287E-05	1,12780E-04	6,04479E-05	2,67879E-05	2,34688E-05	1,77662E-05	1,63496E-05	2,76656E-05	3,76181E-05	3,44071E-05	4,78317E-05	3,49343E-05	2,04462E-05	1,12298E-05	3,27435E-05	2,01561E-05	3,39727E-05	3,75775E-05	3,18567E-05	3,59407E-05
407	8,49145E-05	1,19229E-04	6,63354E-05	2,95586E-05	5,35725E-05	3,13226E-05	2,95477E-05	4,59758E-05	4,08326E-05	5,69422E-05	3,55370E-05	2,95240E-05	2,38330E-05	2,55208E-05	3,49861E-05	8,39647E-05	5,54059E-05	9,31901E-05	2,38383E-05	4,03695E-05	4,27277E-05	1,07894E-05	3,23519E-06	6,33092E-05	3,54239E-05	1,05694E-04	2,77892E-05	5,73278E-06	4,78077E-05	5,16188E-05	1,08627E-04	7,04899E-05	2,06337E-05	3,16371E-05	1,44533E-05	9,34131E-06	2,20322E-05	4,61325E-05	3,85991E-05	5,16208E-05	4,43057E-05	2,55690E-05	3,56270E-06	3,30142E-05	3,13098E-05	1,42497E-05	4,04194E-05	2,39946E-05	3,71207E-05
408	9,35617E-05	9,69760E-05	6,71605E-05	3,97139E-05	4,36810E-05	2,78658E-05	2,00287E-05	3,92855E-05	3,49328E-05	5,95755E-05	4,99768E-05	2,30955E-05	2,58955E-05	2,60093E-05	3,45293E-05	1,01948E-04	7,28508E-05	9,76019E-05	3,67240E-05	4,68834E-05	3,65790E-05	1,06485E-05	2,16408E-05	5,79453E-05	4,81831E-05	8,90933E-05	3,94168E-05	2,24061E-05	3,59353E-05	4,40526E-05	1,02588E-04	5,86126E-05	3,47790E-05	2,79914E-05	1,28582E-05	9,98077E-06	1,64981E-05	3,49031E-05	4,29322E-05	4,03809E-05	3,97771E-05	2,76395E-05	1,48479E-05	3,87399E-05	2,64585E-05	4,99796E-05	4,58342E-05	2,74687E-05	4,0417E-05
409	1,03000E-04	7,60449E-05	6,86401E-05	5,01006E-05	3,43830E-05	2,47417E-05	1,08621E-05	3,30934E-05	2,94752E-05	6,27588E-05	6,46813E-05	1,70000E-05	2,81823E-05	2,67487E-05	3,44232E-05	1,20656E-04	9,07395E-05	1,02913E-04	4,97676E-05	5,37587E-05	3,08930E-05	1,06158E-05	3,99655E-05	5,32438E-05	6,12162E-05	7,36456E-05	5,12494E-05	3,90340E-05	2,46113E-05	3,70461E-05	9,76667E-05	4,75092E-05	4,90425E-05	2,46827E-05	1,14166E-05	1,07092E-05	1,12171E-05	2,42014E-05	4,76224E-05	2,97234E-05	3,57169E-05	2,99515E-05	2,60992E-05	4,47588E-05	2,19484E-05	8,56317E-05	5,16176E-05	3,11601E-05	4,40622E-05
410	1,21526E-04	8,58448E-05	7,39495E-05	5,27034E-05	3,78569E-05	2,10313E-05	1,33244E-05	3,20701E-05	2,86755E-05	6,66637E-05	7,11148E-05	1,79090E-05	2,55507E-05	3,02276E-05	3,74950E-05	1,18817E-04	1,02221E-04	9,49903E-05	6,14325E-05	5,30200E-05	2,39260E-05	1,39710E-05	4,26979E-05	4,16239E-05	6,75998E-05	7,40622E-05	4,90776E-05	4,51087E-05	2,54260E-05	3,32770E-05	1,12877E-04	4,48548E-05	5,14162E-05	2,13218E-05	1,20163E-05	1,97968E-05	9,34671E-06	2,27623E-05	4,24652E-05	2,42237E-05	3,76966E-05	2,78074E-05	3,60550E-05	4,39261E-05	2,34013E-05	0,000110814	6,61112E-05	3,17447E-05	4,0084E-05
411	1,49636E-04	1,18683E-04	8,39737E-05	5,16401E-05	5,09715E-05	1,75581E-05	2,39461E-05	3,54478E-05	3,18348E-05	7,29956E-05	7,40849E-05	2,40245E-05	2,03887E-05	3,64146E-05	4,37825E-05	1,06734E-04	1,12381E-04	8,10319E-05	7,39416E-05	4,87489E-05	1,68270E-05	1,99911E-05	3,62488E-05	2,66370E-05	7,15010E-05	8,72598E-05	3,89890E-05	4,54317E-05	3,51013E-05	3,26616E-05	1,44814E-04	4,91755E-05	4,73410E-05	1,85628E-05	1,43318E-05	3,50263E-05	1,00374E-05	2,81898E-05	3,19863E-05	2,29016E-05	4,48154E-05	2,35069E-05	4,61711E-05	3,98042E-05	2,95237E-05	0,000132167	8,83235E-05	3,1182E-05	3,21978E-05
412	1,76276E-04	1,45762E-04	9,80292E-05	5,44996E-05	5,95241E-05	1,61032E-05	3,30045E-05	3,95425E-05	3,60595E-05	7,96196E-05	8,18968E-05	3,04722E-05	1,85103E-05	4,30231E-05	5,01298E-05	1,04546E-04	1,24121E-04	7,15198E-05	8,15458E-05	4,77302E-05	1,27682E-05	2,61101E-05	3,60830E-05	2,04125E-05	7,74795E-05	9,94910E-05	3,23652E-05	4,52802E-05	4,40460E-05	3,50163E-05	1,73317E-04	5,84153E-05	4,44401E-05	1,85194E-05	1,85005E-05	4,81189E-05	1,28980E-05	3,40221E-05	2,55161E-05	2,22427E-05	5,16034E-05	2,14755E-05	5,28136E-05	3,96299E-05	3,53774E-05	0,000153327	0,000107229	3,20726E-05	2,67358E-05
413	1,98379E-04	1,48105E-04	1,31648E-04	7,62116E-05	4,80971E-05	2,42784E-05	3,50849E-05	4,75030E-05	4,56466E-05	8,89033E-05	1,13016E-04	3,86753E-05	3,20954E-05	5,20625E-05	5,74404E-05	1,49815E-04	1,45017E-04	8,44553E-05	6,81680E-05	6,26277E-05	2,30850E-05	3,28487E-05	6,52905E-05	5,48860E-05	9,42268E-05	1,08728E-04	4,26575E-05	4,39951E-05	5,00507E-05	5,14923E-05	1,88163E-04	9,06926E-05	4,80644E-05	3,12343E-05	3,12236E-05	5,16921E-05	2,57151E-05	4,20612E-05	3,82712E-05	2,51397E-05	5,75832E-05	3,03731E-05	4,44022E-05	5,82930E-05	4,04052E-05	0,000175607	0,000112226	4,02248E-05	3,32582E-05
414	2,15737E-04	1,47309E-04	1,61577E-04	9,57239E-05	3,59988E-05	3,17170E-05	3,63784E-05	5,42514E-05	5,40138E-05	9,60787E-05	1,40904E-04	4,58425E-05	4,46274E-05	5,97645E-05	6,33513E-05	1,90685E-04	1,62310E-04	9,52705E-05	5,37582E-05	7,58016E-05	3,26289E-05	3,87139E-05	9,23109E-05	8,72380E-05	1,08542E-04	1,15447E-04	5,17717E-05	4,18343E-05	5,48461E-05	6,64305E-05	1,98683E-04	1,20169E-04	5,05887E-05	4,29388E-05	4,29362E-05	5,40915E-05	3,76333E-05	4,89987E-05	4,98689E-05	2,74326E-05	6,21983E-05	3,83870E-05	3,53099E-05	7,52150E-05	4,44518E-05	0,00019361	0,000114753	4,73103E-05	3,89048E-05
415	2,68026E-04	1,90486E-04	1,77497E-04	1,00304E-04	4,31498E-05	3,92195E-05	4,09526E-05	7,21103E-05	7,09231E-05	1,17847E-04	1,57848E-04	5,29321E-05	5,29231E-05	8,16853E-05	6,85381E-05	2,36402E-04	2,20117E-04	1,31868E-04	7,76571E-05	6,39387E-05	4,46348E-05	4,49982E-05	1,07450E-04	9,82406E-05	1,31797E-04	1,41332E-04	5,82640E-05	5,82395E-05	6,77843E-05	7,35010E-05	2,44394E-04	1,36723E-04	6,15246E-05	5,37644E-05	5,09192E-05	5,10702E-05	3,99854E-05	5,48760E-05	5,84760E-05	4,60941E-05	6,58990E-05	5,39788E-05	4,13092E-05	7,39855E-05	4,97701E-05	0,000215111	0,000125332	5,50367E-05	4,62139E-05
416	3,21206E-04	2,39771E-04	1,83441E-04	9,72598E-05	5,43803E-05	4,53991E-05	4,50957E-05	9,06746E-05	8,78436E-05	1,39796E-04	1,66338E-04	5,82115E-05	5,82016E-05	1,04863E-04	7,12309E-05	2,75426E-04	2,81955E-04	1,71301E-04	1,09872E-04	4,28527E-05	5,57979E-05	4,98817E-05	1,15532E-04	9,97886E-05	1,53134E-04	1,67915E-04	6,20426E-05	7,79640E-05	8,07510E-05	7,58422E-05	2,91895E-04	1,44948E-04	7,27866E-05	6,24939E-05	5,60988E-05	4,48352E-05	3,82526E-05	5,86051E-05	6,42404E-05	6,78230E-05	6,71483E-05	6,98691E-05	5,02587E-05	6,51090E-05	5,37838E-05	0,00023041	0,000134044	6,10863E-05	5,24327E-05
417	3,74247E-04	2,89305E-04	2,00744E-04	1,04063E-04	6,46443E-05	5,68361E-05	5,37268E-05	1,02527E-04	1,04095E-04	1,59988E-04	1,84156E-04	6,68900E-05	6,60802E-05	1,18686E-04	8,37683E-05	3,18779E-04	3,30600E-04	2,17064E-04	1,41356E-04	4,19384E-05	6,58436E-05	5,71826E-05	1,24171E-04	1,08978E-04	1,76126E-04	1,96848E-04	7,18006E-05	9,57168E-05	9,79677E-05	9,29092E-05	3,38427E-04	1,67286E-04	8,63873E-05	7,20559E-05	6,55091E-05	4,69872E-05	4,06228E-05	6,84078E-05	7,76656E-05	8,41090E-05	7,38462E-05	8,35471E-05	5,96360E-05	6,47749E-05	6,08130E-05	0,000264303	0,000155135	6,76862E-05	5,77633E-05
418	4,06827E-04	3,23962E-04	2,25834E-04	1,21470E-04	6,98342E-05	7,41679E-05	6,70341E-05	9,74541E-05	1,13654E-04	1,68481E-04	2,07363E-04	7,76320E-05	7,46963E-05	1,10260E-04	1,08344E-04	3,52102E-04	3,39285E-04	2,62323E-04	1,64422E-04	7,23739E-05	7,04815E-05	6,54225E-05	1,26681E-04	1,24865E-04	1,92300E-04	2,19133E-04	8,77067E-05	1,05150E-04	1,17162E-04	1,29849E-04	3,64982E-04	2,04237E-04	9,93018E-05	7,90962E-05	7,84910E-05	6,05114E-05	4,75563E-05	8,47210E-05	9,98590E-05	8,68777E-05	8,55571E-05	8,90655E-05	6,65452E-05	7,49141E-05	6,95582E-05	0,000315006	0,0001886	7,14337E-05	5,83662E-05
419	4,49996E-04	3,66691E-04	2,56515E-04	1,41722E-04	7,68581E-05	9,29617E-05	8,17597E-05	9,54473E-05	1,26152E-04	1,81565E-04	2,35694E-04	9,02083E-05	8,51482E-05	1,05412E-04	1,35085E-04	3,94378E-04	3,57560E-04	3,13413E-04	1,91361E-04	1,03680E-04	7,69951E-05	7,52416E-05	1,32802E-04	1,43761E-04	2,13447E-04	2,46927E-04	1,05530E-04	1,17278E-04	1,39002E-04	1,69077E-04	4,01145E-04	2,45658E-04	1,14597E-04	8,81660E-05	9,32405E-05	7,52537E-05	5,55990E-05	1,02847E-04	1,24068E-04	9,20797E-05	9,92949E-05	9,69682E-05	7,51213E-05	8,68328E-05	7,99833E-05	0,000372861	0,000226219	7,71215E-05	6,06555E-05
420	5,29642E-04	4,26019E-04	3,04857E-04	1,63114E-04	9,68243E-05	9,32330E-05	8,44581E-05	1,25551E-04	1,39830E-04	2,24569E-04	2,76123E-04	1,06864E-04	9,53853E-05	1,23126E-04	1,51145E-04	5,12197E-04	4,27216E-04	3,39371E-04	2,12679E-04	1,35132E-04	1,03980E-04	8,74053E-05	1,48834E-04	1,69860E-04	2,52735E-04	2,79750E-04	1,23626E-04	1,18395E-04	1,59912E-04	1,91507E-04	4,83890E-04	2,78774E-04	1,38887E-04	1,04242E-04	1,09270E-04	8,39058E-05	7,25819E-05	1,09246E-04	1,25515E-04	1,05055E-04	1,24981E-04	1,00485E-04	9,68957E-05	9,82373E-05	9,61370E-05	0,00045536	0,000253024	9,24744E-05	6,83281E-05
421	6,07277E-04	4,83237E-04	3,51798E-04	1,83477E-04	1,16569E-04	9,23282E-05	8,62529E-05	1,56005E-04	1,52781E-04	2,67157E-04	3,15190E-04	1,22931E-04	1,05048E-04	1,41101E-04	1,65782E-04	6,28819E-04	4,96180E-04	3,62391E-04	2,32504E-04	1,65267E-04	1,30884E-04	9,90835E-05	1,64481E-04	1,95072E-04	2,91059E-04	3,11085E-04	1,40854E-04	1,18621E-04	1,79715E-04	2,11907E-04	5,65151E-04	3,09727E-04	1,62516E-04	1,19900E-04	1,24584E-04	9,17683E-05	8,92980E-05	1,14577E-04	1,25454E-04	1,17745E-04	1,50145E-04	1,03413E-04	1,18405E-04	1,09009E-04	1,11828E-04	0,000535359	0,000277804	0,000107596	7,58557E-05
422	6,97680E-04	5,64860E-04	4,22257E-04	2,24035E-04	1,38660E-04	1,05954E-04	9,71732E-05	1,84264E-04	1,88032E-04	3,06468E-04	3,70624E-04	1,36262E-04	1,23926E-04	1,68674E-04	1,93533E-04	7,44708E-04	5,86198E-04	4,18741E-04	2,71925E-04	1,84052E-04	1,51403E-04	1,13817E-04	1,91614E-04	2,26437E-04	3,34618E-04	3,58863E-04	1,68036E-04	1,40235E-04	2,02923E-04	2,33847E-04	6,66109E-04	3,57326E-04	1,82809E-04	1,40799E-04	1,38700E-04	1,05630E-04	1,03464E-04	1,37994E-04	1,38415E-04	1,39611E-04	1,75853E-04	1,14598E-04	1,33452E-04	1,25156E-04	1,26106E-04	0,000631389	0,000325936	0,000127019	9,43544E-05
423	7,91678E-04	6,60383E-04	5,07170E-04	2,78303E-04	1,61277E-04	1,30029E-04	1,14388E-04	2,09055E-04	2,38986E-04	3,40374E-04	4,35439E-04	1,46220E-04	1,48882E-04	2,02185E-04	2,29785E-04	8,52965E-04	6,87233E-04	4,97418E-04	3,24206E-04	1,92257E-04	1,65494E-04	1,29901E-04	2,25990E-04	2,60532E-04	3,79201E-04	4,16246E-04	2,01446E-04	1,77345E-04	2,26961E-04	2,54914E-04	7,76275E-04	4,14705E-04	1,98821E-04	1,64495E-04	1,50626E-04	1,23232E-04	1,14662E-04	1,74312E-04	1,60382E-04	1,67369E-04	2,00336E-04	1,31250E-04	1,42203E-04	1,44377E-04	1,38127E-04	0,000734066	0,000389369	0,000148624	0,000120554
424	9,03386E-04	7,67092E-04	5,95027E-04	3,35122E-04	1,86643E-04	1,54066E-04	1,31419E-04	2,36690E-04	2,87049E-04	3,81315E-04	5,04115E-04	1,60714E-04	1,75087E-04	2,37006E-04	2,68279E-04	9,70169E-04	7,96450E-04	5,80639E-04	3,77985E-04	2,07182E-04	1,83658E-04	1,49635E-04	2,60896E-04	2,97516E-04	4,32676E-04	4,80610E-04	2,34700E-04	2,16399E-04	2,57269E-04	2,83123E-04	8,97817E-04	4,81547E-04	2,19657E-04	1,89324E-04	1,67062E-04	1,43410E-04	1,27630E-04	2,09940E-04	1,83748E-04	1,95582E-04	2,27847E-04	1,50625E-04	1,54646E-04	1,65423E-04	1,54603E-04	0,000845792	0,000455778	0,000171769	0,000144245
425	1,05003E-03	8,84600E-04	6,60729E-04	3,85813E-04	2,14667E-04	1,68223E-04	1,38513E-04	2,63286E-04	3,01835E-04	4,33375E-04	5,60422E-04	1,87988E-04	1,96942E-04	2,63729E-04	3,01598E-04	1,06898E-03	8,97713E-04	6,50946E-04	4,15247E-04	2,42660E-04	2,10639E-04	1,79329E-04	2,81204E-04	3,29867E-04	5,05141E-04	5,51104E-04	2,51707E-04	2,53578E-04	3,03976E-04	3,29709E-04	1,02192E-03	5,68569E-04	2,50598E-04	2,07580E-04	1,95924E-04	1,68317E-04	1,40964E-04	2,29158E-04	2,02233E-04	2,13565E-04	2,56127E-04	1,74710E-04	1,75397E-04	1,85188E-04	1,84377E-04	0,000950211	0,000509006	0,000191883	0,000145329
426	1,20510E-03	1,00957E-03	7,33339E-04	4,39792E-04	2,44531E-04	1,84293E-04	1,47460E-04	2,92609E-04	3,20697E-04	4,89423E-04	6,22553E-04	2,16709E-04	2,20718E-04	2,93179E-04	3,37869E-04	1,17943E-03	1,00763E-03	7,27722E-04	4,57095E-04	2,79988E-04	2,39458E-04	2,10181E-04	3,04914E-04	3,65693E-04	5,81543E-04	6,26411E-04	2,71831E-04	2,92684E-04	3,52864E-04	3,78908E-04	1,15535E-03	6,59693E-04	2,83796E-04	2,28150E-04	2,26268E-04	1,94489E-04	1,55813E-04	2,50988E-04	2,22931E-04	2,33977E-04	2,86914E-04	2,00215E-04	1,97781E-04	2,06808E-04	2,15387E-04	0,001063964	0,000567397	0,000213941	0,000148739
427	1,38458E-03	1,15082E-03	8,39055E-04	5,00847E-04	2,80149E-04	2,15759E-04	1,79221E-04	3,39511E-04	3,73804E-04	5,78423E-04	7,15364E-04	2,49898E-04	2,56598E-04	3,44937E-04	3,88270E-04	1,37442E-03	1,16149E-03	8,37130E-04	5,35872E-04	3,33449E-04	2,76666E-04	2,47473E-04	3,59121E-04	4,29916E-04	6,58968E-04	7,32724E-04	3,17142E-04	3,33964E-04	4,08030E-04	4,41820E-04	1,32653E-03	7,57843E-04	3,23291E-04	2,58289E-04	2,55800E-04	2,23474E-04	1,74840E-04	2,90676E-04	2,67193E-04	2,67886E-04	3,25070E-04	2,32446E-04	2,35380E-04	2,41950E-04	2,40877E-04	0,001236944	0,000662882	0,000243744	0,000177728
428	1,58139E-03	1,30535E-03	9,61220E-04	5,67681E-04	3,19549E-04	2,53586E-04	2,19384E-04	3,94335E-04	4,40393E-04	6,81716E-04	8,22938E-04	2,86221E-04	2,98078E-04	4,06096E-04	4,45872E-04	1,60569E-03	1,33736E-03	9,62746E-04	6,30016E-04	3,94187E-04	3,18441E-04	2,88433E-04	4,25449E-04	5,06054E-04	7,41389E-04	8,53811E-04	3,72644E-04	3,78268E-04	4,67966E-04	5,12060E-04	1,51897E-03	8,63445E-04	3,67072E-04	2,93337E-04	2,86892E-04	2,54895E-04	1,96478E-04	3,38060E-04	3,20678E-04	3,07985E-04	3,67897E-04	2,68393E-04	2,79347E-04	2,83026E-04	2,66350E-04	0,001437201	0,000774653	0,000277741	0,000216045
429	1,77615E-03	1,45759E-03	1,08481E-03	6,32223E-04	3,56815E-04	2,88407E-04	2,50797E-04	4,45499E-04	4,98790E-04	7,74738E-04	9,25980E-04	3,22584E-04	3,35232E-04	4,59918E-04	5,02659E-04	1,81830E-03	1,50532E-03	1,08354E-03	7,08430E-04	4,45656E-04	3,60942E-04	3,25483E-04	4,86759E-04	5,79365E-04	8,24224E-04	9,62644E-04	4,18243E-04	4,20116E-04	5,19598E-04	5,73939E-04	1,71927E-03	9,64535E-04	4,10834E-04	3,30947E-04	3,19996E-04	2,84116E-04	2,19582E-04	3,77731E-04	3,66877E-04	3,51778E-04	4,11537E-04	3,03709E-04	3,18431E-04	3,21972E-04	2,93016E-04	0,001625376	0,000876613	0,00031149	0,000249363
430	2,01208E-03	1,64269E-03	1,23809E-03	7,08787E-04	3,99402E-04	3,25249E-04	2,73365E-04	5,01527E-04	5,55544E-04	8,69415E-04	1,04448E-03	3,67122E-04	3,73351E-04	5,12600E-04	5,70668E-04	2,04428E-03	1,69747E-03	1,22324E-03	7,77511E-04	4,92306E-04	4,13735E-04	3,63955E-04	5,51546E-04	6,62239E-04	9,28625E-04	1,07450E-03	4,57279E-04	4,68355E-04	5,70049E-04	6,35843E-04	1,97625E-03	1,08218E-03	4,64920E-04	3,81289E-04	3,64654E-04	3,16718E-04	2,50754E-04	4,13623E-04	4,09643E-04	4,10723E-04	4,66959E-04	3,45554E-04	3,57038E-04	3,65293E-04	3,29194E-04	0,001833461	0,000983615	0,000352655	0,000280241
431	2,24700E-03	1,82736E-03	1,39033E-03	7,85337E-04	4,42010E-04	3,61997E-04	2,96289E-04	5,57448E-04	6,12456E-04	9,64036E-04	1,16267E-03	4,11400E-04	4,11577E-04	5,65412E-04	6,38334E-04	2,26995E-03	1,88913E-03	1,36253E-03	8,47352E-04	5,39286E-04	4,66100E-04	4,02463E-04	6,16051E-04	7,44511E-04	1,03280E-03	1,18656E-03	4,96844E-04	5,16708E-04	6,21068E-04	6,98087E-04	2,23094E-03	1,19976E-03	5,18796E-04	4,31147E-04	4,09030E-04	3,49398E-04	2,81710E-04	4,49963E-04	4,52479E-04	4,68903E-04	5,22114E-04	3,87157E-04	3,95636E-04	4,08407E-04	3,65334E-04	0,00204099	0,001090559	0,000393654	0,000311083
432	2,58438E-03	2,11349E-03	1,58502E-03	9,30190E-04	5,26042E-04	4,23804E-04	3,60585E-04	6,45927E-04	7,35085E-04	1,11273E-03	1,33927E-03	4,89824E-04	4,92290E-04	6,65627E-04	7,48177E-04	2,61700E-03	2,16853E-03	1,58147E-03	9,91833E-04	6,35992E-04	5,42937E-04	4,68150E-04	7,10734E-04	8,64629E-04	1,20860E-03	1,35593E-03	5,84696E-04	6,01945E-04	7,35620E-04	8,01227E-04	2,55321E-03	1,38693E-03	6,08208E-04	5,14210E-04	4,83681E-04	4,24739E-04	3,29174E-04	5,36148E-04	5,27861E-04	5,48963E-04	6,15750E-04	4,52980E-04	4,69474E-04	4,84809E-04	4,31730E-04	0,002340349	0,001274415	0,000477294	0,000372151
433	2,93424E-03	2,41019E-03	1,78699E-03	1,07997E-03	6,12897E-04	4,87760E-04	4,27103E-04	7,37660E-04	8,61789E-04	1,26708E-03	1,52249E-03	5,70688E-04	5,75721E-04	7,69432E-04	8,61702E-04	2,97723E-03	2,45860E-03	1,80830E-03	1,14201E-03	7,36276E-04	6,22300E-04	5,36284E-04	8,08863E-04	9,88806E-04	1,39056E-03	1,53229E-03	6,75981E-04	6,90382E-04	8,54459E-04	9,08666E-04	2,88685E-03	1,58119E-03	7,00660E-04	5,99700E-04	5,60702E-04	5,02463E-04	3,78206E-04	6,25505E-04	6,06033E-04	6,31373E-04	7,12453E-04	5,21002E-04	5,45803E-04	5,63651E-04	5,00383E-04	0,002651202	0,001464871	0,000563432	0,000435194
434	3,34050E-03	2,74659E-03	2,03250E-03	1,24461E-03	7,14762E-04	5,70251E-04	5,03192E-04	8,52735E-04	1,00026E-03	1,45383E-03	1,74205E-03	6,65382E-04	6,73181E-04	8,88134E-04	9,96780E-04	3,38520E-03	2,79057E-03	2,06464E-03	1,30681E-03	8,49133E-04	7,07839E-04	6,14505E-04	9,27378E-04	1,12550E-03	1,58305E-03	1,73618E-03	7,77858E-04	7,92475E-04	9,75590E-04	1,03418E-03	3,27163E-03	1,81406E-03	8,17892E-04	6,95679E-04	6,50076E-04	5,83688E-04	4,38980E-04	7,22375E-04	7,02092E-04	7,25446E-04	8,26047E-04	5,99524E-04	6,26466E-04	6,43591E-04	5,82093E-04	0,002999917	0,001668145	0,00065137	0,000503334
435	3,76242E-03	3,09103E-03	2,29427E-03	1,41057E-03	8,22070E-04	6,61853E-04	5,82372E-04	9,78283E-04	1,13965E-03	1,65308E-03	1,97479E-03	7,65040E-04	7,75683E-04	1,01089E-03	1,13993E-03	3,80223E-03	3,13185E-03	2,32676E-03	1,47231E-03	9,64661E-04	7,92500E-04	6,95387E-04	1,05367E-03	1,26275E-03	1,77120E-03	1,94695E-03	8,81511E-04	8,98468E-04	1,09097E-03	1,16501E-03	3,66883E-03	2,06121E-03	9,46883E-04	7,93971E-04	7,43468E-04	6,62993E-04	5,04939E-04	8,19198E-04	8,05797E-04	8,22479E-04	9,45613E-04	6,81113E-04	7,05511E-04	7,19438E-04	6,68846E-04	0,003353462	0,001868082	0,000735645	0,000571337
436	4,22311E-03	3,46733E-03	2,57594E-03	1,58412E-03	9,27043E-04	7,49790E-04	6,59029E-04	1,10353E-03	1,27910E-03	1,86322E-03	2,22425E-03	8,64395E-04	8,76000E-04	1,13643E-03	1,28612E-03	4,26080E-03	3,50850E-03	2,61027E-03	1,65059E-03	1,08448E-03	8,83099E-04	7,81358E-04	1,18563E-03	1,41220E-03	1,97895E-03	2,18043E-03	9,90389E-04	1,01105E-03	1,21799E-03	1,31131E-03	4,10913E-03	2,32565E-03	1,07560E-03	8,95447E-04	8,38706E-04	7,43960E-04	5,72427E-04	9,21186E-04	9,10951E-04	9,22111E-04	1,06964E-03	7,66323E-04	7,89193E-04	8,00924E-04	7,57157E-04	0,003749582	0,002082379	0,00081927	0,000639518
437	4,59991E-03	3,77470E-03	2,79017E-03	1,69587E-03	9,66666E-04	7,77467E-04	6,85697E-04	1,16186E-03	1,34206E-03	2,01005E-03	2,41419E-03	9,11189E-04	9,14793E-04	1,20610E-03	1,36924E-03	4,64463E-03	3,82854E-03	2,83054E-03	1,78556E-03	1,15816E-03	9,45970E-04	8,42796E-04	1,27161E-03	1,52969E-03	2,15272E-03	2,38179E-03	1,06280E-03	1,09204E-03	1,32210E-03	1,44701E-03	4,49041E-03	2,52748E-03	1,13997E-03	9,57592E-04	8,92157E-04	7,87536E-04	6,12878E-04	9,90680E-04	9,68494E-04	9,77670E-04	1,14989E-03	8,21587E-04	8,45508E-04	8,58290E-04	8,07563E-04	0,00410532	0,002232954	0,000850196	0,00066992
438	4,96359E-03	4,07136E-03	2,99677E-03	1,80338E-03	1,00441E-03	8,03729E-04	7,11066E-04	1,21769E-03	1,40223E-03	2,15153E-03	2,59742E-03	9,56005E-04	9,51783E-04	1,27297E-03	1,44909E-03	5,01515E-03	4,13752E-03	3,04300E-03	1,91569E-03	1,22901E-03	1,00647E-03	9,02001E-04	1,35437E-03	1,64300E-03	2,32041E-03	2,57622E-03	1,13251E-03	1,17010E-03	1,42253E-03	1,57820E-03	4,85860E-03	2,72222E-03	1,20175E-03	1,01737E-03	9,43502E-04	8,29332E-04	6,51799E-04	1,05761E-03	1,02376E-03	1,03099E-03	1,22718E-03	8,74776E-04	8,99700E-04	9,13497E-04	8,56016E-04	0,004448923	0,002377883	0,00087956	0,000698955
439	5,45459E-03	4,47421E-03	3,28926E-03	1,96504E-03	1,08151E-03	8,63165E-04	7,62166E-04	1,31956E-03	1,50931E-03	2,33432E-03	2,83882E-03	1,02601E-03	1,01896E-03	1,38143E-03	1,57388E-03	5,53884E-03	4,57808E-03	3,36549E-03	2,12751E-03	1,34608E-03	1,11660E-03	9,96159E-04	1,49051E-03	1,79467E-03	2,57241E-03	2,85382E-03	1,24672E-03	1,28321E-03	1,56604E-03	1,73174E-03	5,38949E-03	3,00193E-03	1,30375E-03	1,11406E-03	1,02813E-03	9,15191E-04	7,20727E-04	1,15580E-03	1,12389E-03	1,13284E-03	1,35288E-03	9,62047E-04	9,86912E-04	1,00912E-03	9,36553E-04	0,004921371	0,002621982	0,000946244	0,000754699
440	5,88946E-03	4,83142E-03	3,55020E-03	2,10890E-03	1,15145E-03	9,17368E-04	8,07827E-04	1,41199E-03	1,60448E-03	2,49068E-03	3,04946E-03	1,08639E-03	1,07788E-03	1,47837E-03	1,68493E-03	6,01056E-03	4,97667E-03	3,66037E-03	2,32456E-03	1,45298E-03	1,22063E-03	1,08275E-03	1,61574E-03	1,92731E-03	2,80320E-03	3,10544E-03	1,35175E-03	1,38440E-03	1,69492E-03	1,86317E-03	5,87251E-03	3,25406E-03	1,39512E-03	1,20202E-03	1,10463E-03	9,96996E-04	7,85295E-04	1,24328E-03	1,21696E-03	1,22835E-03	1,46860E-03	1,04219E-03	1,06642E-03	1,09827E-03	1,01002E-03	0,005345699	0,002848006	0,001007379	0,000805207
441	6,42821E-03	5,27401E-03	3,86820E-03	2,29369E-03	1,24364E-03	9,91887E-04	8,74656E-04	1,52845E-03	1,73779E-03	2,70369E-03	3,32022E-03	1,17159E-03	1,16482E-03	1,60872E-03	1,82921E-03	6,58404E-03	5,45843E-03	4,01967E-03	2,55100E-03	1,59554E-03	1,34989E-03	1,19360E-03	1,77419E-03	2,10957E-03	3,08012E-03	3,40679E-03	1,48412E-03	1,51373E-03	1,85966E-03	2,03905E-03	6,45030E-03	3,56829E-03	1,52865E-03	1,31971E-03	1,21733E-03	1,10283E-03	8,70363E-04	1,36158E-03	1,33947E-03	1,35230E-03	1,60919E-03	1,14769E-03	1,17270E-03	1,21252E-03	1,10680E-03	0,005847772	0,003120248	0,00109089	0,000871971
442	7,16794E-03	5,88167E-03	4,29960E-03	2,55499E-03	1,37704E-03	1,10274E-03	9,77902E-04	1,69129E-03	1,93824E-03	3,01786E-03	3,70304E-03	1,30067E-03	1,29996E-03	1,79905E-03	2,03515E-03	7,35814E-03	6,10523E-03	4,50491E-03	2,84200E-03	1,80153E-03	1,52660E-03	1,34885E-03	1,99463E-03	2,37870E-03	3,44932E-03	3,80826E-03	1,66768E-03	1,69541E-03	2,09064E-03	2,29421E-03	7,21881E-03	4,00064E-03	1,73344E-03	1,49018E-03	1,39057E-03	1,25200E-03	9,91750E-04	1,53435E-03	1,51469E-03	1,52779E-03	1,79883E-03	1,29852E-03	1,32642E-03	1,37256E-03	1,24560E-03	0,006510879	0,003484914	0,001214469	0,000968592
443	7,85299E-03	6,44525E-03	4,69934E-03	2,79729E-03	1,50096E-03	1,20569E-03	1,07368E-03	1,84229E-03	2,12426E-03	3,30956E-03	4,05864E-03	1,42056E-03	1,42520E-03	1,97572E-03	2,22677E-03	8,07740E-03	6,70612E-03	4,95672E-03	3,11382E-03	1,99469E-03	1,69260E-03	1,49483E-03	2,20050E-03	2,63050E-03	3,79357E-03	4,18182E-03	1,83968E-03	1,86578E-03	2,30720E-03	2,53231E-03	7,93438E-03	4,40391E-03	1,92554E-03	1,65053E-03	1,55375E-03	1,39231E-03	1,10563E-03	1,69670E-03	1,67909E-03	1,69260E-03	1,97661E-03	1,44017E-03	1,47086E-03	1,52270E-03	1,37646E-03	0,0071261	0,003823418	0,001329156	0,001057738
444	8,43319E-03	6,94065E-03	5,05966E-03	3,01277E-03	1,62606E-03	1,30378E-03	1,15542E-03	1,99028E-03	2,29023E-03	3,57033E-03	4,38381E-03	1,53716E-03	1,53217E-03	2,12861E-03	2,41527E-03	8,72187E-03	7,23625E-03	5,36819E-03	3,40070E-03	2,18651E-03	1,86173E-03	1,64790E-03	2,39523E-03	2,87116E-03	4,12146E-03	4,52775E-03	2,01614E-03	2,05018E-03	2,53124E-03	2,75094E-03	8,59826E-03	4,78559E-03	2,10993E-03	1,82133E-03	1,71548E-03	1,53432E-03	1,21044E-03	1,86902E-03	1,84231E-03	1,86107E-03	2,17163E-03	1,58275E-03	1,61853E-03	1,66966E-03	1,52709E-03	0,007684833	0,004121646	0,001434178	0,001130006
445	9,17842E-03	7,57162E-03	5,51881E-03	3,28711E-03	1,78280E-03	1,42726E-03	1,25974E-03	2,17707E-03	2,50090E-03	3,90075E-03	4,79444E-03	1,68369E-03	1,66911E-03	2,32306E-03	2,65072E-03	9,53639E-03	7,90755E-03	5,88413E-03	3,75339E-03	2,42056E-03	2,06672E-03	1,83268E-03	2,63642E-03	3,16741E-03	4,52939E-03	4,96180E-03	2,23153E-03	2,27410E-03	2,80413E-03	3,02299E-03	9,42940E-03	5,26019E-03	2,33507E-03	2,02714E-03	1,91019E-03	1,70586E-03	1,33864E-03	2,07730E-03	2,04108E-03	2,06541E-03	2,40852E-03	1,75584E-03	1,79738E-03	1,84885E-03	1,70697E-03	0,008393535	0,004500328	0,001567178	0,001224462
446	9,86836E-03	8,11243E-03	5,91851E-03	3,52364E-03	1,91519E-03	1,53143E-03	1,35192E-03	2,33864E-03	2,68913E-03	4,19681E-03	5,14844E-03	1,79783E-03	1,79022E-03	2,48430E-03	2,84716E-03	1,02903E-02	8,54111E-03	6,36313E-03	4,08845E-03	2,64854E-03	2,26925E-03	2,00552E-03	2,88428E-03	3,45820E-03	4,91567E-03	5,37892E-03	2,45146E-03	2,49292E-03	3,06695E-03	3,29483E-03	1,01430E-02	5,67675E-03	2,54876E-03	2,22269E-03	2,09426E-03	1,86866E-03	1,46646E-03	2,27087E-03	2,23306E-03	2,27118E-03	2,63167E-03	1,92072E-03	1,97007E-03	2,02763E-03	1,87756E-03	0,009000267	0,004818846	0,001678638	0,001319142
447	1,05863E-02	8,65491E-03	6,32243E-03	3,76155E-03	2,04637E-03	1,63474E-03	1,44575E-03	2,50095E-03	2,88138E-03	4,49940E-03	5,50356E-03	1,90638E-03	1,91365E-03	2,64340E-03	3,04044E-03	1,10711E-02	9,20310E-03	6,85881E-03	4,43662E-03	2,88742E-03	2,48229E-03	2,18299E-03	3,15051E-03	3,76458E-03	5,31786E-03	5,81690E-03	2,68625E-03	2,72221E-03	3,34091E-03	3,58407E-03	1,08554E-02	6,09612E-03	2,77028E-03	2,42473E-03	2,28397E-03	2,03691E-03	1,60173E-03	2,46913E-03	2,43339E-03	2,48931E-03	2,86191E-03	2,09164E-03	2,14997E-03	2,21673E-03	2,05321E-03	0,009607759	0,005135177	0,001789038	0,001421258
448	1,13216E-02	9,23036E-03	6,74687E-03	4,01208E-03	2,18772E-03	1,74380E-03	1,54419E-03	2,67070E-03	3,07969E-03	4,80702E-03	5,87388E-03	2,02637E-03	2,04157E-03	2,81410E-03	3,24010E-03	1,18929E-02	9,89994E-03	7,39135E-03	4,80671E-03	3,14459E-03	2,71005E-03	2,37877E-03	3,43216E-03	4,08823E-03	5,74649E-03	6,27995E-03	2,93183E-03	2,97090E-03	3,63321E-03	3,88953E-03	1,16033E-02	6,54090E-03	3,00660E-03	2,63580E-03	2,48422E-03	2,21540E-03	1,74467E-03	2,68122E-03	2,64950E-03	2,71488E-03	3,10249E-03	2,27760E-03	2,34537E-03	2,41691E-03	2,23706E-03	0,010242557	0,005470157	0,001906225	0,001523942
449	1,18352E-02	9,66836E-03	7,06260E-03	4,19892E-03	2,30230E-03	1,82579E-03	1,61764E-03	2,79585E-03	3,22079E-03	5,01478E-03	6,14333E-03	2,12581E-03	2,13248E-03	2,94631E-03	3,37921E-03	1,25376E-02	1,04518E-02	7,84172E-03	5,11960E-03	3,37437E-03	2,91200E-03	2,56441E-03	3,67319E-03	4,36043E-03	6,10664E-03	6,65889E-03	3,13733E-03	3,19896E-03	3,88704E-03	4,14540E-03	1,21656E-02	6,89480E-03	3,20991E-03	2,80880E-03	2,65345E-03	2,36825E-03	1,86659E-03	2,86544E-03	2,84332E-03	2,89722E-03	3,29725E-03	2,44792E-03	2,52485E-03	2,58906E-03	2,39011E-03	0,010702819	0,005721328	0,001994906	0,001592789
450	1,23251E-02	1,00870E-02	7,36422E-03	4,37736E-03	2,41225E-03	1,90413E-03	1,68786E-03	2,91541E-03	3,35546E-03	5,21255E-03	6,40051E-03	2,22101E-03	2,21913E-03	3,07264E-03	3,51159E-03	1,31571E-02	1,09826E-02	8,27624E-03	5,42212E-03	3,59726E-03	3,10801E-03	2,74481E-03	3,90676E-03	4,62377E-03	6,45445E-03	7,02439E-03	3,33646E-03	3,42047E-03	4,13297E-03	4,39287E-03	1,27036E-02	7,23484E-03	3,40671E-03	2,97610E-03	2,81729E-03	2,51628E-03	1,98471E-03	3,04384E-03	3,03135E-03	3,07368E-03	3,48535E-03	2,61325E-03	2,69916E-03	2,75595E-03	2,53831E-03	0,011141731	0,005961077	0,002079601	0,001658457
451	1,23821E-02	1,01412E-02	7,41334E-03	4,38947E-03	2,42419E-03	1,91700E-03	1,70282E-03	2,92764E-03	3,38110E-03	5,24700E-03	6,42243E-03	2,22863E-03	2,22614E-03	3,08222E-03	3,53335E-03	1,33119E-02	1,11401E-02	8,40310E-03	5,53773E-03	3,70148E-03	3,20129E-03	2,82214E-03	4,00920E-03	4,73508E-03	6,58304E-03	7,15233E-03	3,43029E-03	3,50886E-03	4,23828E-03	4,49458E-03	1,27599E-02	7,30881E-03	3,46017E-03	3,04209E-03	2,88879E-03	2,57849E-03	2,02584E-03	3,11186E-03	3,10209E-03	3,13472E-03	3,54573E-03	2,67709E-03	2,76346E-03	2,82690E-03	2,59012E-03	0,011189157	0,005993003	0,002096899	0,001674179
452	1,23818E-02	1,01476E-02	7,42870E-03	4,38019E-03	2,42388E-03	1,92112E-03	1,71026E-03	2,92591E-03	3,39184E-03	5,25873E-03	6,41371E-03	2,22516E-03	2,22266E-03	3,07679E-03	3,53976E-03	1,34054E-02	1,12479E-02	8,49040E-03	5,62868E-03	3,78982E-03	3,28086E-03	2,88638E-03	4,09421E-03	4,82595E-03	6,68249E-03	7,24859E-03	3,50975E-03	3,58055E-03	4,32498E-03	4,57677E-03	1,27544E-02	7,34831E-03	3,49607E-03	3,09464E-03	2,94787E-03	2,62935E-03	2,05728E-03	3,16562E-03	3,15807E-03	3,18103E-03	3,58962E-03	2,72819E-03	2,81418E-03	2,88527E-03	2,62969E-03	0,011184677	0,005997306	0,002104975	0,001682847
453	1,21214E-02	9,93375E-03	7,28453E-03	4,28177E-03	2,37557E-03	1,88596E-03	1,67930E-03	2,86687E-03	3,33110E-03	5,15865E-03	6,26663E-03	2,17238E-03	2,16787E-03	3,00752E-03	3,46147E-03	1,32121E-02	1,10961E-02	8,38712E-03	5,57795E-03	3,77731E-03	3,27219E-03	2,87168E-03	4,07129E-03	4,79573E-03	6,61732E-03	7,16868E-03	3,49128E-03	3,56760E-03	4,29629E-03	4,54600E-03	1,24654E-02	7,21006E-03	3,45016E-03	3,06257E-03	2,91876E-03	2,60821E-03	2,03375E-03	3,12938E-03	3,12764E-03	3,14675E-03	3,55101E-03	2,70532E-03	2,78672E-03	2,85604E-03	2,60696E-03	0,01093061	0,00587347	0,002065367	0,001648928
454	1,17472E-02	9,62105E-03	7,06950E-03	4,14524E-03	2,30731E-03	1,83405E-03	1,63074E-03	2,78422E-03	3,23916E-03	5,00933E-03	6,05757E-03	2,09708E-03	2,08894E-03	2,91054E-03	3,34251E-03	1,28927E-02	1,08239E-02	8,19721E-03	5,45805E-03	3,71424E-03	3,21906E-03	2,81673E-03	3,99444E-03	4,70666E-03	6,47277E-03	7,00440E-03	3,42235E-03	3,51518E-03	4,20948E-03	4,46088E-03	1,20466E-02	6,98621E-03	3,36593E-03	2,98716E-03	2,84246E-03	2,55025E-03	1,98240E-03	3,04609E-03	3,05297E-03	3,07291E-03	3,47433E-03	2,64481E-03	2,71891E-03	2,77960E-03	2,55498E-03	0,010562041	0,005692841	0,002003763	0,001593908
455	1,12713E-02	9,22679E-03	6,79078E-03	3,97233E-03	2,22004E-03	1,76570E-03	1,56868E-03	2,67547E-03	3,11603E-03	4,81372E-03	5,79997E-03	2,00596E-03	1,99455E-03	2,78980E-03	3,19553E-03	1,24431E-02	1,04508E-02	7,92430E-03	5,28436E-03	3,60949E-03	3,12841E-03	2,73272E-03	3,87378E-03	4,56518E-03	6,26321E-03	6,77070E-03	3,31761E-03	3,42133E-03	4,07956E-03	4,32806E-03	1,15203E-02	6,69491E-03	3,24587E-03	2,87986E-03	2,73706E-03	2,46230E-03	1,90934E-03	2,93410E-03	2,94521E-03	2,96661E-03	3,35706E-03	2,55351E-03	2,62238E-03	2,67661E-03	2,47335E-03	0,010103699	0,005459902	0,001924736	0,001526232
456	1,05975E-02	8,67750E-03	6,38278E-03	3,72782E-03	2,09751E-03	1,66406E-03	1,48143E-03	2,51175E-03	2,92552E-03	4,52189E-03	5,45634E-03	1,88906E-03	1,87585E-03	2,62589E-03	2,99635E-03	1,16998E-02	9,86420E-03	7,46312E-03	4,99084E-03	3,40253E-03	2,94364E-03	2,58146E-03	3,64757E-03	4,29607E-03	5,90690E-03	6,38214E-03	3,12926E-03	3,22261E-03	3,85064E-03	4,08215E-03	1,07797E-02	6,25853E-03	3,04185E-03	2,69771E-03	2,56557E-03	2,29931E-03	1,78453E-03	2,76111E-03	2,75890E-03	2,78459E-03	3,13853E-03	2,38561E-03	2,45896E-03	2,51653E-03	2,31788E-03	0,009475242	0,005119116	0,001811577	0,001436374
457	9,99645E-03	8,18779E-03	6,01857E-03	3,50882E-03	1,98949E-03	1,57388E-03	1,40443E-03	2,36524E-03	2,75505E-03	4,26105E-03	5,15018E-03	1,78516E-03	1,77002E-03	2,48004E-03	2,81765E-03	1,10368E-02	9,34569E-03	7,05330E-03	4,73181E-03	3,21902E-03	2,77910E-03	2,44804E-03	3,44644E-03	4,05648E-03	5,59132E-03	6,03755E-03	2,96249E-03	3,04607E-03	3,64830E-03	3,86439E-03	1,01125E-02	5,86474E-03	2,85861E-03	2,53397E-03	2,41161E-03	2,15194E-03	1,67185E-03	2,60710E-03	2,59142E-03	2,62163E-03	2,94136E-03	2,23392E-03	2,31233E-03	2,37373E-03	2,17824E-03	0,008911564	0,004813316	0,00171087	0,001356389
458	9,22732E-03	7,55909E-03	5,54729E-03	3,23583E-03	1,83966E-03	1,45684E-03	1,30396E-03	2,18622E-03	2,55419E-03	3,93693E-03	4,74363E-03	1,65209E-03	1,64297E-03	2,28827E-03	2,60132E-03	1,01957E-02	8,61651E-03	6,51637E-03	4,36640E-03	2,97359E-03	2,56117E-03	2,25604E-03	3,18612E-03	3,74385E-03	5,16302E-03	5,57829E-03	2,73023E-03	2,81225E-03	3,36610E-03	3,56763E-03	9,29498E-03	5,39570E-03	2,62585E-03	2,32848E-03	2,21737E-03	1,97679E-03	1,54092E-03	2,39099E-03	2,38342E-03	2,40778E-03	2,70492E-03	2,05572E-03	2,12451E-03	2,18037E-03	2,00456E-03	0,008215172	0,004433058	0,001580576	0,001251037
459	8,66161E-03	7,09680E-03	5,19720E-03	3,03510E-03	1,72885E-03	1,37184E-03	1,23229E-03	2,05675E-03	2,41263E-03	3,70116E-03	4,43907E-03	1,55561E-03	1,55375E-03	2,14616E-03	2,44414E-03	9,58082E-03	8,06731E-03	6,12154E-03	4,09227E-03	2,79229E-03	2,39847E-03	2,11053E-03	2,99582E-03	3,51285E-03	4,84508E-03	5,23957E-03	2,55522E-03	2,63930E-03	3,15465E-03	3,34692E-03	8,68587E-03	5,04993E-03	2,45066E-03	2,17447E-03	2,07204E-03	1,84675E-03	1,44579E-03	2,22417E-03	2,22852E-03	2,24572E-03	2,52998E-03	1,92489E-03	1,98306E-03	2,03308E-03	1,87555E-03	0,007703048	0,004151709	0,00148498	0,001172788
460	8,01001E-03	6,55810E-03	4,80619E-03	2,80963E-03	1,60466E-03	1,27270E-03	1,14299E-03	1,90399E-03	2,23733E-03	3,42564E-03	4,09889E-03	1,44213E-03	1,44224E-03	1,98738E-03	2,26438E-03	8,86390E-03	7,44824E-03	5,65896E-03	3,78347E-03	2,58142E-03	2,21228E-03	1,94931E-03	2,76665E-03	3,25379E-03	4,47935E-03	4,84400E-03	2,35933E-03	2,43787E-03	2,91695E-03	3,08975E-03	8,01201E-03	4,66467E-03	2,26085E-03	2,00654E-03	1,91350E-03	1,70618E-03	1,33929E-03	2,04854E-03	2,05445E-03	2,07505E-03	2,33643E-03	1,77937E-03	1,83022E-03	1,87603E-03	1,73276E-03	0,007112608	0,003834911	0,001375577	0,001086033
461	7,51456E-03	6,14098E-03	4,52008E-03	2,64452E-03	1,51561E-03	1,19772E-03	1,07023E-03	1,78525E-03	2,09520E-03	3,21363E-03	3,84758E-03	1,35506E-03	1,35151E-03	1,87215E-03	2,13042E-03	8,31230E-03	6,98525E-03	5,29931E-03	3,55468E-03	2,41892E-03	2,06962E-03	1,83164E-03	2,58183E-03	3,06521E-03	4,20124E-03	4,53770E-03	2,21417E-03	2,28157E-03	2,74143E-03	2,88945E-03	7,51719E-03	4,38161E-03	2,12539E-03	1,88587E-03	1,80002E-03	1,60709E-03	1,26198E-03	1,92695E-03	1,92363E-03	1,95925E-03	2,19528E-03	1,67319E-03	1,72184E-03	1,76656E-03	1,62885E-03	0,006658968	0,003598972	0,001293919	0,001023716
462	6,98133E-03	5,69444E-03	4,20860E-03	2,46474E-03	1,41698E-03	1,11728E-03	9,93318E-04	1,65843E-03	1,94449E-03	2,98561E-03	3,57627E-03	1,26190E-03	1,25463E-03	1,74529E-03	1,98561E-03	7,72024E-03	6,48938E-03	4,91702E-03	3,30786E-03	2,24730E-03	1,92162E-03	1,70591E-03	2,38919E-03	2,86177E-03	3,90222E-03	4,21020E-03	2,05999E-03	2,11755E-03	2,55233E-03	2,67891E-03	6,98597E-03	4,07607E-03	1,98061E-03	1,75806E-03	1,67884E-03	1,50080E-03	1,17823E-03	1,79640E-03	1,78602E-03	1,83310E-03	2,04447E-03	1,56039E-03	1,60511E-03	1,65013E-03	1,51790E-03	0,00617387	0,003345438	0,001206251	0,000955955
463	6,60344E-03	5,38404E-03	3,97398E-03	2,33101E-03	1,33735E-03	1,06499E-03	9,46150E-04	1,57411E-03	1,84933E-03	2,82488E-03	3,38042E-03	1,20120E-03	1,18974E-03	1,64321E-03	1,88385E-03	7,30832E-03	6,15192E-03	4,66925E-03	3,13351E-03	2,14469E-03	1,84784E-03	1,62517E-03	2,28225E-03	2,72499E-03	3,69142E-03	3,98654E-03	1,96468E-03	2,02399E-03	2,42120E-03	2,55483E-03	6,61875E-03	3,85823E-03	1,88815E-03	1,68381E-03	1,60315E-03	1,43312E-03	1,11987E-03	1,71013E-03	1,70615E-03	1,74414E-03	1,94745E-03	1,49323E-03	1,52588E-03	1,58198E-03	1,44759E-03	0,005839177	0,003169387	0,001148362	0,000907432
464	6,25035E-03	5,09384E-03	3,75425E-03	2,20603E-03	1,26273E-03	1,01672E-03	9,02559E-04	1,49571E-03	1,76115E-03	2,67476E-03	3,19727E-03	1,14505E-03	1,12934E-03	1,54728E-03	1,78919E-03	6,92387E-03	5,83760E-03	4,43907E-03	2,97095E-03	2,05020E-03	1,78110E-03	1,55057E-03	2,18396E-03	2,59851E-03	3,49448E-03	3,77787E-03	1,87681E-03	1,93812E-03	2,29918E-03	2,44042E-03	6,27643E-03	3,65489E-03	1,80283E-03	1,61595E-03	1,53353E-03	1,37088E-03	1,06573E-03	1,63032E-03	1,63274E-03	1,66177E-03	1,85779E-03	1,43174E-03	1,45240E-03	1,51984E-03	1,38276E-03	0,005526414	0,003005256	0,001094811	0,000862328
465	5,93289E-03	4,84758E-03	3,56472E-03	2,10024E-03	1,20361E-03	9,68646E-04	8,58695E-04	1,42853E-03	1,67509E-03	2,55236E-03	3,04619E-03	1,09276E-03	1,08017E-03	1,47362E-03	1,70417E-03	6,59184E-03	5,55798E-03	4,23897E-03	2,83757E-03	1,96779E-03	1,70731E-03	1,48763E-03	2,09313E-03	2,46852E-03	3,33978E-03	3,60468E-03	1,79962E-03	1,85790E-03	2,20377E-03	2,33677E-03	5,97401E-03	3,48969E-03	1,72621E-03	1,55319E-03	1,47157E-03	1,31513E-03	1,02182E-03	1,57079E-03	1,57014E-03	1,58955E-03	1,78274E-03	1,37523E-03	1,39595E-03	1,45675E-03	1,32492E-03	0,005247078	0,002857057	0,001039519	0,000827143
466	5,59856E-03	4,59125E-03	3,36734E-03	1,99012E-03	1,14316E-03	9,16287E-04	8,10931E-04	1,35786E-03	1,58212E-03	2,42577E-03	2,88991E-03	1,03658E-03	1,02907E-03	1,39922E-03	1,61407E-03	6,24415E-03	5,26264E-03	4,02768E-03	2,69906E-03	1,87956E-03	1,62387E-03	1,42096E-03	1,99472E-03	2,32666E-03	3,18110E-03	3,42460E-03	1,71704E-03	1,77070E-03	2,10531E-03	2,22533E-03	5,65544E-03	3,31880E-03	1,64402E-03	1,48464E-03	1,40490E-03	1,25508E-03	9,75921E-04	1,50933E-03	1,50315E-03	1,51279E-03	1,70338E-03	1,31372E-03	1,33757E-03	1,38676E-03	1,26288E-03	0,004953294	0,002700342	0,000979164	0,000790788
467	5,33109E-03	4,38728E-03	3,20800E-03	1,90191E-03	1,09399E-03	8,72370E-04	7,76963E-04	1,29937E-03	1,50967E-03	2,32014E-03	2,76144E-03	9,92579E-04	9,85212E-04	1,33836E-03	1,54238E-03	5,97252E-03	5,03145E-03	3,85480E-03	2,59520E-03	1,80590E-03	1,56268E-03	1,36791E-03	1,91908E-03	2,22349E-03	3,05439E-03	3,28435E-03	1,65248E-03	1,70399E-03	2,02455E-03	2,13613E-03	5,39694E-03	3,17797E-03	1,57966E-03	1,42974E-03	1,35422E-03	1,20937E-03	9,39625E-04	1,45616E-03	1,44902E-03	1,45825E-03	1,63912E-03	1,26435E-03	1,29190E-03	1,33218E-03	1,21531E-03	0,004722423	0,00257815	0,00093455	0,000755827
468	5,05591E-03	4,17391E-03	3,04133E-03	1,80868E-03	1,04033E-03	8,24136E-04	7,46879E-04	1,23407E-03	1,43701E-03	2,20134E-03	2,62077E-03	9,46886E-04	9,33763E-04	1,27167E-03	1,46741E-03	5,69399E-03	4,79449E-03	3,66448E-03	2,49046E-03	1,71998E-03	1,50269E-03	1,30876E-03	1,83933E-03	2,13038E-03	2,91587E-03	3,13796E-03	1,58246E-03	1,63396E-03	1,93171E-03	2,03849E-03	5,12149E-03	3,02077E-03	1,51078E-03	1,36776E-03	1,30058E-03	1,16107E-03	8,99431E-04	1,38896E-03	1,38653E-03	1,40661E-03	1,56602E-03	1,20878E-03	1,24034E-03	1,27423E-03	1,16520E-03	0,00448928	0,002454982	0,000893515	0,000709936
469	4,78879E-03	3,96428E-03	2,88011E-03	1,71692E-03	9,88176E-04	7,77548E-04	7,15902E-04	1,16981E-03	1,36542E-03	2,08557E-03	2,48369E-03	9,01760E-04	8,84283E-04	1,20700E-03	1,39391E-03	5,41900E-03	4,56148E-03	3,47917E-03	2,38624E-03	1,63652E-03	1,44156E-03	1,25087E-03	1,76073E-03	2,03803E-03	2,77958E-03	2,99312E-03	1,51233E-03	1,56459E-03	1,84074E-03	1,94330E-03	4,85480E-03	2,86847E-03	1,44298E-03	1,30595E-03	1,24654E-03	1,11220E-03	8,59795E-04	1,32302E-03	1,32443E-03	1,35391E-03	1,49352E-03	1,15365E-03	1,18874E-03	1,21679E-03	1,11551E-03	0,004261756	0,002333644	0,000853376	0,000666429
470	4,57510E-03	3,77567E-03	2,75590E-03	1,63291E-03	9,46067E-04	7,42069E-04	6,76367E-04	1,11092E-03	1,29941E-03	1,98915E-03	2,36958E-03	8,59353E-04	8,48711E-04	1,15603E-03	1,32918E-03	5,16093E-03	4,35060E-03	3,32683E-03	2,28284E-03	1,56990E-03	1,36897E-03	1,20132E-03	1,68897E-03	1,94869E-03	2,65621E-03	2,85515E-03	1,43857E-03	1,49831E-03	1,76147E-03	1,86462E-03	4,64772E-03	2,74975E-03	1,38162E-03	1,24303E-03	1,18733E-03	1,05683E-03	8,23327E-04	1,26472E-03	1,26315E-03	1,29106E-03	1,42281E-03	1,10000E-03	1,13504E-03	1,16124E-03	1,06755E-03	0,004069995	0,002221782	0,000819163	0,000640192
471	4,36564E-03	3,59057E-03	2,63424E-03	1,55042E-03	9,04828E-04	7,07276E-04	6,37470E-04	1,05308E-03	1,23460E-03	1,89458E-03	2,25766E-03	8,17743E-04	8,13914E-04	1,10612E-03	1,26568E-03	4,90765E-03	4,14375E-03	3,17754E-03	2,18153E-03	1,50472E-03	1,29767E-03	1,15287E-03	1,61877E-03	1,86114E-03	2,53529E-03	2,71983E-03	1,36614E-03	1,43341E-03	1,68383E-03	1,78764E-03	4,44492E-03	2,63355E-03	1,32152E-03	1,18127E-03	1,12922E-03	1,00244E-03	7,87615E-04	1,20759E-03	1,20304E-03	1,22940E-03	1,35342E-03	1,04737E-03	1,08240E-03	1,10677E-03	1,02057E-03	0,003881992	0,002111985	0,000785699	0,00061454
472	4,12971E-03	3,39733E-03	2,50086E-03	1,46897E-03	8,55672E-04	6,73996E-04	6,05360E-04	1,00366E-03	1,17530E-03	1,79510E-03	2,13476E-03	7,74488E-04	7,71596E-04	1,04908E-03	1,19506E-03	4,62764E-03	3,91070E-03	3,00107E-03	2,06028E-03	1,42156E-03	1,22652E-03	1,08738E-03	1,52868E-03	1,76400E-03	2,38886E-03	2,57232E-03	1,29370E-03	1,35108E-03	1,59158E-03	1,68710E-03	4,20917E-03	2,49159E-03	1,25196E-03	1,11598E-03	1,07065E-03	9,50576E-04	7,47489E-04	1,14225E-03	1,13474E-03	1,16217E-03	1,27962E-03	9,86807E-04	1,03016E-03	1,05033E-03	9,68554E-04	0,003673157	0,001997172	0,00074091	0,000582594
473	3,93219E-03	3,23980E-03	2,39192E-03	1,40428E-03	8,13748E-04	6,48670E-04	5,82059E-04	9,67939E-04	1,13074E-03	1,71426E-03	2,03254E-03	7,39422E-04	7,35657E-04	1,00164E-03	1,13575E-03	4,39176E-03	3,71381E-03	2,85018E-03	1,95621E-03	1,34899E-03	1,16922E-03	1,02902E-03	1,44982E-03	1,68374E-03	2,26171E-03	2,45005E-03	1,23577E-03	1,27876E-03	1,51283E-03	1,59846E-03	4,01071E-03	2,36984E-03	1,19358E-03	1,06217E-03	1,02394E-03	9,10113E-04	7,14396E-04	1,08727E-03	1,07676E-03	1,10632E-03	1,21888E-03	9,35000E-04	9,89521E-04	1,00505E-03	9,25849E-04	0,003499292	0,001903288	0,000701068	0,000555279
474	3,75019E-03	3,08765E-03	2,28788E-03	1,34566E-03	7,77043E-04	6,23967E-04	5,57878E-04	9,28611E-04	1,08431E-03	1,64048E-03	1,94640E-03	7,08584E-04	7,01250E-04	9,59120E-04	1,08087E-03	4,18369E-03	3,53740E-03	2,71141E-03	1,85909E-03	1,28265E-03	1,11562E-03	9,79070E-04	1,37388E-03	1,60594E-03	2,15291E-03	2,33673E-03	1,18296E-03	1,21486E-03	1,44284E-03	1,51836E-03	3,82614E-03	2,25846E-03	1,13985E-03	1,01514E-03	9,78811E-04	8,68753E-04	6,80557E-04	1,03716E-03	1,02730E-03	1,05409E-03	1,16411E-03	8,93676E-04	9,47462E-04	9,61036E-04	8,87744E-04	0,00334012	0,001811732	0,000667941	0,000532462
475	3,60081E-03	2,95282E-03	2,19776E-03	1,29931E-03	7,49678E-04	6,02109E-04	5,34408E-04	8,87682E-04	1,03906E-03	1,58127E-03	1,88749E-03	6,85552E-04	6,71174E-04	9,26144E-04	1,03535E-03	4,02560E-03	3,39934E-03	2,59747E-03	1,77723E-03	1,22870E-03	1,07055E-03	9,43292E-04	1,30641E-03	1,53672E-03	2,07504E-03	2,24280E-03	1,14071E-03	1,16595E-03	1,38898E-03	1,45444E-03	3,67234E-03	2,16806E-03	1,09592E-03	9,80232E-04	9,38986E-04	8,29139E-04	6,48043E-04	9,96809E-04	9,92251E-04	1,01009E-03	1,12094E-03	8,68871E-04	9,06709E-04	9,21860E-04	8,58512E-04	0,003211096	0,001729288	0,000645731	0,00051721
476	3,47310E-03	2,83834E-03	2,11970E-03	1,25974E-03	7,26163E-04	5,83637E-04	5,14113E-04	8,53309E-04	1,00012E-03	1,53044E-03	1,83602E-03	6,65673E-04	6,46589E-04	8,98202E-04	9,97591E-04	3,89026E-03	3,28015E-03	2,49888E-03	1,70636E-03	1,18202E-03	1,03126E-03	9,11745E-04	1,24861E-03	1,47592E-03	2,00620E-03	2,16115E-03	1,10398E-03	1,12336E-03	1,34205E-03	1,39849E-03	3,54108E-03	2,09028E-03	1,05813E-03	9,50044E-04	9,04304E-04	7,95414E-04	6,20827E-04	9,61515E-04	9,62896E-04	9,72389E-04	1,08403E-03	8,46755E-04	8,71206E-04	8,88039E-04	8,31997E-04	0,003099956	0,001659265	0,000626755	0,000504084
477	3,41949E-03	2,80576E-03	2,07662E-03	1,23861E-03	7,12663E-04	5,75819E-04	5,04279E-04	8,47380E-04	9,82751E-04	1,50281E-03	1,79118E-03	6,51955E-04	6,48314E-04	8,85171E-04	9,94318E-04	3,82559E-03	3,21709E-03	2,45035E-03	1,67357E-03	1,15905E-03	1,00812E-03	8,87219E-04	1,23205E-03	1,43880E-03	1,95042E-03	2,11469E-03	1,07947E-03	1,09857E-03	1,31146E-03	1,36500E-03	3,48892E-03	2,05319E-03	1,03897E-03	9,30254E-04	8,84316E-04	7,86015E-04	6,18570E-04	9,38521E-04	9,52170E-04	9,57075E-04	1,06625E-03	8,21425E-04	8,52122E-04	8,71331E-04	8,02276E-04	0,003042559	0,001641239	0,00061584	0,000493621
478	3,35061E-03	2,76028E-03	2,02460E-03	1,21201E-03	6,96056E-04	5,65390E-04	4,92255E-04	8,37428E-04	9,61053E-04	1,46859E-03	1,73888E-03	6,35438E-04	6,46759E-04	8,68160E-04	9,86205E-04	3,74398E-03	3,14007E-03	2,39121E-03	1,63351E-03	1,13106E-03	9,80708E-04	8,59075E-04	1,20990E-03	1,39573E-03	1,88675E-03	2,05921E-03	1,05038E-03	1,06912E-03	1,27534E-03	1,32580E-03	3,42110E-03	2,00709E-03	1,01526E-03	9,06478E-04	8,60577E-04	7,73010E-04	6,13309E-04	9,11605E-04	9,37055E-04	9,37496E-04	1,04375E-03	7,92831E-04	8,29418E-04	8,50830E-04	7,69529E-04	0,00297189	0,001615635	0,000602215	0,000481042
479	3,32647E-03	2,73896E-03	2,01375E-03	1,20336E-03	6,90313E-04	5,62902E-04	4,92552E-04	8,25582E-04	9,51902E-04	1,44985E-03	1,72155E-03	6,35566E-04	6,42597E-04	8,59140E-04	9,84814E-04	3,69597E-03	3,10415E-03	2,37114E-03	1,61601E-03	1,12217E-03	9,78782E-04	8,58040E-04	1,20577E-03	1,38399E-03	1,87685E-03	2,03645E-03	1,04329E-03	1,05813E-03	1,26471E-03	1,31501E-03	3,39489E-03	2,00397E-03	1,01346E-03	9,03942E-04	8,56986E-04	7,68353E-04	6,07292E-04	9,07754E-04	9,28766E-04	9,31135E-04	1,03620E-03	7,89638E-04	8,27464E-04	8,46143E-04	7,69869E-04	0,002957751	0,001603191	0,000596718	0,000482052
480	3,34098E-03	2,74594E-03	2,03013E-03	1,20917E-03	6,93049E-04	5,67019E-04	5,00069E-04	8,19840E-04	9,53791E-04	1,44702E-03	1,72763E-03	6,45224E-04	6,42748E-04	8,59173E-04	9,92905E-04	3,68689E-03	3,10443E-03	2,38068E-03	1,61765E-03	1,12746E-03	9,91541E-04	8,71194E-04	1,21603E-03	1,39191E-03	1,89662E-03	2,03903E-03	1,05054E-03	1,06069E-03	1,27117E-03	1,32252E-03	3,40701E-03	2,02833E-03	1,02562E-03	9,14344E-04	8,65694E-04	7,72045E-04	6,05877E-04	9,17412E-04	9,29722E-04	9,35774E-04	1,04097E-03	7,99682E-04	8,37710E-04	8,52487E-04	7,85354E-04	0,00298247	0,001607046	0,000598209	0,000490538
481	3,33075E-03	2,73791E-03	2,02528E-03	1,20848E-03	6,96058E-04	5,70248E-04	5,04316E-04	8,18213E-04	9,54876E-04	1,44444E-03	1,72782E-03	6,47496E-04	6,43413E-04	8,59850E-04	9,94171E-04	3,66440E-03	3,09107E-03	2,37449E-03	1,61372E-03	1,12545E-03	9,91865E-04	8,74332E-04	1,21998E-03	1,39331E-03	1,89881E-03	2,03499E-03	1,04746E-03	1,06221E-03	1,26770E-03	1,32412E-03	3,40331E-03	2,02815E-03	1,03223E-03	9,20975E-04	8,71588E-04	7,73670E-04	6,04997E-04	9,22624E-04	9,30173E-04	9,35221E-04	1,04316E-03	8,03858E-04	8,43750E-04	8,54810E-04	7,90121E-04	0,002977388	0,001603982	0,000600978	0,000493452
482	3,36477E-03	2,77249E-03	2,04007E-03	1,22673E-03	7,14694E-04	5,84975E-04	5,15816E-04	8,39410E-04	9,76021E-04	1,47394E-03	1,75911E-03	6,55344E-04	6,58830E-04	8,80194E-04	1,00930E-03	3,70680E-03	3,12973E-03	2,40208E-03	1,63877E-03	1,13963E-03	9,99420E-04	8,84949E-04	1,24334E-03	1,41769E-03	1,92214E-03	2,06797E-03	1,05531E-03	1,08587E-03	1,28047E-03	1,34793E-03	3,45590E-03	2,04380E-03	1,05504E-03	9,43431E-04	8,93345E-04	7,89887E-04	6,18051E-04	9,42906E-04	9,50488E-04	9,49149E-04	1,06526E-03	8,18827E-04	8,63408E-04	8,71214E-04	7,99687E-04	0,003002845	0,001628084	0,000618461	0,000500678
483	3,40717E-03	2,81194E-03	2,06159E-03	1,24854E-03	7,34297E-04	5,99330E-04	5,27983E-04	8,62686E-04	9,98162E-04	1,50520E-03	1,79296E-03	6,66831E-04	6,75569E-04	9,01655E-04	1,02591E-03	3,75457E-03	3,17326E-03	2,43463E-03	1,66600E-03	1,15673E-03	1,01081E-03	8,97187E-04	1,26776E-03	1,44497E-03	1,94850E-03	2,10296E-03	1,06719E-03	1,11126E-03	1,29752E-03	1,37396E-03	3,51250E-03	2,06546E-03	1,07953E-03	9,66301E-04	9,16720E-04	8,08211E-04	6,31812E-04	9,64386E-04	9,73100E-04	9,67650E-04	1,08890E-03	8,36069E-04	8,83108E-04	8,89994E-04	8,12138E-04	0,003035775	0,001656575	0,000636302	0,000509459
484	3,49212E-03	2,87363E-03	2,11936E-03	1,29005E-03	7,58945E-04	6,09885E-04	5,43328E-04	8,98176E-04	1,02445E-03	1,54416E-03	1,83857E-03	7,00353E-04	6,99637E-04	9,28494E-04	1,04903E-03	3,82378E-03	3,23756E-03	2,49110E-03	1,70234E-03	1,18917E-03	1,04361E-03	9,16915E-04	1,29559E-03	1,48721E-03	1,98778E-03	2,14442E-03	1,10148E-03	1,14543E-03	1,33812E-03	1,41075E-03	3,58401E-03	2,11858E-03	1,11259E-03	9,89716E-04	9,48971E-04	8,38563E-04	6,48663E-04	9,91438E-04	1,00867E-03	1,01368E-03	1,11992E-03	8,66141E-04	9,00916E-04	9,22191E-04	8,40954E-04	0,003106059	0,001708947	0,00065545	0,00052694
485	3,55900E-03	2,92069E-03	2,16600E-03	1,32461E-03	7,79501E-04	6,17401E-04	5,55805E-04	9,28654E-04	1,04540E-03	1,57510E-03	1,87465E-03	7,29808E-04	7,19897E-04	9,50417E-04	1,06679E-03	3,87386E-03	3,28551E-03	2,53479E-03	1,73001E-03	1,21537E-03	1,07081E-03	9,31971E-04	1,31682E-03	1,52159E-03	2,01702E-03	2,17508E-03	1,12988E-03	1,17349E-03	1,37158E-03	1,44017E-03	3,63742E-03	2,16071E-03	1,13973E-03	1,00803E-03	9,76066E-04	8,64309E-04	6,62130E-04	1,01328E-03	1,03873E-03	1,05389E-03	1,14504E-03	8,91491E-04	9,14175E-04	9,49355E-04	8,65195E-04	0,003160423	0,00175219	0,000671122	0,00054157
486	3,65399E-03	3,00463E-03	2,23667E-03	1,36937E-03	8,04412E-04	6,45273E-04	5,77567E-04	9,61532E-04	1,08271E-03	1,62570E-03	1,93654E-03	7,56336E-04	7,46029E-04	9,85392E-04	1,11180E-03	3,99068E-03	3,37608E-03	2,60839E-03	1,79171E-03	1,26246E-03	1,10586E-03	9,58667E-04	1,35515E-03	1,56529E-03	2,06956E-03	2,23151E-03	1,17289E-03	1,20854E-03	1,41096E-03	1,48559E-03	3,75559E-03	2,23020E-03	1,17986E-03	1,04388E-03	1,01023E-03	8,94006E-04	6,83558E-04	1,05277E-03	1,07269E-03	1,08891E-03	1,18682E-03	9,20886E-04	9,49261E-04	9,79998E-04	8,96641E-04	0,003254853	0,001800078	0,0006956	0,000560688
487	3,72754E-03	3,07389E-03	2,29545E-03	1,40581E-03	8,24099E-04	6,72542E-04	5,96863E-04	9,87461E-04	1,11524E-03	1,66816E-03	1,98923E-03	7,76303E-04	7,67654E-04	1,01559E-03	1,15410E-03	4,09186E-03	3,45052E-03	2,66875E-03	1,84707E-03	1,30429E-03	1,13412E-03	9,80654E-04	1,38695E-03	1,59912E-03	2,11164E-03	2,27682E-03	1,20998E-03	1,23589E-03	1,44089E-03	1,52317E-03	3,85928E-03	2,28861E-03	1,21373E-03	1,07552E-03	1,03812E-03	9,17649E-04	7,01494E-04	1,08793E-03	1,09923E-03	1,11435E-03	1,22306E-03	9,44068E-04	9,81784E-04	1,00386E-03	9,22703E-04	0,003333324	0,00183532	0,00071662	0,000576447
488	3,83059E-03	3,16296E-03	2,35933E-03	1,44637E-03	8,48434E-04	6,95665E-04	6,15095E-04	1,01617E-03	1,14974E-03	1,71483E-03	2,04781E-03	7,97042E-04	7,91252E-04	1,04860E-03	1,19020E-03	4,21108E-03	3,54726E-03	2,74295E-03	1,90078E-03	1,34262E-03	1,16693E-03	1,01136E-03	1,42858E-03	1,64186E-03	2,17147E-03	2,34104E-03	1,24629E-03	1,27280E-03	1,48460E-03	1,56864E-03	3,97865E-03	2,36019E-03	1,24925E-03	1,11121E-03	1,06845E-03	9,43538E-04	7,24100E-04	1,12242E-03	1,13111E-03	1,14119E-03	1,26049E-03	9,71570E-04	1,01233E-03	1,03258E-03	9,51694E-04	0,003429127	0,001885679	0,000740259	0,000593096
489	3,90596E-03	3,22482E-03	2,39365E-03	1,46977E-03	8,64828E-04	7,04649E-04	6,23326E-04	1,03270E-03	1,16933E-03	1,74049E-03	2,08212E-03	8,06889E-04	8,05179E-04	1,06897E-03	1,20299E-03	4,28608E-03	3,61358E-03	2,79037E-03	1,92515E-03	1,35800E-03	1,18706E-03	1,03564E-03	1,45874E-03	1,66917E-03	2,21660E-03	2,38918E-03	1,26366E-03	1,30025E-03	1,51981E-03	1,59873E-03	4,05492E-03	2,40990E-03	1,26814E-03	1,13453E-03	1,08551E-03	9,57803E-04	7,40591E-04	1,13988E-03	1,15159E-03	1,15273E-03	1,28065E-03	9,89019E-04	1,02619E-03	1,05086E-03	9,69584E-04	0,003491452	0,001922983	0,000755583	0,000601939
490	3,98513E-03	3,28919E-03	2,43176E-03	1,49548E-03	8,81361E-04	7,14173E-04	6,32478E-04	1,04813E-03	1,19022E-03	1,76799E-03	2,12019E-03	8,17657E-04	8,19368E-04	1,09069E-03	1,21807E-03	4,36789E-03	3,68830E-03	2,84295E-03	1,95660E-03	1,37893E-03	1,20832E-03	1,06059E-03	1,48811E-03	1,70088E-03	2,26409E-03	2,44170E-03	1,28387E-03	1,32793E-03	1,55562E-03	1,63011E-03	4,13882E-03	2,46235E-03	1,28982E-03	1,15862E-03	1,10316E-03	9,74505E-04	7,58155E-04	1,15976E-03	1,17319E-03	1,16919E-03	1,30392E-03	1,00733E-03	1,04265E-03	1,07187E-03	9,87842E-04	0,003558494	0,001961856	0,000770008	0,000611424
491	4,06287E-03	3,34972E-03	2,47325E-03	1,52363E-03	8,94543E-04	7,22060E-04	6,42116E-04	1,05364E-03	1,21088E-03	1,79414E-03	2,16392E-03	8,27762E-04	8,30784E-04	1,11329E-03	1,23575E-03	4,45811E-03	3,78195E-03	2,90389E-03	2,00736E-03	1,41556E-03	1,22857E-03	1,08445E-03	1,50792E-03	1,74303E-03	2,31205E-03	2,50246E-03	1,30938E-03	1,35111E-03	1,58810E-03	1,65957E-03	4,23666E-03	2,51618E-03	1,31681E-03	1,18114E-03	1,11779E-03	9,96561E-04	7,77319E-04	1,18406E-03	1,19405E-03	1,19967E-03	1,33388E-03	1,02461E-03	1,06460E-03	1,09938E-03	1,00316E-03	0,003629055	0,001998787	0,000777329	0,000620475
492	4,14909E-03	3,41736E-03	2,52013E-03	1,55499E-03	9,09744E-04	7,31684E-04	6,53197E-04	1,06192E-03	1,23417E-03	1,82436E-03	2,21207E-03	8,39818E-04	8,44107E-04	1,13816E-03	1,25623E-03	4,55743E-03	3,88266E-03	2,97067E-03	2,06181E-03	1,45476E-03	1,25150E-03	1,11045E-03	1,53122E-03	1,78846E-03	2,36469E-03	2,56793E-03	1,33759E-03	1,37722E-03	1,62381E-03	1,69258E-03	4,34267E-03	2,57504E-03	1,34646E-03	1,20613E-03	1,13502E-03	1,02058E-03	7,97934E-04	1,21076E-03	1,21748E-03	1,23235E-03	1,36644E-03	1,04411E-03	1,08869E-03	1,12892E-03	1,02073E-03	0,003707137	0,002039936	0,000786566	0,000630929
493	4,24184E-03	3,50289E-03	2,57913E-03	1,58058E-03	9,20643E-04	7,46425E-04	6,59927E-04	1,08547E-03	1,25806E-03	1,86481E-03	2,25421E-03	8,55726E-04	8,58623E-04	1,15577E-03	1,28170E-03	4,67032E-03	3,96716E-03	3,04127E-03	2,10476E-03	1,47882E-03	1,28061E-03	1,13751E-03	1,57228E-03	1,83568E-03	2,42651E-03	2,62556E-03	1,36967E-03	1,41305E-03	1,65515E-03	1,72876E-03	4,44340E-03	2,63364E-03	1,37421E-03	1,23676E-03	1,16564E-03	1,04520E-03	8,16859E-04	1,24027E-03	1,24917E-03	1,26232E-03	1,39419E-03	1,07332E-03	1,11347E-03	1,14914E-03	1,04595E-03	0,00380257	0,002082108	0,000799369	0,000644548
494	4,34158E-03	3,59561E-03	2,64339E-03	1,60792E-03	9,32531E-04	7,62956E-04	6,67226E-04	1,11261E-03	1,28393E-03	1,90932E-03	2,29900E-03	8,73447E-04	8,74640E-04	1,17427E-03	1,30975E-03	4,79147E-03	4,05531E-03	3,11666E-03	2,14930E-03	1,50323E-03	1,31237E-03	1,16629E-03	1,61778E-03	1,88562E-03	2,49283E-03	2,68595E-03	1,40419E-03	1,45209E-03	1,68842E-03	1,76790E-03	4,54977E-03	2,69599E-03	1,40376E-03	1,26984E-03	1,19959E-03	1,07136E-03	8,36717E-04	1,27188E-03	1,28363E-03	1,29370E-03	1,42339E-03	1,10522E-03	1,13994E-03	1,16991E-03	1,07364E-03	0,003905483	0,002127507	0,000813911	0,000659526
495	4,42643E-03	3,66390E-03	2,69196E-03	1,63367E-03	9,45271E-04	7,73032E-04	6,76197E-04	1,13024E-03	1,30252E-03	1,94516E-03	2,34086E-03	8,87771E-04	8,86419E-04	1,19103E-03	1,33592E-03	4,88473E-03	4,13436E-03	3,17914E-03	2,18475E-03	1,53227E-03	1,34231E-03	1,18686E-03	1,65197E-03	1,91977E-03	2,54320E-03	2,73725E-03	1,43518E-03	1,48285E-03	1,72110E-03	1,79934E-03	4,64181E-03	2,75052E-03	1,42931E-03	1,29522E-03	1,22377E-03	1,09460E-03	8,54149E-04	1,29890E-03	1,30974E-03	1,31517E-03	1,45304E-03	1,12860E-03	1,16216E-03	1,19042E-03	1,09857E-03	0,003984571	0,002166406	0,000827952	0,000668763
496	4,51748E-03	3,72880E-03	2,73966E-03	1,66455E-03	9,62241E-04	7,81524E-04	6,88945E-04	1,14547E-03	1,32097E-03	1,98224E-03	2,38954E-03	9,03080E-04	8,98610E-04	1,21112E-03	1,36579E-03	4,97674E-03	4,22259E-03	3,24449E-03	2,22209E-03	1,57037E-03	1,37600E-03	1,20614E-03	1,68437E-03	1,95006E-03	2,59189E-03	2,79248E-03	1,46904E-03	1,51334E-03	1,75988E-03	1,83218E-03	4,74123E-03	2,80989E-03	1,45746E-03	1,32006E-03	1,24568E-03	1,11987E-03	8,73083E-04	1,32756E-03	1,33486E-03	1,33465E-03	1,48848E-03	1,15023E-03	1,18575E-03	1,21528E-03	1,12565E-03	0,004061856	0,002208924	0,000844787	0,000676515
497	4,61592E-03	3,80159E-03	2,79385E-03	1,69726E-03	9,80359E-04	7,91507E-04	7,03065E-04	1,16403E-03	1,34027E-03	2,02148E-03	2,44314E-03	9,19783E-04	9,13902E-04	1,23397E-03	1,39616E-03	5,08032E-03	4,31965E-03	3,31616E-03	2,26936E-03	1,60962E-03	1,40914E-03	1,22952E-03	1,71914E-03	1,98466E-03	2,64615E-03	2,85339E-03	1,50276E-03	1,54494E-03	1,80156E-03	1,87219E-03	4,84715E-03	2,87564E-03	1,48774E-03	1,34691E-03	1,27069E-03	1,14602E-03	8,92141E-04	1,35740E-03	1,36247E-03	1,35920E-03	1,52409E-03	1,17408E-03	1,21296E-03	1,24301E-03	1,15278E-03	0,004145912	0,002254409	0,000860087	0,000686087
498	4,70632E-03	3,87187E-03	2,84799E-03	1,72463E-03	9,95566E-04	8,00341E-04	7,16538E-04	1,18401E-03	1,35355E-03	2,05427E-03	2,49513E-03	9,34539E-04	9,31529E-04	1,25643E-03	1,41970E-03	5,18346E-03	4,41420E-03	3,38465E-03	2,32848E-03	1,64269E-03	1,43286E-03	1,25598E-03	1,74983E-03	2,01829E-03	2,69904E-03	2,91215E-03	1,52749E-03	1,57036E-03	1,84030E-03	1,91944E-03	4,94157E-03	2,94105E-03	1,51469E-03	1,37094E-03	1,29610E-03	1,16783E-03	9,06350E-04	1,38243E-03	1,38835E-03	1,38849E-03	1,55145E-03	1,19672E-03	1,24233E-03	1,27085E-03	1,17349E-03	0,004222849	0,002294208	0,000866392	0,000696042
499	4,81914E-03	3,96069E-03	2,91571E-03	1,76035E-03	1,01560E-03	8,13133E-04	7,33432E-04	1,20968E-03	1,37355E-03	2,09701E-03	2,55893E-03	9,53820E-04	9,53601E-04	1,28492E-03	1,45010E-03	5,31123E-03	4,52957E-03	3,46920E-03	2,39838E-03	1,68356E-03	1,46349E-03	1,28838E-03	1,78893E-03	2,06165E-03	2,76476E-03	2,98473E-03	1,55961E-03	1,60336E-03	1,88774E-03	1,97561E-03	5,05955E-03	3,02027E-03	1,54891E-03	1,40154E-03	1,32768E-03	1,19521E-03	9,24949E-04	1,41408E-03	1,42088E-03	1,42434E-03	1,58626E-03	1,22507E-03	1,27751E-03	1,30467E-03	1,19984E-03	0,004320003	0,002345035	0,000877054	0,000709389
500	4,90989E-03	4,02648E-03	2,96903E-03	1,78612E-03	1,02898E-03	8,24513E-04	7,41350E-04	1,22659E-03	1,39755E-03	2,13416E-03	2,60173E-03	9,65556E-04	9,64473E-04	1,30120E-03	1,47315E-03	5,40493E-03	4,60374E-03	3,52336E-03	2,43431E-03	1,71792E-03	1,48914E-03	1,31224E-03	1,82002E-03	2,10450E-03	2,82093E-03	3,03232E-03	1,58993E-03	1,63331E-03	1,92086E-03	2,01014E-03	5,15854E-03	3,06528E-03	1,57569E-03	1,43243E-03	1,34922E-03	1,21545E-03	9,41520E-04	1,44285E-03	1,44725E-03	1,45336E-03	1,60888E-03	1,24874E-03	1,29810E-03	1,32661E-03	1,22233E-03	0,00440277	0,002388835	0,000886266	0,000717934
501	5,02562E-03	4,11288E-03	3,03747E-03	1,82113E-03	1,04770E-03	8,40231E-04	7,53070E-04	1,24982E-03	1,42892E-03	2,18232E-03	2,65772E-03	9,82294E-04	9,80286E-04	1,32416E-03	1,50379E-03	5,52609E-03	4,70120E-03	3,59542E-03	2,48240E-03	1,76098E-03	1,52244E-03	1,34274E-03	1,86045E-03	2,15814E-03	2,89142E-03	3,09532E-03	1,62842E-03	1,67167E-03	1,96370E-03	2,05470E-03	5,28377E-03	3,12575E-03	1,61054E-03	1,47063E-03	1,37762E-03	1,24190E-03	9,62947E-04	1,47899E-03	1,48101E-03	1,48970E-03	1,63977E-03	1,27876E-03	1,32520E-03	1,35525E-03	1,25108E-03	0,004508014	0,002444875	0,000900217	0,000730217
502	5,10296E-03	4,18505E-03	3,08652E-03	1,84945E-03	1,06126E-03	8,51580E-04	7,62291E-04	1,26548E-03	1,45133E-03	2,21198E-03	2,69704E-03	9,93895E-04	9,92082E-04	1,34306E-03	1,52838E-03	5,62646E-03	4,77904E-03	3,65513E-03	2,52313E-03	1,78912E-03	1,55246E-03	1,36460E-03	1,89058E-03	2,20037E-03	2,94041E-03	3,15123E-03	1,65775E-03	1,70293E-03	1,99571E-03	2,08890E-03	5,37707E-03	3,18156E-03	1,64092E-03	1,49353E-03	1,40131E-03	1,26050E-03	9,80466E-04	1,50340E-03	1,50649E-03	1,51720E-03	1,66955E-03	1,30171E-03	1,34668E-03	1,37760E-03	1,27104E-03	0,004585095	0,002482693	0,000914466	0,000742047
503	5,18347E-03	4,26731E-03	3,13915E-03	1,88210E-03	1,07677E-03	8,64379E-04	7,73448E-04	1,28283E-03	1,47550E-03	2,24226E-03	2,73967E-03	1,00720E-03	1,00606E-03	1,36547E-03	1,55632E-03	5,73962E-03	4,86699E-03	3,72372E-03	2,57052E-03	1,81771E-03	1,58705E-03	1,38801E-03	1,92359E-03	2,24610E-03	2,99144E-03	3,21631E-03	1,68949E-03	1,73768E-03	2,03078E-03	2,12671E-03	5,47731E-03	3,24773E-03	1,67570E-03	1,51555E-03	1,42840E-03	1,28061E-03	1,00009E-03	1,52854E-03	1,53421E-03	1,54672E-03	1,70535E-03	1,32663E-03	1,37098E-03	1,40259E-03	1,29214E-03	0,004667712	0,002522258	0,000932441	0,00075659
504	5,26789E-03	4,34178E-03	3,19235E-03	1,91474E-03	1,09190E-03	8,78442E-04	7,86679E-04	1,30314E-03	1,50209E-03	2,27806E-03	2,78355E-03	1,02344E-03	1,02225E-03	1,38728E-03	1,58428E-03	5,84610E-03	4,95831E-03	3,79414E-03	2,61740E-03	1,84767E-03	1,62043E-03	1,41278E-03	1,95847E-03	2,28493E-03	3,04451E-03	3,27897E-03	1,72000E-03	1,76956E-03	2,06541E-03	2,16521E-03	5,57552E-03	3,30966E-03	1,70694E-03	1,53853E-03	1,45487E-03	1,30383E-03	1,01903E-03	1,55277E-03	1,56074E-03	1,57463E-03	1,73790E-03	1,35019E-03	1,39536E-03	1,42744E-03	1,31464E-03	0,004750652	0,002566086	0,000949107	0,00076976
505	5,33748E-03	4,38787E-03	3,23395E-03	1,93993E-03	1,10218E-03	8,90932E-04	7,99903E-04	1,32269E-03	1,52643E-03	2,31311E-03	2,81838E-03	1,04000E-03	1,03767E-03	1,40276E-03	1,60614E-03	5,92012E-03	5,03543E-03	3,85257E-03	2,65339E-03	1,87242E-03	1,64582E-03	1,43408E-03	1,98851E-03	2,30467E-03	3,08878E-03	3,32544E-03	1,74201E-03	1,79036E-03	2,09134E-03	2,19635E-03	5,64911E-03	3,35253E-03	1,72632E-03	1,55685E-03	1,47478E-03	1,32656E-03	1,03305E-03	1,56956E-03	1,57942E-03	1,59407E-03	1,75894E-03	1,36652E-03	1,41446E-03	1,44656E-03	1,33412E-03	0,004815612	0,00260621	0,00096016	0,000777911
506	5,43117E-03	4,45566E-03	3,28925E-03	1,97462E-03	1,11831E-03	9,07859E-04	8,16150E-04	1,34845E-03	1,55657E-03	2,35777E-03	2,86669E-03	1,06076E-03	1,05787E-03	1,42540E-03	1,63482E-03	6,02247E-03	5,13324E-03	3,92789E-03	2,70087E-03	1,90640E-03	1,67787E-03	1,46165E-03	2,02715E-03	2,33570E-03	3,14629E-03	3,38645E-03	1,77231E-03	1,81922E-03	2,12614E-03	2,23709E-03	5,74835E-03	3,41022E-03	1,75377E-03	1,58253E-03	1,50077E-03	1,35481E-03	1,05180E-03	1,59411E-03	1,60584E-03	1,62080E-03	1,78811E-03	1,38910E-03	1,44021E-03	1,47222E-03	1,35959E-03	0,004901829	0,002656357	0,000976	0,000790314
507	5,51437E-03	4,52880E-03	3,33100E-03	2,01133E-03	1,13882E-03	9,26376E-04	8,26417E-04	1,37365E-03	1,57543E-03	2,39173E-03	2,91526E-03	1,07577E-03	1,07688E-03	1,45162E-03	1,65698E-03	6,12558E-03	5,20595E-03	3,99221E-03	2,73939E-03	1,94275E-03	1,70106E-03	1,48505E-03	2,05922E-03	2,36829E-03	3,19244E-03	3,43749E-03	1,80251E-03	1,84425E-03	2,15225E-03	2,27115E-03	5,83762E-03	3,45867E-03	1,77973E-03	1,60753E-03	1,51936E-03	1,37714E-03	1,06905E-03	1,62057E-03	1,63380E-03	1,64499E-03	1,81514E-03	1,40952E-03	1,46531E-03	1,49512E-03	1,38243E-03	0,004974914	0,002688122	0,000993399	0,000806857
508	5,60723E-03	4,60989E-03	3,37855E-03	2,05160E-03	1,16135E-03	9,46539E-04	8,38120E-04	1,40128E-03	1,59702E-03	2,42987E-03	2,96897E-03	1,09266E-03	1,09778E-03	1,48041E-03	1,68203E-03	6,23947E-03	5,28776E-03	4,06354E-03	2,78269E-03	1,98253E-03	1,72721E-03	1,51106E-03	2,09491E-03	2,40501E-03	3,24417E-03	3,49454E-03	1,83587E-03	1,87249E-03	2,18210E-03	2,30919E-03	5,93713E-03	3,51316E-03	1,80881E-03	1,63535E-03	1,54058E-03	1,40190E-03	1,08817E-03	1,64987E-03	1,66464E-03	1,67205E-03	1,84534E-03	1,43241E-03	1,49299E-03	1,52064E-03	1,40771E-03	0,005056704	0,002724553	0,001012551	0,000824835
509	5,67100E-03	4,65710E-03	3,42169E-03	2,06940E-03	1,17362E-03	9,55170E-04	8,48406E-04	1,41827E-03	1,61623E-03	2,46297E-03	2,99878E-03	1,10321E-03	1,10683E-03	1,49310E-03	1,70185E-03	6,29725E-03	5,35169E-03	4,10624E-03	2,81413E-03	1,99987E-03	1,74396E-03	1,53002E-03	2,11730E-03	2,43231E-03	3,27901E-03	3,52857E-03	1,85114E-03	1,89382E-03	2,20888E-03	2,33485E-03	5,99416E-03	3,55030E-03	1,82846E-03	1,65449E-03	1,56171E-03	1,41510E-03	1,09883E-03	1,66523E-03	1,68022E-03	1,68936E-03	1,87141E-03	1,44575E-03	1,50329E-03	1,53737E-03	1,41836E-03	0,005116571	0,002760179	0,00102586	0,000833497
510	5,76704E-03	4,72873E-03	3,48704E-03	2,09649E-03	1,19170E-03	9,67858E-04	8,64128E-04	1,44264E-03	1,64587E-03	2,51167E-03	3,04388E-03	1,11989E-03	1,12088E-03	1,51251E-03	1,73209E-03	6,38588E-03	5,44806E-03	4,17072E-03	2,86211E-03	2,02605E-03	1,77052E-03	1,55785E-03	2,15123E-03	2,47409E-03	3,33247E-03	3,58163E-03	1,87514E-03	1,92651E-03	2,24993E-03	2,37370E-03	6,08281E-03	3,60779E-03	1,85851E-03	1,68301E-03	1,59338E-03	1,43546E-03	1,11515E-03	1,68893E-03	1,70397E-03	1,71605E-03	1,90929E-03	1,46686E-03	1,52011E-03	1,56265E-03	1,43554E-03	0,005206456	0,00281429	0,001044898	0,00084586
511	5,80291E-03	4,76105E-03	3,51467E-03	2,10802E-03	1,19894E-03	9,74252E-04	8,71684E-04	1,45403E-03	1,65900E-03	2,52647E-03	3,06163E-03	1,12724E-03	1,12737E-03	1,52281E-03	1,74358E-03	6,42590E-03	5,47810E-03	4,19409E-03	2,88066E-03	2,03468E-03	1,78061E-03	1,56697E-03	2,16250E-03	2,49429E-03	3,35585E-03	3,60026E-03	1,88666E-03	1,93766E-03	2,26514E-03	2,39083E-03	6,11874E-03	3,63053E-03	1,86887E-03	1,69606E-03	1,60560E-03	1,44190E-03	1,12047E-03	1,69851E-03	1,71413E-03	1,72412E-03	1,91995E-03	1,47832E-03	1,52741E-03	1,57172E-03	1,44441E-03	0,005236472	0,002831858	0,001050814	0,000850394
512	5,86247E-03	4,82100E-03	3,55556E-03	2,13330E-03	1,21239E-03	9,87724E-04	8,83486E-04	1,47306E-03	1,67945E-03	2,54533E-03	3,09549E-03	1,14111E-03	1,14182E-03	1,54474E-03	1,76163E-03	6,50685E-03	5,52281E-03	4,23655E-03	2,91133E-03	2,05456E-03	1,79961E-03	1,58049E-03	2,18245E-03	2,52812E-03	3,39677E-03	3,63600E-03	1,91166E-03	1,95558E-03	2,28766E-03	2,42019E-03	6,18842E-03	3,67045E-03	1,88662E-03	1,71771E-03	1,62208E-03	1,45509E-03	1,13088E-03	1,71787E-03	1,73471E-03	1,73868E-03	1,93252E-03	1,50042E-03	1,54613E-03	1,58730E-03	1,46461E-03	0,005283375	0,002855151	0,001059218	0,000859216
513	5,90585E-03	4,86196E-03	3,58527E-03	2,15098E-03	1,22299E-03	9,98321E-04	8,92487E-04	1,48551E-03	1,69352E-03	2,56105E-03	3,11957E-03	1,15302E-03	1,15327E-03	1,55965E-03	1,77568E-03	6,56694E-03	5,55737E-03	4,27012E-03	2,93453E-03	2,07081E-03	1,81480E-03	1,59022E-03	2,19764E-03	2,55440E-03	3,42598E-03	3,66444E-03	1,93016E-03	1,97171E-03	2,30573E-03	2,43883E-03	6,23801E-03	3,69793E-03	1,89995E-03	1,73262E-03	1,63479E-03	1,46506E-03	1,13876E-03	1,73157E-03	1,75000E-03	1,75100E-03	1,94240E-03	1,51584E-03	1,55887E-03	1,60030E-03	1,47922E-03	0,0053185	0,00287211	0,001066358	0,000866185
514	5,97971E-03	4,91315E-03	3,62990E-03	2,17529E-03	1,24119E-03	1,01368E-03	9,05143E-04	1,49905E-03	1,71177E-03	2,60010E-03	3,15656E-03	1,17398E-03	1,17105E-03	1,57538E-03	1,80115E-03	6,65335E-03	5,63389E-03	4,33304E-03	2,97434E-03	2,10308E-03	1,84234E-03	1,60964E-03	2,22744E-03	2,59239E-03	3,46680E-03	3,71894E-03	1,95540E-03	2,00746E-03	2,34054E-03	2,45949E-03	6,31189E-03	3,73842E-03	1,92512E-03	1,75122E-03	1,65777E-03	1,48467E-03	1,15405E-03	1,75180E-03	1,77303E-03	1,77903E-03	1,96922E-03	1,53250E-03	1,57519E-03	1,62626E-03	1,49741E-03	0,00538838	0,002907918	0,001083331	0,000878975
515	6,00672E-03	4,92595E-03	3,64607E-03	2,18260E-03	1,24970E-03	1,02109E-03	9,10730E-04	1,50088E-03	1,71663E-03	2,61873E-03	3,16885E-03	1,18569E-03	1,17962E-03	1,57880E-03	1,81249E-03	6,68765E-03	5,66633E-03	4,36205E-03	2,99095E-03	2,11887E-03	1,85542E-03	1,61649E-03	2,23987E-03	2,61005E-03	3,48050E-03	3,74436E-03	1,96534E-03	2,02746E-03	2,35712E-03	2,46102E-03	6,33643E-03	3,74970E-03	1,93527E-03	1,75611E-03	1,66776E-03	1,49261E-03	1,16033E-03	1,75834E-03	1,78217E-03	1,79311E-03	1,98066E-03	1,53718E-03	1,57919E-03	1,63942E-03	1,50386E-03	0,005416171	0,002921024	0,001091802	0,000884884
516	6,04080E-03	4,96051E-03	3,66328E-03	2,19917E-03	1,26188E-03	1,02709E-03	9,19428E-04	1,51125E-03	1,72685E-03	2,63191E-03	3,19067E-03	1,18990E-03	1,18315E-03	1,58926E-03	1,82137E-03	6,73031E-03	5,71029E-03	4,39600E-03	3,02164E-03	2,13356E-03	1,86495E-03	1,63034E-03	2,26188E-03	2,62561E-03	3,50564E-03	3,77674E-03	1,98011E-03	2,04204E-03	2,38794E-03	2,48693E-03	6,38317E-03	3,77828E-03	1,95522E-03	1,76653E-03	1,67749E-03	1,49882E-03	1,17216E-03	1,77245E-03	1,79307E-03	1,80391E-03	1,99898E-03	1,54840E-03	1,58961E-03	1,64441E-03	1,51100E-03	0,005464162	0,002947479	0,001097844	0,000891455
517	6,07541E-03	4,99552E-03	3,68080E-03	2,21594E-03	1,27419E-03	1,03317E-03	9,28219E-04	1,52176E-03	1,73723E-03	2,64531E-03	3,21278E-03	1,19420E-03	1,18677E-03	1,59986E-03	1,83041E-03	6,77357E-03	5,75478E-03	4,43035E-03	3,05265E-03	2,14844E-03	1,87465E-03	1,64434E-03	2,28412E-03	2,64139E-03	3,53110E-03	3,80949E-03	1,99506E-03	2,05680E-03	2,41903E-03	2,51310E-03	6,43051E-03	3,80722E-03	1,97537E-03	1,77710E-03	1,68737E-03	1,50515E-03	1,18410E-03	1,78673E-03	1,80414E-03	1,81487E-03	2,01750E-03	1,55977E-03	1,60018E-03	1,64953E-03	1,51827E-03	0,00551269	0,002974225	0,00110398	0,000898109
518	6,13885E-03	5,04901E-03	3,72131E-03	2,23732E-03	1,28480E-03	1,04286E-03	9,36390E-04	1,53841E-03	1,75364E-03	2,67332E-03	3,24489E-03	1,20230E-03	1,19578E-03	1,61698E-03	1,84669E-03	6,84680E-03	5,81132E-03	4,47112E-03	3,08074E-03	2,17293E-03	1,89354E-03	1,65986E-03	2,30357E-03	2,66873E-03	3,56560E-03	3,84279E-03	2,01094E-03	2,07224E-03	2,43625E-03	2,53626E-03	6,49551E-03	3,84457E-03	1,99184E-03	1,79294E-03	1,69996E-03	1,52088E-03	1,19345E-03	1,80335E-03	1,81975E-03	1,83164E-03	2,03664E-03	1,57226E-03	1,61727E-03	1,66439E-03	1,53080E-03	0,005562301	0,003005796	0,001113645	0,000904684
519	6,19832E-03	5,09740E-03	3,76139E-03	2,25515E-03	1,29182E-03	1,05141E-03	9,42166E-04	1,55369E-03	1,76814E-03	2,70033E-03	3,27303E-03	1,20893E-03	1,20391E-03	1,63269E-03	1,86125E-03	6,91484E-03	5,85869E-03	4,50379E-03	3,10067E-03	2,19582E-03	1,91130E-03	1,67206E-03	2,31668E-03	2,69399E-03	3,59506E-03	3,86736E-03	2,02247E-03	2,08308E-03	2,44287E-03	2,55248E-03	6,55176E-03	3,87601E-03	2,00237E-03	1,80648E-03	1,70953E-03	1,53643E-03	1,19910E-03	1,81661E-03	1,83274E-03	1,84621E-03	2,05129E-03	1,58148E-03	1,63294E-03	1,67885E-03	1,54163E-03	0,005599394	0,003032144	0,001121974	0,000909118
520	6,23593E-03	5,12845E-03	3,78530E-03	2,26833E-03	1,29779E-03	1,05833E-03	9,45707E-04	1,56262E-03	1,78079E-03	2,72009E-03	3,29290E-03	1,21645E-03	1,21163E-03	1,64269E-03	1,87182E-03	6,95558E-03	5,89360E-03	4,52916E-03	3,11609E-03	2,20618E-03	1,92263E-03	1,68258E-03	2,33010E-03	2,71083E-03	3,61616E-03	3,88996E-03	2,03476E-03	2,09223E-03	2,45372E-03	2,56632E-03	6,59032E-03	3,90091E-03	2,01211E-03	1,81886E-03	1,71984E-03	1,54836E-03	1,20353E-03	1,82709E-03	1,84084E-03	1,85904E-03	2,06182E-03	1,58800E-03	1,64391E-03	1,68777E-03	1,55250E-03	0,005626873	0,00305103	0,001127569	0,000914071
521	6,24152E-03	5,13389E-03	3,78659E-03	2,27349E-03	1,30096E-03	1,06210E-03	9,45594E-04	1,56259E-03	1,78914E-03	2,72838E-03	3,29946E-03	1,22341E-03	1,21739E-03	1,64431E-03	1,87562E-03	6,95740E-03	5,90731E-03	4,54075E-03	3,12262E-03	2,19994E-03	1,92444E-03	1,68911E-03	2,34092E-03	2,71493E-03	3,62345E-03	3,90548E-03	2,04531E-03	2,09687E-03	2,46617E-03	2,57429E-03	6,60104E-03	3,91366E-03	2,01845E-03	1,82765E-03	1,72878E-03	1,55431E-03	1,20511E-03	1,83219E-03	1,84124E-03	1,86758E-03	2,06521E-03	1,58956E-03	1,64760E-03	1,68845E-03	1,56146E-03	0,005636662	0,003057821	0,001128726	0,000918444
522	6,29122E-03	5,17481E-03	3,81623E-03	2,29355E-03	1,31285E-03	1,07242E-03	9,51413E-04	1,57292E-03	1,80789E-03	2,75365E-03	3,32460E-03	1,23669E-03	1,22940E-03	1,65789E-03	1,89031E-03	7,00909E-03	5,95942E-03	4,58131E-03	3,15072E-03	2,21283E-03	1,93962E-03	1,70678E-03	2,36547E-03	2,73793E-03	3,65674E-03	3,94512E-03	2,06633E-03	2,11527E-03	2,49300E-03	2,59988E-03	6,65533E-03	3,94942E-03	2,03778E-03	1,84768E-03	1,74783E-03	1,56938E-03	1,21580E-03	1,84960E-03	1,85526E-03	1,88709E-03	2,08297E-03	1,60286E-03	1,66266E-03	1,70199E-03	1,57967E-03	0,00568555	0,003085755	0,001138839	0,000928676
523	6,34456E-03	5,21586E-03	3,85395E-03	2,31068E-03	1,32369E-03	1,07983E-03	9,55093E-04	1,58180E-03	1,81944E-03	2,77208E-03	3,33446E-03	1,24216E-03	1,23353E-03	1,67364E-03	1,89750E-03	7,06755E-03	6,00268E-03	4,61310E-03	3,17878E-03	2,24015E-03	1,95509E-03	1,72247E-03	2,38106E-03	2,76142E-03	3,69347E-03	3,97422E-03	2,07398E-03	2,13102E-03	2,51009E-03	2,62478E-03	6,70228E-03	3,97047E-03	2,05362E-03	1,86255E-03	1,76012E-03	1,57848E-03	1,22938E-03	1,86567E-03	1,87256E-03	1,89950E-03	2,10116E-03	1,61888E-03	1,67760E-03	1,71994E-03	1,59217E-03	0,005734984	0,003113713	0,001153151	0,000937089
524	6,39232E-03	5,25229E-03	3,88834E-03	2,32574E-03	1,33336E-03	1,08628E-03	9,57881E-04	1,58923E-03	1,82933E-03	2,78801E-03	3,34117E-03	1,24648E-03	1,23649E-03	1,68794E-03	1,90292E-03	7,11977E-03	6,04057E-03	4,64075E-03	3,20406E-03	2,26560E-03	1,96883E-03	1,73667E-03	2,39450E-03	2,78249E-03	3,72702E-03	3,99977E-03	2,07969E-03	2,14486E-03	2,52492E-03	2,64741E-03	6,74321E-03	3,98788E-03	2,06764E-03	1,87576E-03	1,77083E-03	1,58615E-03	1,24191E-03	1,88011E-03	1,88824E-03	1,91020E-03	2,11751E-03	1,63351E-03	1,69107E-03	1,73641E-03	1,60326E-03	0,00577939	0,003138954	0,001166504	0,000944684
525	6,40573E-03	5,26534E-03	3,88909E-03	2,33315E-03	1,33749E-03	1,08462E-03	9,66972E-04	1,59323E-03	1,83055E-03	2,79492E-03	3,36258E-03	1,25152E-03	1,24064E-03	1,68638E-03	1,91166E-03	7,14269E-03	6,05869E-03	4,65560E-03	3,21120E-03	2,27160E-03	1,97697E-03	1,74222E-03	2,39800E-03	2,79834E-03	3,73620E-03	4,01220E-03	2,09321E-03	2,15511E-03	2,52697E-03	2,65635E-03	6,77161E-03	4,00346E-03	2,07046E-03	1,88087E-03	1,77542E-03	1,58607E-03	1,24280E-03	1,88092E-03	1,89510E-03	1,91558E-03	2,12317E-03	1,63908E-03	1,69085E-03	1,74076E-03	1,60512E-03	0,005787167	0,00314142	0,001167174	0,000947178
526	6,46356E-03	5,31511E-03	3,91625E-03	2,35694E-03	1,35097E-03	1,09037E-03	9,83274E-04	1,60850E-03	1,84448E-03	2,82146E-03	3,40871E-03	1,26556E-03	1,25372E-03	1,69620E-03	1,93424E-03	7,21554E-03	6,11935E-03	4,70324E-03	3,24057E-03	2,29307E-03	1,99905E-03	1,75990E-03	2,41823E-03	2,83405E-03	3,77112E-03	4,05281E-03	2,12207E-03	2,18065E-03	2,54656E-03	2,68375E-03	6,84800E-03	4,04764E-03	2,08762E-03	1,89911E-03	1,79247E-03	1,59699E-03	1,25211E-03	1,89461E-03	1,91518E-03	1,93444E-03	2,14358E-03	1,65601E-03	1,70215E-03	1,75708E-03	1,61808E-03	0,005834819	0,003165404	0,00117567	0,000956243
527	6,48860E-03	5,33585E-03	3,93114E-03	2,36903E-03	1,35372E-03	1,09414E-03	9,86670E-04	1,61493E-03	1,85161E-03	2,82825E-03	3,42662E-03	1,26967E-03	1,26107E-03	1,70268E-03	1,94445E-03	7,23156E-03	6,14290E-03	4,72414E-03	3,25135E-03	2,30244E-03	2,01043E-03	1,76205E-03	2,42552E-03	2,84215E-03	3,78391E-03	4,06525E-03	2,13201E-03	2,18738E-03	2,55489E-03	2,69630E-03	6,86693E-03	4,06512E-03	2,09333E-03	1,90638E-03	1,79549E-03	1,60454E-03	1,25373E-03	1,90100E-03	1,92429E-03	1,94318E-03	2,15257E-03	1,66479E-03	1,70597E-03	1,76130E-03	1,62486E-03	0,005858145	0,00317514	0,001179492	0,000958841
528	6,54084E-03	5,37810E-03	3,96565E-03	2,39115E-03	1,36053E-03	1,10396E-03	9,90925E-04	1,62786E-03	1,86757E-03	2,84464E-03	3,45438E-03	1,27766E-03	1,27397E-03	1,71847E-03	1,96176E-03	7,26948E-03	6,18968E-03	4,76365E-03	3,27487E-03	2,32126E-03	2,03001E-03	1,76883E-03	2,44268E-03	2,85668E-03	3,81131E-03	4,09157E-03	2,14751E-03	2,20008E-03	2,57462E-03	2,71964E-03	6,90521E-03	4,09709E-03	2,10747E-03	1,92109E-03	1,80398E-03	1,62078E-03	1,26004E-03	1,91630E-03	1,94096E-03	1,95994E-03	2,17034E-03	1,68065E-03	1,71741E-03	1,77157E-03	1,63928E-03	0,005908206	0,003198924	0,001188788	0,000964787
529	6,59502E-03	5,42156E-03	3,99792E-03	2,41252E-03	1,37039E-03	1,11637E-03	9,97469E-04	1,64131E-03	1,88667E-03	2,86720E-03	3,48159E-03	1,28622E-03	1,28508E-03	1,73340E-03	1,98162E-03	7,32457E-03	6,23987E-03	4,80457E-03	3,29969E-03	2,34013E-03	2,04821E-03	1,78214E-03	2,46536E-03	2,87779E-03	3,84192E-03	4,12136E-03	2,16568E-03	2,21780E-03	2,59793E-03	2,73889E-03	6,95520E-03	4,12960E-03	2,12669E-03	1,93745E-03	1,81729E-03	1,63617E-03	1,27090E-03	1,93283E-03	1,95828E-03	1,97734E-03	2,18773E-03	1,69552E-03	1,73143E-03	1,78575E-03	1,65168E-03	0,005957605	0,003220596	0,001196578	0,000973372
530	6,63463E-03	5,45259E-03	4,01734E-03	2,42682E-03	1,38035E-03	1,12895E-03	1,00417E-03	1,65116E-03	1,90464E-03	2,88971E-03	3,49923E-03	1,29218E-03	1,29077E-03	1,74287E-03	1,99942E-03	7,38120E-03	6,27812E-03	4,83485E-03	3,31762E-03	2,35306E-03	2,05953E-03	1,79860E-03	2,48822E-03	2,89932E-03	3,86649E-03	4,14471E-03	2,18144E-03	2,23579E-03	2,61882E-03	2,74631E-03	7,00123E-03	4,15217E-03	2,14646E-03	1,95081E-03	1,83163E-03	1,64637E-03	1,28387E-03	1,94586E-03	1,97132E-03	1,99041E-03	2,19904E-03	1,70488E-03	1,74404E-03	1,79998E-03	1,65746E-03	0,005990979	0,003231565	0,001199543	0,000982576
531	6,67293E-03	5,48352E-03	4,03907E-03	2,44027E-03	1,38996E-03	1,14117E-03	1,01097E-03	1,66244E-03	1,91984E-03	2,91048E-03	3,51807E-03	1,29926E-03	1,29750E-03	1,75291E-03	2,01480E-03	7,43848E-03	6,31722E-03	4,86627E-03	3,33551E-03	2,36473E-03	2,07109E-03	1,81430E-03	2,50867E-03	2,92203E-03	3,89128E-03	4,16883E-03	2,19575E-03	2,25231E-03	2,63978E-03	2,75484E-03	7,04516E-03	4,17566E-03	2,16397E-03	1,96317E-03	1,84602E-03	1,65635E-03	1,29389E-03	1,96018E-03	1,98359E-03	2,00276E-03	2,21071E-03	1,71395E-03	1,75547E-03	1,81344E-03	1,66576E-03	0,006022512	0,003245838	0,001203471	0,000989598
532	6,71018E-03	5,51716E-03	4,07145E-03	2,45199E-03	1,39910E-03	1,15264E-03	1,01869E-03	1,67977E-03	1,92604E-03	2,92656E-03	3,54320E-03	1,31110E-03	1,30870E-03	1,76601E-03	2,02252E-03	7,50216E-03	6,36286E-03	4,90454E-03	3,35511E-03	2,37317E-03	2,08465E-03	1,82822E-03	2,52169E-03	2,95057E-03	3,91900E-03	4,19804E-03	2,20601E-03	2,26469E-03	2,66241E-03	2,76896E-03	7,08534E-03	4,20480E-03	2,17447E-03	1,97300E-03	1,86157E-03	1,66644E-03	1,29393E-03	1,98023E-03	1,99412E-03	2,01357E-03	2,22490E-03	1,72295E-03	1,76358E-03	1,82512E-03	1,68412E-03	0,006050756	0,003273936	0,00121159	0,000989256
533	6,73888E-03	5,54378E-03	4,09868E-03	2,46059E-03	1,40645E-03	1,16266E-03	1,02512E-03	1,69498E-03	1,92977E-03	2,93890E-03	3,56384E-03	1,32128E-03	1,31825E-03	1,77686E-03	2,02765E-03	7,55635E-03	6,40042E-03	4,93658E-03	3,37043E-03	2,37857E-03	2,09557E-03	1,83983E-03	2,53149E-03	2,97538E-03	3,94174E-03	4,22192E-03	2,21345E-03	2,27418E-03	2,68168E-03	2,77955E-03	7,11649E-03	4,22860E-03	2,18219E-03	1,98030E-03	1,87475E-03	1,67441E-03	1,29230E-03	1,99779E-03	2,00211E-03	2,02182E-03	2,23626E-03	1,72974E-03	1,76944E-03	1,83448E-03	1,70036E-03	0,00607127	0,003297893	0,001218169	0,000987634
534	6,80739E-03	5,59035E-03	4,13431E-03	2,48397E-03	1,42283E-03	1,17192E-03	1,03843E-03	1,70988E-03	1,95255E-03	2,97922E-03	3,59680E-03	1,33615E-03	1,33335E-03	1,79506E-03	2,04615E-03	7,61808E-03	6,44906E-03	4,97251E-03	3,40414E-03	2,41090E-03	2,11574E-03	1,85489E-03	2,55525E-03	2,98611E-03	3,98195E-03	4,26245E-03	2,24014E-03	2,30448E-03	2,70114E-03	2,80849E-03	7,19698E-03	4,26840E-03	2,20797E-03	1,99833E-03	1,88977E-03	1,68873E-03	1,31020E-03	2,01291E-03	2,02994E-03	2,04501E-03	2,26321E-03	1,74553E-03	1,79778E-03	1,85356E-03	1,71499E-03	0,006133799	0,00332991	0,00123876	0,001002785
535	6,85076E-03	5,61594E-03	4,15427E-03	2,49818E-03	1,43399E-03	1,17667E-03	1,04794E-03	1,71821E-03	1,96832E-03	3,00885E-03	3,61626E-03	1,34600E-03	1,34348E-03	1,80655E-03	2,05713E-03	7,65074E-03	6,47319E-03	4,98942E-03	3,42525E-03	2,43468E-03	2,12803E-03	1,86290E-03	2,56955E-03	2,98498E-03	4,00733E-03	4,28704E-03	2,25871E-03	2,32648E-03	2,71024E-03	2,82711E-03	7,25111E-03	4,29222E-03	2,22573E-03	2,00896E-03	1,89757E-03	1,69673E-03	1,32358E-03	2,02024E-03	2,05050E-03	2,06073E-03	2,28188E-03	1,75484E-03	1,81982E-03	1,86578E-03	1,72300E-03	0,00617384	0,003349355	0,001254976	0,001014517
536	6,89450E-03	5,65273E-03	4,18590E-03	2,52238E-03	1,45053E-03	1,19061E-03	1,05921E-03	1,73625E-03	1,98729E-03	3,02768E-03	3,63973E-03	1,36089E-03	1,35730E-03	1,82185E-03	2,07782E-03	7,68830E-03	6,51725E-03	5,01981E-03	3,44794E-03	2,45288E-03	2,14483E-03	1,87699E-03	2,58800E-03	3,00099E-03	4,02864E-03	4,32333E-03	2,27460E-03	2,34351E-03	2,72799E-03	2,85252E-03	7,29057E-03	4,31700E-03	2,24741E-03	2,02996E-03	1,91036E-03	1,70932E-03	1,33609E-03	2,03496E-03	2,06336E-03	2,07644E-03	2,29875E-03	1,77026E-03	1,83591E-03	1,87951E-03	1,73650E-03	0,006212458	0,003371613	0,001267097	0,001028083
537	6,97008E-03	5,71947E-03	4,24092E-03	2,56174E-03	1,47566E-03	1,21329E-03	1,07598E-03	1,76572E-03	2,01655E-03	3,05662E-03	3,68136E-03	1,38383E-03	1,37867E-03	1,84687E-03	2,11150E-03	7,76292E-03	6,59833E-03	5,07805E-03	3,48706E-03	2,48040E-03	2,17309E-03	1,90187E-03	2,61982E-03	3,03685E-03	4,06704E-03	4,38366E-03	2,30000E-03	2,36957E-03	2,76135E-03	2,89347E-03	7,35837E-03	4,36198E-03	2,28082E-03	2,06397E-03	1,93369E-03	1,73140E-03	1,35446E-03	2,06166E-03	2,08300E-03	2,10169E-03	2,32556E-03	1,79600E-03	1,85836E-03	1,90243E-03	1,75992E-03	0,006279154	0,003410377	0,001283611	0,00104704
538	7,04535E-03	5,78686E-03	4,29788E-03	2,60418E-03	1,51164E-03	1,24318E-03	1,10101E-03	1,80292E-03	2,05973E-03	3,09976E-03	3,73142E-03	1,41706E-03	1,41095E-03	1,88574E-03	2,14792E-03	7,83066E-03	6,66105E-03	5,12771E-03	3,52731E-03	2,51230E-03	2,20116E-03	1,92429E-03	2,65542E-03	3,07705E-03	4,10992E-03	4,42662E-03	2,33064E-03	2,40024E-03	2,79834E-03	2,92603E-03	7,42058E-03	4,41018E-03	2,31777E-03	2,09625E-03	1,96367E-03	1,75772E-03	1,37584E-03	2,09373E-03	2,11194E-03	2,13542E-03	2,35406E-03	1,82161E-03	1,88533E-03	1,93237E-03	1,78701E-03	0,006335484	0,00345595	0,001313942	0,001072187
539	7,18871E-03	5,91107E-03	4,39849E-03	2,67496E-03	1,57299E-03	1,29227E-03	1,14489E-03	1,86529E-03	2,13662E-03	3,18698E-03	3,82602E-03	1,47421E-03	1,46768E-03	1,95657E-03	2,20790E-03	7,96759E-03	6,77033E-03	5,21868E-03	3,60292E-03	2,57292E-03	2,25039E-03	1,96298E-03	2,72053E-03	3,15143E-03	4,19711E-03	4,49544E-03	2,38909E-03	2,45878E-03	2,86608E-03	2,97873E-03	7,54932E-03	4,50437E-03	2,38072E-03	2,14716E-03	2,01926E-03	1,80530E-03	1,41355E-03	2,15143E-03	2,17054E-03	2,19824E-03	2,40707E-03	1,86479E-03	1,93506E-03	1,98801E-03	1,83506E-03	0,006443088	0,003541793	0,001370662	0,00111386
540	7,31281E-03	6,02276E-03	4,49338E-03	2,74941E-03	1,63934E-03	1,34670E-03	1,19233E-03	1,93650E-03	2,21469E-03	3,27080E-03	3,91273E-03	1,53776E-03	1,53247E-03	2,02852E-03	2,27146E-03	8,07699E-03	6,85833E-03	5,29423E-03	3,67010E-03	2,62703E-03	2,29336E-03	1,99921E-03	2,78093E-03	3,21903E-03	4,27009E-03	4,55509E-03	2,44285E-03	2,51192E-03	2,92208E-03	3,02988E-03	7,65191E-03	4,59105E-03	2,44572E-03	2,19970E-03	2,07342E-03	1,85007E-03	1,44827E-03	2,20613E-03	2,22817E-03	2,25785E-03	2,45946E-03	1,90849E-03	1,98280E-03	2,03948E-03	1,88122E-03	0,006534338	0,003621555	0,001431347	0,001160562
541	7,47345E-03	6,17301E-03	4,62619E-03	2,86537E-03	1,73709E-03	1,43014E-03	1,26240E-03	2,05281E-03	2,32086E-03	3,38370E-03	4,02466E-03	1,63520E-03	1,63542E-03	2,12629E-03	2,37068E-03	8,21117E-03	6,97314E-03	5,39283E-03	3,75870E-03	2,69503E-03	2,34706E-03	2,05273E-03	2,86164E-03	3,30671E-03	4,35651E-03	4,64560E-03	2,51299E-03	2,58043E-03	2,98176E-03	3,11311E-03	7,77789E-03	4,71239E-03	2,54451E-03	2,28228E-03	2,14788E-03	1,90900E-03	1,49203E-03	2,27861E-03	2,30909E-03	2,33520E-03	2,53916E-03	1,97598E-03	2,04850E-03	2,10375E-03	1,94434E-03	0,006661153	0,003727871	0,001518293	0,001233427
542	7,64768E-03	6,33452E-03	4,76671E-03	2,98617E-03	1,83775E-03	1,51590E-03	1,33457E-03	2,17173E-03	2,43089E-03	3,50234E-03	4,14373E-03	1,73485E-03	1,74065E-03	2,22743E-03	2,47359E-03	8,36012E-03	7,10138E-03	5,50204E-03	3,85407E-03	2,76803E-03	2,40564E-03	2,10953E-03	2,94739E-03	3,40030E-03	4,45082E-03	4,74431E-03	2,58763E-03	2,65387E-03	3,04805E-03	3,20144E-03	7,91871E-03	4,84186E-03	2,64745E-03	2,36844E-03	2,22581E-03	1,97166E-03	1,53833E-03	2,35543E-03	2,39339E-03	2,41623E-03	2,62318E-03	2,04662E-03	2,11796E-03	2,17208E-03	2,01088E-03	0,006799981	0,003840833	0,001607794	0,001308185
543	7,83219E-03	6,50460E-03	4,89885E-03	3,10179E-03	1,93375E-03	1,59603E-03	1,40273E-03	2,26954E-03	2,53498E-03	3,61627E-03	4,26403E-03	1,81962E-03	1,83206E-03	2,32019E-03	2,56584E-03	8,51902E-03	7,25469E-03	5,63435E-03	3,95301E-03	2,84645E-03	2,47879E-03	2,16028E-03	3,03296E-03	3,49566E-03	4,55088E-03	4,84526E-03	2,66373E-03	2,73475E-03	3,14061E-03	3,28283E-03	8,08503E-03	4,96880E-03	2,74324E-03	2,44583E-03	2,29750E-03	2,04077E-03	1,58308E-03	2,43783E-03	2,46418E-03	2,48868E-03	2,70380E-03	2,11072E-03	2,19014E-03	2,24695E-03	2,07693E-03	0,00694678	0,0039553	0,001693187	0,001376085
544	8,02542E-03	6,68219E-03	5,03670E-03	3,22155E-03	2,03272E-03	1,67863E-03	1,47302E-03	2,37060E-03	2,64262E-03	3,73468E-03	4,38940E-03	1,90709E-03	1,92630E-03	2,41614E-03	2,66146E-03	8,68671E-03	7,41578E-03	5,77291E-03	4,05645E-03	2,92821E-03	2,55494E-03	2,21341E-03	3,12213E-03	3,59511E-03	4,65588E-03	4,95138E-03	2,74301E-03	2,81893E-03	3,23696E-03	3,36794E-03	8,25995E-03	5,10143E-03	2,84258E-03	2,52625E-03	2,37202E-03	2,11250E-03	1,62971E-03	2,52334E-03	2,53791E-03	2,56412E-03	2,78770E-03	2,17740E-03	2,26508E-03	2,32467E-03	2,14556E-03	0,007101026	0,004074509	0,001781201	0,001446092
545	8,01140E-03	6,65982E-03	5,01926E-03	3,21158E-03	2,02003E-03	1,66855E-03	1,46451E-03	2,35199E-03	2,62971E-03	3,71763E-03	4,38362E-03	1,89460E-03	1,91562E-03	2,40297E-03	2,64974E-03	8,67071E-03	7,40501E-03	5,76017E-03	4,05757E-03	2,92125E-03	2,55396E-03	2,21616E-03	3,11751E-03	3,58887E-03	4,65215E-03	4,94554E-03	2,73682E-03	2,81397E-03	3,22925E-03	3,35268E-03	8,23124E-03	5,07524E-03	2,82521E-03	2,51287E-03	2,35709E-03	2,10437E-03	1,62233E-03	2,50772E-03	2,52630E-03	2,55480E-03	2,77420E-03	2,17065E-03	2,25365E-03	2,31279E-03	2,13200E-03	0,007081889	0,004051496	0,001762299	0,001435237
546	8,00583E-03	6,63889E-03	5,00196E-03	3,19544E-03	1,99735E-03	1,65012E-03	1,44920E-03	2,32392E-03	2,60887E-03	3,69654E-03	4,37878E-03	1,87374E-03	1,89565E-03	2,38278E-03	2,63291E-03	8,67222E-03	7,40607E-03	5,75306E-03	4,06342E-03	2,91468E-03	2,55335E-03	2,22260E-03	3,11346E-03	3,58377E-03	4,65567E-03	4,94817E-03	2,73051E-03	2,80861E-03	3,22073E-03	3,33825E-03	8,21328E-03	5,04893E-03	2,80198E-03	2,49631E-03	2,33891E-03	2,09329E-03	1,61423E-03	2,48741E-03	2,51332E-03	2,54438E-03	2,75844E-03	2,16267E-03	2,23891E-03	2,29731E-03	2,11523E-03	0,007072309	0,004025235	0,001732817	0,001416994
547	7,99232E-03	6,61550E-03	4,97879E-03	3,15330E-03	1,94772E-03	1,60745E-03	1,41444E-03	2,27552E-03	2,56050E-03	3,66416E-03	4,35545E-03	1,82772E-03	1,84732E-03	2,34098E-03	2,59951E-03	8,69703E-03	7,42202E-03	5,76619E-03	4,05539E-03	2,90581E-03	2,54917E-03	2,21874E-03	3,10163E-03	3,56954E-03	4,65943E-03	4,96534E-03	2,71878E-03	2,79860E-03	3,21345E-03	3,33008E-03	8,23472E-03	5,04153E-03	2,76499E-03	2,47466E-03	2,32261E-03	2,07735E-03	1,60650E-03	2,46834E-03	2,49586E-03	2,52376E-03	2,74151E-03	2,14724E-03	2,22250E-03	2,27854E-03	2,10076E-03	0,00707956	0,003997054	0,00168959	0,001381085
548	7,86626E-03	6,50148E-03	4,88479E-03	3,05188E-03	1,85435E-03	1,52741E-03	1,34802E-03	2,18320E-03	2,45980E-03	3,57510E-03	4,26161E-03	1,74074E-03	1,75573E-03	2,25361E-03	2,52037E-03	8,62002E-03	7,34786E-03	5,71484E-03	3,98397E-03	2,85637E-03	2,50842E-03	2,17847E-03	3,04307E-03	3,50143E-03	4,60075E-03	4,92519E-03	2,66696E-03	2,74793E-03	3,16371E-03	3,28108E-03	8,17078E-03	4,97838E-03	2,68178E-03	2,41635E-03	2,27618E-03	2,03028E-03	1,57734E-03	2,41674E-03	2,44187E-03	2,46257E-03	2,68686E-03	2,09810E-03	2,17504E-03	2,22690E-03	2,05941E-03	0,00700246	0,003913715	0,001614563	0,001315081
549	7,77616E-03	6,42142E-03	4,80959E-03	2,97119E-03	1,78007E-03	1,46402E-03	1,29564E-03	2,10772E-03	2,37908E-03	3,50221E-03	4,18806E-03	1,66973E-03	1,68207E-03	2,18497E-03	2,45706E-03	8,57265E-03	7,29774E-03	5,67549E-03	3,93202E-03	2,81975E-03	2,47367E-03	2,15032E-03	2,99706E-03	3,45497E-03	4,55909E-03	4,89055E-03	2,62670E-03	2,70949E-03	3,12568E-03	3,25120E-03	8,12896E-03	4,92960E-03	2,62353E-03	2,37300E-03	2,23724E-03	1,99482E-03	1,55515E-03	2,37423E-03	2,40066E-03	2,41597E-03	2,64792E-03	2,06188E-03	2,13752E-03	2,19043E-03	2,02647E-03	0,006950046	0,003850072	0,001553844	0,001264458
550	7,73116E-03	6,38504E-03	4,75707E-03	2,91823E-03	1,73250E-03	1,42399E-03	1,26295E-03	2,05513E-03	2,32568E-03	3,44957E-03	4,14019E-03	1,62080E-03	1,63350E-03	2,14200E-03	2,41473E-03	8,55988E-03	7,27532E-03	5,64756E-03	3,90480E-03	2,79918E-03	2,44508E-03	2,13792E-03	2,96643E-03	3,43711E-03	4,53773E-03	4,85849E-03	2,60077E-03	2,68628E-03	3,10162E-03	3,24632E-03	8,11094E-03	4,89666E-03	2,59984E-03	2,34944E-03	2,20695E-03	1,97451E-03	1,54162E-03	2,34263E-03	2,37587E-03	2,38855E-03	2,62957E-03	2,04269E-03	2,11249E-03	2,17427E-03	2,00381E-03	0,006926687	0,003811599	0,001512871	0,001235541
551	7,71453E-03	6,37028E-03	4,72378E-03	2,87944E-03	1,69553E-03	1,39133E-03	1,23709E-03	2,01311E-03	2,28533E-03	3,41424E-03	4,11120E-03	1,58317E-03	1,59430E-03	2,11010E-03	2,38332E-03	8,57191E-03	7,27652E-03	5,64024E-03	3,89311E-03	2,78807E-03	2,42751E-03	2,13265E-03	2,94764E-03	3,42885E-03	4,53004E-03	4,84559E-03	2,58647E-03	2,67283E-03	3,09112E-03	3,24840E-03	8,11871E-03	4,88061E-03	2,58403E-03	2,33433E-03	2,18740E-03	1,96239E-03	1,53417E-03	2,32206E-03	2,35931E-03	2,37060E-03	2,61894E-03	2,02978E-03	2,09629E-03	2,16370E-03	1,98989E-03	0,00692407	0,003790075	0,001479815	0,001212051
552	7,73443E-03	6,37786E-03	4,72044E-03	2,86909E-03	1,68484E-03	1,37444E-03	1,22654E-03	1,99359E-03	2,27514E-03	3,41506E-03	4,11754E-03	1,57604E-03	1,57721E-03	2,10199E-03	2,37202E-03	8,59609E-03	7,29899E-03	5,65922E-03	3,90500E-03	2,78672E-03	2,43023E-03	2,13439E-03	2,94687E-03	3,42380E-03	4,53098E-03	4,86139E-03	2,59341E-03	2,67160E-03	3,10462E-03	3,24457E-03	8,14787E-03	4,88295E-03	2,57331E-03	2,32950E-03	2,18959E-03	1,96364E-03	1,53581E-03	2,32294E-03	2,35179E-03	2,36695E-03	2,61237E-03	2,02120E-03	2,09461E-03	2,15308E-03	1,99132E-03	0,006934118	0,003799236	0,001463907	0,001198116
553	7,76304E-03	6,39269E-03	4,72253E-03	2,86213E-03	1,67617E-03	1,35926E-03	1,21749E-03	1,97651E-03	2,26765E-03	3,41979E-03	4,12854E-03	1,57078E-03	1,56207E-03	2,09637E-03	2,36354E-03	8,62993E-03	7,32965E-03	5,68453E-03	3,92126E-03	2,78857E-03	2,43571E-03	2,13857E-03	2,94948E-03	3,42272E-03	4,53710E-03	4,88263E-03	2,60327E-03	2,67345E-03	3,12156E-03	3,24449E-03	8,18614E-03	4,89088E-03	2,56563E-03	2,32738E-03	2,19426E-03	1,96714E-03	1,53919E-03	2,32648E-03	2,34704E-03	2,36604E-03	2,60885E-03	2,01501E-03	2,09535E-03	2,14501E-03	1,99503E-03	0,006952033	0,003812677	0,001449808	0,001185671
554	7,76035E-03	6,38336E-03	4,71679E-03	2,85467E-03	1,66221E-03	1,35385E-03	1,20969E-03	1,96794E-03	2,25039E-03	3,40199E-03	4,11448E-03	1,55370E-03	1,55005E-03	2,08137E-03	2,35323E-03	8,64706E-03	7,34956E-03	5,68670E-03	3,92620E-03	2,78609E-03	2,44132E-03	2,14305E-03	2,94783E-03	3,42818E-03	4,55170E-03	4,89270E-03	2,59262E-03	2,67408E-03	3,11217E-03	3,24792E-03	8,18358E-03	4,89586E-03	2,56047E-03	2,32937E-03	2,18137E-03	1,96188E-03	1,53221E-03	2,32829E-03	2,35267E-03	2,36142E-03	2,60924E-03	2,01340E-03	2,08816E-03	2,14117E-03	1,99204E-03	0,006963476	0,003806445	0,001438569	0,001174117
555	7,75875E-03	6,37505E-03	4,71200E-03	2,84792E-03	1,64871E-03	1,34899E-03	1,20228E-03	1,96008E-03	2,23367E-03	3,38472E-03	4,10102E-03	1,53697E-03	1,53859E-03	2,06685E-03	2,34355E-03	8,66549E-03	7,37056E-03	5,68961E-03	3,93169E-03	2,78416E-03	2,44737E-03	2,14794E-03	2,94675E-03	3,43444E-03	4,56723E-03	4,90346E-03	2,58227E-03	2,67526E-03	3,10306E-03	3,25207E-03	8,18202E-03	4,90177E-03	2,55599E-03	2,33191E-03	2,16879E-03	1,95696E-03	1,52546E-03	2,33055E-03	2,35894E-03	2,35729E-03	2,61026E-03	2,01233E-03	2,08137E-03	2,13792E-03	1,98939E-03	0,00697613	0,003800735	0,001427851	0,001162994
556	7,77227E-03	6,38921E-03	4,71858E-03	2,84680E-03	1,64227E-03	1,34486E-03	1,19841E-03	1,95541E-03	2,23363E-03	3,39178E-03	4,10329E-03	1,53275E-03	1,53273E-03	2,06573E-03	2,34433E-03	8,69948E-03	7,39208E-03	5,70757E-03	3,94168E-03	2,79833E-03	2,45781E-03	2,15295E-03	2,95818E-03	3,44201E-03	4,58619E-03	4,91710E-03	2,59227E-03	2,67980E-03	3,11556E-03	3,25749E-03	8,20778E-03	4,91384E-03	2,56361E-03	2,33452E-03	2,17875E-03	1,96099E-03	1,52928E-03	2,33337E-03	2,35736E-03	2,36649E-03	2,61486E-03	2,01616E-03	2,08773E-03	2,14452E-03	1,98801E-03	0,006993786	0,003802167	0,00142178	0,001160053
557	7,80361E-03	6,42080E-03	4,73660E-03	2,85227E-03	1,64075E-03	1,34334E-03	1,19768E-03	1,95513E-03	2,24219E-03	3,41156E-03	4,11717E-03	1,53476E-03	1,53119E-03	2,07202E-03	2,35217E-03	8,75287E-03	7,42660E-03	5,73965E-03	3,95978E-03	2,82182E-03	2,47371E-03	2,16175E-03	2,97823E-03	3,45595E-03	4,61404E-03	4,94011E-03	2,61244E-03	2,68997E-03	3,13950E-03	3,26897E-03	8,25543E-03	4,93619E-03	2,57909E-03	2,34125E-03	2,19877E-03	1,97095E-03	1,53872E-03	2,34044E-03	2,35777E-03	2,38350E-03	2,62503E-03	2,02487E-03	2,10140E-03	2,15761E-03	1,99050E-03	0,007025023	0,003812288	0,001419567	0,001161471
558	7,83067E-03	6,44276E-03	4,75445E-03	2,85791E-03	1,64074E-03	1,34100E-03	1,20081E-03	1,95622E-03	2,24743E-03	3,41912E-03	4,12882E-03	1,53522E-03	1,52924E-03	2,07439E-03	2,35793E-03	8,79352E-03	7,46179E-03	5,76840E-03	3,98123E-03	2,83938E-03	2,48623E-03	2,17201E-03	2,99806E-03	3,46642E-03	4,63311E-03	4,96091E-03	2,62545E-03	2,70069E-03	3,15268E-03	3,28420E-03	8,30320E-03	4,95607E-03	2,59145E-03	2,35067E-03	2,21185E-03	1,97772E-03	1,54834E-03	2,34707E-03	2,36513E-03	2,39388E-03	2,63483E-03	2,03674E-03	2,11370E-03	2,16649E-03	1,99550E-03	0,007057409	0,003825575	0,001418828	0,00116008
559	7,82619E-03	6,43447E-03	4,75485E-03	2,85330E-03	1,63588E-03	1,33327E-03	1,20232E-03	1,95123E-03	2,24216E-03	3,40562E-03	4,12389E-03	1,52905E-03	1,52153E-03	2,06649E-03	2,35368E-03	8,79303E-03	7,47021E-03	5,77371E-03	3,99049E-03	2,84231E-03	2,48725E-03	2,17537E-03	3,00673E-03	3,46183E-03	4,62906E-03	4,96207E-03	2,62379E-03	2,70195E-03	3,14673E-03	3,29010E-03	8,32066E-03	4,95615E-03	2,59214E-03	2,35344E-03	2,21190E-03	1,97502E-03	1,55242E-03	2,34487E-03	2,36883E-03	2,39082E-03	2,63477E-03	2,04340E-03	2,11730E-03	2,16449E-03	1,99503E-03	0,007064847	0,003827189	0,00141403	0,001152531
560	7,86288E-03	6,46010E-03	4,77762E-03	2,86405E-03	1,64075E-03	1,33615E-03	1,20705E-03	1,95783E-03	2,24649E-03	3,41727E-03	4,14260E-03	1,53342E-03	1,52472E-03	2,07096E-03	2,36268E-03	8,83713E-03	7,51730E-03	5,80646E-03	4,01306E-03	2,85783E-03	2,50126E-03	2,18807E-03	3,02220E-03	3,48140E-03	4,65359E-03	4,98695E-03	2,63808E-03	2,71685E-03	3,16132E-03	3,31517E-03	8,37255E-03	4,98270E-03	2,60409E-03	2,36815E-03	2,22263E-03	1,98440E-03	1,56165E-03	2,35774E-03	2,38473E-03	2,40325E-03	2,64750E-03	2,05787E-03	2,13060E-03	2,17363E-03	2,00708E-03	0,007102032	0,0038488	0,001416205	0,001153676
561	7,87130E-03	6,46257E-03	4,77909E-03	2,86501E-03	1,64142E-03	1,33982E-03	1,20259E-03	1,95944E-03	2,23924E-03	3,42786E-03	4,14943E-03	1,53613E-03	1,52689E-03	2,07029E-03	2,36452E-03	8,84688E-03	7,53653E-03	5,81383E-03	4,00928E-03	2,85942E-03	2,50618E-03	2,18963E-03	3,01277E-03	3,49779E-03	4,66801E-03	4,99021E-03	2,64626E-03	2,72112E-03	3,17073E-03	3,33133E-03	8,37997E-03	4,99202E-03	2,60298E-03	2,37370E-03	2,22389E-03	1,98926E-03	1,56059E-03	2,36642E-03	2,39168E-03	2,41159E-03	2,64906E-03	2,06045E-03	2,13404E-03	2,17456E-03	2,01511E-03	0,007102173	0,003856409	0,00141251	0,001154724
562	7,91664E-03	6,49871E-03	4,80307E-03	2,87956E-03	1,65020E-03	1,34789E-03	1,20481E-03	1,96867E-03	2,24548E-03	3,45231E-03	4,17508E-03	1,54415E-03	1,53440E-03	2,07899E-03	2,37726E-03	8,89704E-03	7,58678E-03	5,84706E-03	4,02564E-03	2,87602E-03	2,52094E-03	2,20161E-03	3,02300E-03	3,52765E-03	4,70145E-03	5,01792E-03	2,66474E-03	2,73788E-03	3,19378E-03	3,35697E-03	8,42861E-03	5,02483E-03	2,61516E-03	2,38978E-03	2,23626E-03	2,00355E-03	1,56828E-03	2,38499E-03	2,40893E-03	2,43058E-03	2,66392E-03	2,07214E-03	2,14630E-03	2,18689E-03	2,02953E-03	0,007139064	0,003880508	0,001417418	0,00116143
563	7,98552E-03	6,56789E-03	4,84152E-03	2,90323E-03	1,66548E-03	1,35226E-03	1,21461E-03	1,97725E-03	2,27028E-03	3,47820E-03	4,21058E-03	1,54900E-03	1,53892E-03	2,09238E-03	2,39629E-03	8,96916E-03	7,64218E-03	5,89187E-03	4,05908E-03	2,90770E-03	2,53538E-03	2,22073E-03	3,06450E-03	3,55652E-03	4,73741E-03	5,06476E-03	2,68269E-03	2,76168E-03	3,22147E-03	3,36773E-03	8,51023E-03	5,07311E-03	2,63937E-03	2,41060E-03	2,25809E-03	2,02433E-03	1,58638E-03	2,40596E-03	2,42979E-03	2,45439E-03	2,69022E-03	2,08774E-03	2,16008E-03	2,21068E-03	2,03756E-03	0,007211045	0,003909691	0,001434472	0,001172588
564	8,00168E-03	6,59344E-03	4,84812E-03	2,90776E-03	1,66972E-03	1,34789E-03	1,21641E-03	1,97294E-03	2,27999E-03	3,48119E-03	4,21832E-03	1,54379E-03	1,53347E-03	2,09207E-03	2,39948E-03	8,98225E-03	7,64734E-03	5,89792E-03	4,06582E-03	2,92000E-03	2,53330E-03	2,22522E-03	3,08545E-03	3,56189E-03	4,74227E-03	5,07806E-03	2,68305E-03	2,76725E-03	3,22788E-03	3,35668E-03	8,53560E-03	5,08782E-03	2,64615E-03	2,41552E-03	2,26495E-03	2,03167E-03	1,59393E-03	2,41104E-03	2,43461E-03	2,46196E-03	2,69870E-03	2,08962E-03	2,15973E-03	2,21980E-03	2,03241E-03	0,007235269	0,003913189	0,001441958	0,001175961
565	8,01321E-03	6,59994E-03	4,86446E-03	2,91225E-03	1,66689E-03	1,35662E-03	1,21761E-03	1,97654E-03	2,28158E-03	3,48542E-03	4,22729E-03	1,54639E-03	1,53591E-03	2,09891E-03	2,39662E-03	9,00846E-03	7,65906E-03	5,91051E-03	4,08136E-03	2,91435E-03	2,54806E-03	2,23501E-03	3,08614E-03	3,55801E-03	4,76222E-03	5,07948E-03	2,68865E-03	2,77311E-03	3,23087E-03	3,37059E-03	8,56342E-03	5,09526E-03	2,65341E-03	2,42206E-03	2,26649E-03	2,03297E-03	1,59666E-03	2,41540E-03	2,43747E-03	2,46946E-03	2,70149E-03	2,09348E-03	2,16826E-03	2,22657E-03	2,04578E-03	0,007252639	0,003924605	0,001443412	0,001174154
566	8,05981E-03	6,63536E-03	4,90195E-03	2,92949E-03	1,67143E-03	1,37118E-03	1,22415E-03	1,98879E-03	2,29319E-03	3,50491E-03	4,25472E-03	1,55575E-03	1,54506E-03	2,11489E-03	2,40435E-03	9,07391E-03	7,70429E-03	5,94891E-03	4,11462E-03	2,92160E-03	2,57381E-03	2,25449E-03	3,10039E-03	3,56984E-03	4,80283E-03	5,10322E-03	2,70600E-03	2,79109E-03	3,24803E-03	3,39912E-03	8,62849E-03	5,12500E-03	2,67222E-03	2,43915E-03	2,27798E-03	2,04320E-03	1,60638E-03	2,43032E-03	2,45101E-03	2,48771E-03	2,71612E-03	2,10649E-03	2,18621E-03	2,24303E-03	2,06796E-03	0,007301651	0,003953113	0,001451193	0,001177537
567	8,10670E-03	6,66166E-03	4,91647E-03	2,94282E-03	1,67506E-03	1,37557E-03	1,22637E-03	1,99974E-03	2,30286E-03	3,52290E-03	4,27196E-03	1,56227E-03	1,55379E-03	2,11931E-03	2,41372E-03	9,11488E-03	7,75384E-03	5,98106E-03	4,13468E-03	2,93232E-03	2,58687E-03	2,26428E-03	3,10667E-03	3,59096E-03	4,81747E-03	5,13186E-03	2,71940E-03	2,80387E-03	3,25978E-03	3,41597E-03	8,66161E-03	5,14586E-03	2,68318E-03	2,44705E-03	2,29027E-03	2,05723E-03	1,61432E-03	2,43675E-03	2,46402E-03	2,49273E-03	2,72964E-03	2,11934E-03	2,19711E-03	2,25584E-03	2,07526E-03	0,00732818	0,003969001	0,001459558	0,001181528
568	8,15883E-03	6,69045E-03	4,92945E-03	2,95725E-03	1,67964E-03	1,37874E-03	1,22851E-03	2,01171E-03	2,31363E-03	3,54287E-03	4,28988E-03	1,56922E-03	1,56342E-03	2,12274E-03	2,42504E-03	9,15667E-03	7,80919E-03	6,01575E-03	4,15465E-03	2,94571E-03	2,59894E-03	2,27351E-03	3,11339E-03	3,61633E-03	4,82988E-03	5,16482E-03	2,73373E-03	2,81739E-03	3,27257E-03	3,43258E-03	8,69373E-03	5,16824E-03	2,69424E-03	2,45466E-03	2,30421E-03	2,07335E-03	1,62293E-03	2,44304E-03	2,47851E-03	2,49668E-03	2,74469E-03	2,13351E-03	2,20794E-03	2,26932E-03	2,08081E-03	0,007354846	0,00398485	0,00146898	0,001186437
569	8,18355E-03	6,70982E-03	4,93820E-03	2,96329E-03	1,68154E-03	1,37841E-03	1,23080E-03	2,01331E-03	2,31809E-03	3,54644E-03	4,30284E-03	1,57365E-03	1,56537E-03	2,12570E-03	2,42650E-03	9,18822E-03	7,83787E-03	6,03480E-03	4,16652E-03	2,96173E-03	2,60310E-03	2,28202E-03	3,12088E-03	3,62946E-03	4,84334E-03	5,18658E-03	2,74283E-03	2,82525E-03	3,28702E-03	3,44254E-03	8,71175E-03	5,18397E-03	2,70389E-03	2,45995E-03	2,31284E-03	2,07994E-03	1,62737E-03	2,44819E-03	2,48775E-03	2,50403E-03	2,75286E-03	2,13994E-03	2,21193E-03	2,27877E-03	2,08475E-03	0,007377491	0,003997896	0,001467553	0,001188983
570	8,20821E-03	6,73620E-03	4,95362E-03	2,97016E-03	1,68505E-03	1,37871E-03	1,23539E-03	2,01299E-03	2,32336E-03	3,54762E-03	4,32089E-03	1,57956E-03	1,56603E-03	2,13226E-03	2,42707E-03	9,23076E-03	7,86622E-03	6,05627E-03	4,18153E-03	2,98441E-03	2,60773E-03	2,29423E-03	3,13443E-03	3,64250E-03	4,86609E-03	5,21158E-03	2,75403E-03	2,83516E-03	3,30823E-03	3,45512E-03	8,73793E-03	5,20545E-03	2,71764E-03	2,46845E-03	2,32275E-03	2,08514E-03	1,63249E-03	2,45715E-03	2,49861E-03	2,51773E-03	2,76227E-03	2,14605E-03	2,21625E-03	2,29012E-03	2,09161E-03	0,007411248	0,004016618	0,001462977	0,001192404
571	8,25512E-03	6,77942E-03	4,98706E-03	2,98750E-03	1,69534E-03	1,38735E-03	1,24395E-03	2,02302E-03	2,33594E-03	3,57148E-03	4,34394E-03	1,58647E-03	1,57348E-03	2,14689E-03	2,44098E-03	9,29516E-03	7,91829E-03	6,09716E-03	4,21096E-03	3,01131E-03	2,62544E-03	2,31033E-03	3,15683E-03	3,67001E-03	4,89944E-03	5,24595E-03	2,77215E-03	2,85697E-03	3,33697E-03	3,47800E-03	8,79404E-03	5,24514E-03	2,73580E-03	2,48792E-03	2,33842E-03	2,09850E-03	1,64379E-03	2,47508E-03	2,51824E-03	2,53730E-03	2,78183E-03	2,16070E-03	2,23115E-03	2,30354E-03	2,10842E-03	0,007461404	0,00404248	0,001469439	0,001200081
572	8,25617E-03	6,78341E-03	4,99791E-03	2,99093E-03	1,69866E-03	1,39341E-03	1,24627E-03	2,02724E-03	2,33668E-03	3,59001E-03	4,33541E-03	1,58092E-03	1,57502E-03	2,15215E-03	2,44884E-03	9,30443E-03	7,92903E-03	6,10751E-03	4,22044E-03	3,01720E-03	2,63525E-03	2,31099E-03	3,16212E-03	3,68222E-03	4,90270E-03	5,24589E-03	2,77424E-03	2,86760E-03	3,34561E-03	3,48260E-03	8,80824E-03	5,26027E-03	2,73549E-03	2,49834E-03	2,34052E-03	2,10301E-03	1,64790E-03	2,48182E-03	2,52610E-03	2,54173E-03	2,78891E-03	2,16636E-03	2,23873E-03	2,29954E-03	2,11829E-03	0,007466012	0,004041716	0,001475583	0,001202225
573	8,29805E-03	6,81940E-03	5,03115E-03	3,01068E-03	1,71027E-03	1,40399E-03	1,25439E-03	2,04067E-03	2,34928E-03	3,61735E-03	4,35172E-03	1,58613E-03	1,58535E-03	2,16593E-03	2,46659E-03	9,35771E-03	7,97399E-03	6,14771E-03	4,25035E-03	3,03725E-03	2,65495E-03	2,32242E-03	3,18261E-03	3,71026E-03	4,93274E-03	5,27377E-03	2,79077E-03	2,88996E-03	3,36736E-03	3,50442E-03	8,85977E-03	5,29681E-03	2,75167E-03	2,51818E-03	2,35425E-03	2,11745E-03	1,65933E-03	2,49829E-03	2,54398E-03	2,55795E-03	2,80792E-03	2,18084E-03	2,25618E-03	2,30858E-03	2,13478E-03	0,007503383	0,004061536	0,001487645	0,001210348
574	8,31702E-03	6,83296E-03	5,04522E-03	3,02574E-03	1,71696E-03	1,40524E-03	1,25819E-03	2,04660E-03	2,35612E-03	3,61406E-03	4,36384E-03	1,59378E-03	1,59364E-03	2,16887E-03	2,47245E-03	9,38053E-03	7,98532E-03	6,17027E-03	4,26768E-03	3,04722E-03	2,66009E-03	2,32589E-03	3,19335E-03	3,72266E-03	4,95517E-03	5,29171E-03	2,80130E-03	2,89875E-03	3,37188E-03	3,51661E-03	8,87238E-03	5,30818E-03	2,76718E-03	2,52433E-03	2,36163E-03	2,12500E-03	1,66427E-03	2,50197E-03	2,54921E-03	2,56535E-03	2,81488E-03	2,18493E-03	2,26469E-03	2,31505E-03	2,13650E-03	0,007510291	0,004071495	0,001492465	0,001215238
575	8,33772E-03	6,84789E-03	5,05965E-03	3,04022E-03	1,72462E-03	1,40797E-03	1,26253E-03	2,05328E-03	2,36331E-03	3,61374E-03	4,37709E-03	1,60232E-03	1,60223E-03	2,17343E-03	2,47893E-03	9,40525E-03	7,99953E-03	6,19138E-03	4,28428E-03	3,05856E-03	2,66595E-03	2,33145E-03	3,20467E-03	3,73579E-03	4,97686E-03	5,30905E-03	2,81218E-03	2,90820E-03	3,37817E-03	3,52923E-03	8,88833E-03	5,32079E-03	2,78283E-03	2,53175E-03	2,36991E-03	2,13276E-03	1,66991E-03	2,50766E-03	2,55521E-03	2,57448E-03	2,82287E-03	2,19027E-03	2,27398E-03	2,32302E-03	2,13991E-03	0,007521247	0,004082617	0,001498456	0,001220683
576	8,36945E-03	6,87136E-03	5,07621E-03	3,05100E-03	1,73884E-03	1,42043E-03	1,27042E-03	2,06488E-03	2,37272E-03	3,63230E-03	4,39775E-03	1,61704E-03	1,61289E-03	2,18864E-03	2,48929E-03	9,44206E-03	8,03192E-03	6,20271E-03	4,29614E-03	3,07897E-03	2,67629E-03	2,35079E-03	3,21979E-03	3,75388E-03	4,99396E-03	5,32223E-03	2,82538E-03	2,92205E-03	3,39590E-03	3,54468E-03	8,92554E-03	5,34134E-03	2,79990E-03	2,54748E-03	2,38420E-03	2,14187E-03	1,68013E-03	2,52658E-03	2,56624E-03	2,59515E-03	2,83757E-03	2,20375E-03	2,28853E-03	2,34093E-03	2,15439E-03	0,007558125	0,004101266	0,001512287	0,00122989
577	8,42810E-03	6,91694E-03	5,10911E-03	3,07159E-03	1,75862E-03	1,43743E-03	1,28239E-03	2,08310E-03	2,38976E-03	3,66252E-03	4,43255E-03	1,63693E-03	1,62874E-03	2,21087E-03	2,50766E-03	9,50922E-03	8,09014E-03	6,23405E-03	4,32184E-03	3,10926E-03	2,69524E-03	2,37765E-03	3,24526E-03	3,78403E-03	5,02713E-03	5,35255E-03	2,84766E-03	2,94528E-03	3,42453E-03	3,57153E-03	8,99145E-03	5,37907E-03	2,82595E-03	2,57138E-03	2,40615E-03	2,15786E-03	1,69574E-03	2,55359E-03	2,58551E-03	2,62413E-03	2,86139E-03	2,22431E-03	2,31042E-03	2,36634E-03	2,17578E-03	0,007619281	0,004133095	0,001530952	0,001243037
578	8,45953E-03	6,94336E-03	5,13544E-03	3,09027E-03	1,77137E-03	1,45090E-03	1,29606E-03	2,09721E-03	2,41404E-03	3,67779E-03	4,44645E-03	1,64896E-03	1,64892E-03	2,22704E-03	2,51961E-03	9,54558E-03	8,11590E-03	6,26716E-03	4,34485E-03	3,11758E-03	2,71929E-03	2,38634E-03	3,26330E-03	3,79800E-03	5,04804E-03	5,37848E-03	2,86944E-03	2,96057E-03	3,45026E-03	3,58256E-03	9,03125E-03	5,41001E-03	2,84493E-03	2,58785E-03	2,42222E-03	2,17243E-03	1,70701E-03	2,56609E-03	2,60625E-03	2,63749E-03	2,87796E-03	2,23593E-03	2,32035E-03	2,37994E-03	2,18283E-03	0,007643779	0,004153465	0,001544159	0,001250634
579	8,47941E-03	6,96041E-03	5,15509E-03	3,10501E-03	1,78164E-03	1,46242E-03	1,30816E-03	2,10854E-03	2,43552E-03	3,68792E-03	4,45405E-03	1,65864E-03	1,66717E-03	2,24019E-03	2,52817E-03	9,56891E-03	8,13037E-03	6,29250E-03	4,36233E-03	3,12123E-03	2,74010E-03	2,39139E-03	3,27699E-03	3,80664E-03	5,06220E-03	5,39752E-03	2,88760E-03	2,97187E-03	3,47154E-03	3,58855E-03	9,05882E-03	5,43392E-03	2,86009E-03	2,60081E-03	2,43504E-03	2,18421E-03	1,71598E-03	2,57485E-03	2,62377E-03	2,64699E-03	2,89066E-03	2,24442E-03	2,32695E-03	2,39013E-03	2,18664E-03	0,007657422	0,004168225	0,001555221	0,001256462
580	8,51762E-03	6,99174E-03	5,17168E-03	3,11433E-03	1,78990E-03	1,46969E-03	1,30351E-03	2,12323E-03	2,45160E-03	3,70417E-03	4,47447E-03	1,66518E-03	1,67213E-03	2,25012E-03	2,54111E-03	9,59739E-03	8,15783E-03	6,32294E-03	4,38125E-03	3,13542E-03	2,75114E-03	2,40322E-03	3,29420E-03	3,82988E-03	5,07784E-03	5,42139E-03	2,89582E-03	2,98622E-03	3,47942E-03	3,60623E-03	9,08522E-03	5,45538E-03	2,87736E-03	2,60807E-03	2,44659E-03	2,19358E-03	1,72153E-03	2,58072E-03	2,63472E-03	2,66071E-03	2,90269E-03	2,25481E-03	2,33602E-03	2,40277E-03	2,19836E-03	0,007689577	0,004192223	0,001561835	0,001261832
581	8,58458E-03	7,04648E-03	5,20223E-03	3,13120E-03	1,80277E-03	1,48013E-03	1,29844E-03	2,14483E-03	2,47339E-03	3,73246E-03	4,51075E-03	1,67571E-03	1,67861E-03	2,26568E-03	2,56237E-03	9,65439E-03	8,21164E-03	6,37266E-03	4,41300E-03	3,16111E-03	2,76765E-03	2,42355E-03	3,32167E-03	3,86763E-03	5,10828E-03	5,46188E-03	2,90986E-03	3,00983E-03	3,49391E-03	3,63704E-03	9,13713E-03	5,49176E-03	2,90338E-03	2,62135E-03	2,46480E-03	2,20860E-03	1,73114E-03	2,59321E-03	2,65158E-03	2,68305E-03	2,92283E-03	2,27209E-03	2,35234E-03	2,42286E-03	2,21829E-03	0,007748138	0,004230454	0,001571819	0,001270687
582	8,58232E-03	7,04955E-03	5,19741E-03	3,13278E-03	1,80488E-03	1,47840E-03	1,30194E-03	2,14626E-03	2,47617E-03	3,73186E-03	4,50656E-03	1,67576E-03	1,67840E-03	2,26378E-03	2,56269E-03	9,65571E-03	8,21765E-03	6,37343E-03	4,41826E-03	3,16355E-03	2,76546E-03	2,42219E-03	3,31946E-03	3,87613E-03	5,10526E-03	5,45639E-03	2,90970E-03	3,01469E-03	3,49056E-03	3,63476E-03	9,13599E-03	5,48685E-03	2,90649E-03	2,62830E-03	2,46465E-03	2,21243E-03	1,73172E-03	2,59475E-03	2,65520E-03	2,68407E-03	2,92287E-03	2,27543E-03	2,35607E-03	2,42401E-03	2,22058E-03	0,007745458	0,004228012	0,001573621	0,001272055
583	8,59914E-03	7,07110E-03	5,20773E-03	3,14676E-03	1,81306E-03	1,47982E-03	1,31870E-03	2,15090E-03	2,48497E-03	3,74022E-03	4,51015E-03	1,68119E-03	1,68564E-03	2,26736E-03	2,56855E-03	9,69056E-03	8,25196E-03	6,38970E-03	4,43830E-03	3,17424E-03	2,77137E-03	2,42504E-03	3,32305E-03	3,89433E-03	5,11780E-03	5,46197E-03	2,92106E-03	3,02925E-03	3,50058E-03	3,63849E-03	9,16639E-03	5,49574E-03	2,91634E-03	2,64915E-03	2,47079E-03	2,22477E-03	1,73884E-03	2,60749E-03	2,66916E-03	2,69124E-03	2,93130E-03	2,28623E-03	2,36850E-03	2,43088E-03	2,22796E-03	0,007760661	0,004231392	0,001581367	0,001277754
584	8,62672E-03	7,09135E-03	5,22507E-03	3,15994E-03	1,82018E-03	1,48555E-03	1,33198E-03	2,15753E-03	2,48978E-03	3,75231E-03	4,52224E-03	1,68517E-03	1,69272E-03	2,27460E-03	2,57773E-03	9,72702E-03	8,28299E-03	6,41010E-03	4,45467E-03	3,18397E-03	2,78283E-03	2,43476E-03	3,33517E-03	3,90669E-03	5,13404E-03	5,47884E-03	2,93247E-03	3,03955E-03	3,51348E-03	3,65180E-03	9,19638E-03	5,51328E-03	2,92798E-03	2,66278E-03	2,48164E-03	2,23563E-03	1,74453E-03	2,61909E-03	2,68200E-03	2,70242E-03	2,94142E-03	2,29246E-03	2,37780E-03	2,43637E-03	2,23748E-03	0,007783756	0,004240254	0,001589141	0,001283743
585	8,64891E-03	7,09679E-03	5,23964E-03	3,16630E-03	1,82276E-03	1,49287E-03	1,33917E-03	2,16211E-03	2,48576E-03	3,76109E-03	4,53444E-03	1,68445E-03	1,69640E-03	2,28126E-03	2,58540E-03	9,74664E-03	8,29494E-03	6,42255E-03	4,45883E-03	3,18668E-03	2,79469E-03	2,44690E-03	3,34969E-03	3,90565E-03	5,14432E-03	5,49686E-03	2,93839E-03	3,03974E-03	3,52266E-03	3,66795E-03	9,20849E-03	5,52917E-03	2,93588E-03	2,66400E-03	2,49260E-03	2,24075E-03	1,74546E-03	2,62454E-03	2,68863E-03	2,71258E-03	2,94769E-03	2,28968E-03	2,37939E-03	2,43581E-03	2,24494E-03	0,007800128	0,004246658	0,001593925	0,001287591
586	8,64819E-03	7,09016E-03	5,24032E-03	3,16461E-03	1,81996E-03	1,49297E-03	1,34003E-03	2,15943E-03	2,47809E-03	3,76031E-03	4,53451E-03	1,67972E-03	1,69435E-03	2,27918E-03	2,58461E-03	9,74519E-03	8,29037E-03	6,42174E-03	4,45630E-03	3,18400E-03	2,79830E-03	2,45070E-03	3,35213E-03	3,89920E-03	5,14453E-03	5,50042E-03	2,93808E-03	3,03617E-03	3,52428E-03	3,67230E-03	9,20408E-03	5,53223E-03	2,93668E-03	2,66015E-03	2,49629E-03	2,24062E-03	1,74392E-03	2,62432E-03	2,68974E-03	2,71446E-03	2,94616E-03	2,28446E-03	2,37691E-03	2,43282E-03	2,24556E-03	0,007799578	0,004244582	0,001592335	0,001287193
587	8,63526E-03	7,08618E-03	5,23356E-03	3,15910E-03	1,81357E-03	1,48482E-03	1,33376E-03	2,15082E-03	2,47244E-03	3,75496E-03	4,52794E-03	1,67349E-03	1,68757E-03	2,26882E-03	2,57715E-03	9,73893E-03	8,28435E-03	6,41894E-03	4,45712E-03	3,18258E-03	2,79636E-03	2,44755E-03	3,34381E-03	3,89655E-03	5,14417E-03	5,49643E-03	2,93657E-03	3,03642E-03	3,52426E-03	3,66754E-03	9,20147E-03	5,53090E-03	2,93457E-03	2,65632E-03	2,49519E-03	2,23862E-03	1,74398E-03	2,62284E-03	2,69009E-03	2,71047E-03	2,94050E-03	2,28287E-03	2,37530E-03	2,43396E-03	2,24131E-03	0,007795061	0,004241731	0,001584461	0,001283411
588	8,66263E-03	7,11534E-03	5,25128E-03	3,16829E-03	1,81554E-03	1,48358E-03	1,33355E-03	2,15231E-03	2,47828E-03	3,76707E-03	4,54254E-03	1,67509E-03	1,68863E-03	2,26891E-03	2,58167E-03	9,77829E-03	8,31713E-03	6,44634E-03	4,47885E-03	3,19611E-03	2,80756E-03	2,45577E-03	3,35099E-03	3,91205E-03	5,16790E-03	5,51824E-03	2,94884E-03	3,05094E-03	3,54071E-03	3,67997E-03	9,24192E-03	5,55551E-03	2,94624E-03	2,66483E-03	2,50592E-03	2,24708E-03	1,75211E-03	2,63356E-03	2,70307E-03	2,71923E-03	2,94855E-03	2,29195E-03	2,38484E-03	2,44651E-03	2,24756E-03	0,007826937	0,00425875	0,001583859	0,001285599
589	8,65124E-03	7,11274E-03	5,24570E-03	3,16319E-03	1,80912E-03	1,47583E-03	1,32686E-03	2,14450E-03	2,47292E-03	3,76206E-03	4,53697E-03	1,66942E-03	1,68207E-03	2,25851E-03	2,57460E-03	9,77431E-03	8,31305E-03	6,44563E-03	4,48080E-03	3,19562E-03	2,80643E-03	2,45270E-03	3,34289E-03	3,90979E-03	5,16860E-03	5,51579E-03	2,94819E-03	3,05211E-03	3,54125E-03	3,67622E-03	9,24115E-03	5,55552E-03	2,94495E-03	2,66124E-03	2,50609E-03	2,24550E-03	1,75205E-03	2,63224E-03	2,70410E-03	2,71620E-03	2,94340E-03	2,29080E-03	2,38390E-03	2,44817E-03	2,24390E-03	0,00782363	0,004256898	0,001575855	0,001282013
590	8,62753E-03	7,09931E-03	5,23282E-03	3,15267E-03	1,79984E-03	1,46588E-03	1,31810E-03	2,13371E-03	2,46362E-03	3,75147E-03	4,52419E-03	1,66122E-03	1,67303E-03	2,24531E-03	2,56362E-03	9,75653E-03	8,29785E-03	6,43552E-03	4,47549E-03	3,19057E-03	2,80128E-03	2,44614E-03	3,33069E-03	3,90188E-03	5,16146E-03	5,50541E-03	2,94303E-03	3,04897E-03	3,53643E-03	3,66678E-03	9,22666E-03	5,54726E-03	2,93871E-03	2,65413E-03	2,50218E-03	2,24032E-03	1,74926E-03	2,62657E-03	2,70063E-03	2,70932E-03	2,93379E-03	2,28613E-03	2,37931E-03	2,44595E-03	2,23723E-03	0,007808574	0,004248169	0,001565741	0,001276257
591	8,62911E-03	7,09605E-03	5,23774E-03	3,13815E-03	1,79193E-03	1,45938E-03	1,31074E-03	2,13035E-03	2,45560E-03	3,74858E-03	4,51357E-03	1,65583E-03	1,66771E-03	2,24528E-03	2,55683E-03	9,76854E-03	8,31712E-03	6,44058E-03	4,47001E-03	3,19444E-03	2,80378E-03	2,44673E-03	3,33816E-03	3,90393E-03	5,16211E-03	5,50991E-03	2,94179E-03	3,05522E-03	3,53707E-03	3,66139E-03	9,23037E-03	5,54953E-03	2,92971E-03	2,65859E-03	2,49816E-03	2,23580E-03	1,74825E-03	2,61968E-03	2,69530E-03	2,71072E-03	2,92898E-03	2,28422E-03	2,37775E-03	2,44501E-03	2,23990E-03	0,007807106	0,004239775	0,001562513	0,00126934
592	8,64557E-03	7,10496E-03	5,25175E-03	3,12884E-03	1,78701E-03	1,45531E-03	1,30554E-03	2,13061E-03	2,45170E-03	3,75210E-03	4,51058E-03	1,65323E-03	1,66520E-03	2,24912E-03	2,55435E-03	9,79752E-03	8,35096E-03	6,45680E-03	4,47215E-03	3,20387E-03	2,81114E-03	2,45155E-03	3,35146E-03	3,91273E-03	5,17166E-03	5,52396E-03	2,94560E-03	3,06682E-03	3,54381E-03	3,66224E-03	9,25002E-03	5,56138E-03	2,92564E-03	2,66770E-03	2,49839E-03	2,23506E-03	1,75023E-03	2,61722E-03	2,69454E-03	2,71681E-03	2,92916E-03	2,28622E-03	2,38025E-03	2,44827E-03	2,24646E-03	0,007819062	0,004238571	0,001561933	0,001264519
593	8,60323E-03	7,06744E-03	5,21104E-03	3,11020E-03	1,77178E-03	1,44612E-03	1,29798E-03	2,11056E-03	2,43320E-03	3,73487E-03	4,49122E-03	1,64045E-03	1,64399E-03	2,22842E-03	2,53312E-03	9,76290E-03	8,31735E-03	6,42824E-03	4,46290E-03	3,18685E-03	2,79395E-03	2,44316E-03	3,33530E-03	3,89879E-03	5,15297E-03	5,50443E-03	2,93039E-03	3,05233E-03	3,52678E-03	3,64562E-03	9,20531E-03	5,52884E-03	2,91335E-03	2,65194E-03	2,48489E-03	2,22722E-03	1,74334E-03	2,60492E-03	2,67928E-03	2,70307E-03	2,92367E-03	2,27799E-03	2,37176E-03	2,43167E-03	2,23324E-03	0,007782203	0,004211903	0,001547018	0,001250804
594	8,58965E-03	7,05370E-03	5,18622E-03	3,10288E-03	1,76260E-03	1,44214E-03	1,29526E-03	2,09708E-03	2,42298E-03	3,73051E-03	4,48801E-03	1,63323E-03	1,62766E-03	2,21442E-03	2,52023E-03	9,76122E-03	8,31074E-03	6,42112E-03	4,47010E-03	3,18013E-03	2,78567E-03	2,44323E-03	3,32977E-03	3,89822E-03	5,15207E-03	5,50365E-03	2,92506E-03	3,04763E-03	3,52159E-03	3,64179E-03	9,19128E-03	5,51426E-03	2,91172E-03	2,64451E-03	2,47995E-03	2,22747E-03	1,74253E-03	2,60196E-03	2,67328E-03	2,69826E-03	2,92910E-03	2,27780E-03	2,37162E-03	2,42293E-03	2,22714E-03	0,007771716	0,004199566	0,001536963	0,001241225
595	8,53729E-03	7,00532E-03	5,14761E-03	3,07662E-03	1,74464E-03	1,42693E-03	1,27931E-03	2,07862E-03	2,40341E-03	3,69860E-03	4,45544E-03	1,61249E-03	1,61261E-03	2,19749E-03	2,49728E-03	9,70699E-03	8,26267E-03	6,38365E-03	4,43816E-03	3,16391E-03	2,76849E-03	2,42590E-03	3,31470E-03	3,87572E-03	5,12685E-03	5,47097E-03	2,90879E-03	3,02675E-03	3,49254E-03	3,62673E-03	9,15411E-03	5,48728E-03	2,89132E-03	2,63243E-03	2,46560E-03	2,21105E-03	1,73234E-03	2,59243E-03	2,65609E-03	2,68018E-03	2,90781E-03	2,26127E-03	2,35708E-03	2,40760E-03	2,21399E-03	0,007718102	0,004172766	0,001522446	0,001229224
596	8,54781E-03	7,00777E-03	5,14936E-03	3,07168E-03	1,73925E-03	1,42095E-03	1,27079E-03	2,07659E-03	2,40191E-03	3,69106E-03	4,45327E-03	1,60194E-03	1,61163E-03	2,19856E-03	2,49299E-03	9,72209E-03	8,27446E-03	6,39286E-03	4,43393E-03	3,17229E-03	2,77265E-03	2,42476E-03	3,32553E-03	3,88065E-03	5,13916E-03	5,47676E-03	2,91455E-03	3,02752E-03	3,48708E-03	3,63981E-03	9,18932E-03	5,50404E-03	2,89073E-03	2,64167E-03	2,46989E-03	2,20916E-03	1,73452E-03	2,60340E-03	2,65867E-03	2,68154E-03	2,90439E-03	2,25979E-03	2,35894E-03	2,41113E-03	2,21794E-03	0,00771919	0,004177864	0,001519742	0,001227066
597	8,52796E-03	6,98731E-03	5,13176E-03	3,05889E-03	1,73112E-03	1,41196E-03	1,26322E-03	2,06542E-03	2,39163E-03	3,67237E-03	4,44055E-03	1,59268E-03	1,60399E-03	2,18445E-03	2,48478E-03	9,70103E-03	8,26090E-03	6,37721E-03	4,43038E-03	3,16932E-03	2,77049E-03	2,42046E-03	3,31249E-03	3,86765E-03	5,12444E-03	5,46388E-03	2,90909E-03	3,01682E-03	3,48148E-03	3,62325E-03	9,16423E-03	5,48565E-03	2,88240E-03	2,63587E-03	2,45953E-03	2,19963E-03	1,72878E-03	2,59608E-03	2,64637E-03	2,67362E-03	2,89336E-03	2,24903E-03	2,35197E-03	2,40474E-03	2,21476E-03	0,007695077	0,004165453	0,001512007	0,001221541
598	8,51471E-03	6,97329E-03	5,11759E-03	3,05004E-03	1,72609E-03	1,40507E-03	1,25942E-03	2,05495E-03	2,38307E-03	3,65750E-03	4,43394E-03	1,58819E-03	1,59709E-03	2,16825E-03	2,48100E-03	9,68666E-03	8,25581E-03	6,36541E-03	4,43864E-03	3,16877E-03	2,77226E-03	2,42082E-03	3,29587E-03	3,85553E-03	5,10923E-03	5,45564E-03	2,90545E-03	3,00811E-03	3,48479E-03	3,60097E-03	9,13218E-03	5,46358E-03	2,87758E-03	2,62925E-03	2,44807E-03	2,19189E-03	1,72349E-03	2,58618E-03	2,63333E-03	2,66789E-03	2,88593E-03	2,23937E-03	2,34660E-03	2,39952E-03	2,21368E-03	0,007678051	0,004154912	0,001505621	0,001217464
599	8,47529E-03	6,93772E-03	5,09358E-03	3,03376E-03	1,71697E-03	1,39905E-03	1,25174E-03	2,03892E-03	2,37089E-03	3,63547E-03	4,41097E-03	1,57761E-03	1,58774E-03	2,15334E-03	2,46629E-03	9,64120E-03	8,21712E-03	6,33739E-03	4,42027E-03	3,15338E-03	2,76219E-03	2,41026E-03	3,28036E-03	3,83866E-03	5,08311E-03	5,42823E-03	2,89123E-03	2,99473E-03	3,47568E-03	3,58036E-03	9,08970E-03	5,43954E-03	2,86514E-03	2,61598E-03	2,43643E-03	2,18494E-03	1,71335E-03	2,57120E-03	2,62404E-03	2,65668E-03	2,87382E-03	2,22820E-03	2,33639E-03	2,39191E-03	2,20373E-03	0,007648372	0,004132335	0,001496673	0,001209212
600	8,45310E-03	6,91617E-03	5,08499E-03	3,02533E-03	1,71240E-03	1,40031E-03	1,24659E-03	2,02768E-03	2,36670E-03	3,62433E-03	4,39462E-03	1,56918E-03	1,58372E-03	2,14960E-03	2,45377E-03	9,61424E-03	8,18811E-03	6,32511E-03	4,39980E-03	3,14005E-03	2,75491E-03	2,40164E-03	3,28112E-03	3,83567E-03	5,07142E-03	5,40982E-03	2,88151E-03	2,99136E-03	3,47218E-03	3,57792E-03	9,08080E-03	5,43924E-03	2,85958E-03	2,60925E-03	2,43601E-03	2,18889E-03	1,70708E-03	2,56391E-03	2,63021E-03	2,65322E-03	2,87114E-03	2,22618E-03	2,33297E-03	2,39341E-03	2,19649E-03	0,007643621	0,00411879	0,001492533	0,001203047
601	8,41630E-03	6,89124E-03	5,06983E-03	3,01256E-03	1,70356E-03	1,39624E-03	1,24026E-03	2,01644E-03	2,35508E-03	3,60565E-03	4,37071E-03	1,56023E-03	1,57658E-03	2,14133E-03	2,44042E-03	9,58051E-03	8,15551E-03	6,30612E-03	4,38117E-03	3,12335E-03	2,74504E-03	2,39214E-03	3,27092E-03	3,82463E-03	5,04986E-03	5,38724E-03	2,86806E-03	2,98229E-03	3,45701E-03	3,56597E-03	9,05654E-03	5,42669E-03	2,85081E-03	2,59760E-03	2,42682E-03	2,18239E-03	1,69952E-03	2,55573E-03	2,62559E-03	2,64560E-03	2,86091E-03	2,21984E-03	2,32279E-03	2,38518E-03	2,18839E-03	0,007621679	0,004101219	0,001486122	0,001196792
602	8,36504E-03	6,86639E-03	5,04908E-03	2,99585E-03	1,68998E-03	1,38572E-03	1,23313E-03	2,00663E-03	2,33475E-03	3,57903E-03	4,33935E-03	1,55167E-03	1,56621E-03	2,12825E-03	2,42761E-03	9,54402E-03	8,12361E-03	6,28216E-03	4,36816E-03	3,10416E-03	2,73351E-03	2,38309E-03	3,24774E-03	3,80502E-03	5,01808E-03	5,36263E-03	2,85144E-03	2,96733E-03	3,42800E-03	3,54329E-03	9,01717E-03	5,40082E-03	2,83954E-03	2,58094E-03	2,40708E-03	2,16286E-03	1,69135E-03	2,54808E-03	2,60773E-03	2,63403E-03	2,84216E-03	2,20903E-03	2,30484E-03	2,36506E-03	2,18062E-03	0,007581088	0,004080917	0,001477591	0,001191257
603	8,32254E-03	6,83935E-03	5,02477E-03	2,97996E-03	1,67823E-03	1,37435E-03	1,22641E-03	1,99562E-03	2,31832E-03	3,55533E-03	4,31145E-03	1,54213E-03	1,55473E-03	2,11580E-03	2,41332E-03	9,50788E-03	8,08709E-03	6,25524E-03	4,35003E-03	3,08764E-03	2,72099E-03	2,37209E-03	3,22809E-03	3,78571E-03	4,99284E-03	5,33685E-03	2,83793E-03	2,95228E-03	3,40350E-03	3,52445E-03	8,97902E-03	5,37426E-03	2,82623E-03	2,56596E-03	2,39189E-03	2,14757E-03	1,68445E-03	2,53703E-03	2,59280E-03	2,62225E-03	2,82670E-03	2,20009E-03	2,29092E-03	2,34964E-03	2,17139E-03	0,007545145	0,004060977	0,001469157	0,001185445
604	8,29134E-03	6,79982E-03	4,98690E-03	2,96278E-03	1,66894E-03	1,35962E-03	1,21932E-03	1,97975E-03	2,30847E-03	3,53470E-03	4,28700E-03	1,52875E-03	1,53911E-03	2,10258E-03	2,39307E-03	9,46221E-03	8,03119E-03	6,21473E-03	4,31536E-03	3,07400E-03	2,70330E-03	2,35403E-03	3,21322E-03	3,76307E-03	4,97734E-03	5,30266E-03	2,82854E-03	2,93386E-03	3,38588E-03	3,51076E-03	8,93397E-03	5,34035E-03	2,80519E-03	2,55215E-03	2,38467E-03	2,13987E-03	1,67868E-03	2,51539E-03	2,58192E-03	2,60714E-03	2,81582E-03	2,19309E-03	2,28394E-03	2,34263E-03	2,15647E-03	0,007511832	0,004037525	0,001459395	0,001177726
605	8,27442E-03	6,77377E-03	4,96256E-03	2,95332E-03	1,66336E-03	1,35081E-03	1,21551E-03	1,96990E-03	2,30373E-03	3,52263E-03	4,27355E-03	1,52108E-03	1,52959E-03	2,09558E-03	2,38006E-03	9,43178E-03	7,99378E-03	6,18670E-03	4,29002E-03	3,06606E-03	2,69216E-03	2,34215E-03	3,20349E-03	3,74834E-03	4,96881E-03	5,27890E-03	2,82282E-03	2,92248E-03	3,37425E-03	3,50254E-03	8,90265E-03	5,32054E-03	2,79140E-03	2,54513E-03	2,38198E-03	2,13602E-03	1,67618E-03	2,50014E-03	2,57548E-03	2,59772E-03	2,80863E-03	2,18815E-03	2,28066E-03	2,34033E-03	2,14561E-03	0,007491093	0,004023123	0,001453728	0,001173251
606	8,26653E-03	6,76285E-03	4,96497E-03	2,95832E-03	1,66320E-03	1,35881E-03	1,21807E-03	1,97346E-03	2,30638E-03	3,52513E-03	4,28025E-03	1,52834E-03	1,53652E-03	2,10198E-03	2,38304E-03	9,40740E-03	7,98535E-03	6,17327E-03	4,27779E-03	3,06328E-03	2,69212E-03	2,34199E-03	3,19565E-03	3,74391E-03	4,95889E-03	5,26666E-03	2,81503E-03	2,92286E-03	3,36703E-03	3,49570E-03	8,87423E-03	5,32760E-03	2,79114E-03	2,55117E-03	2,38369E-03	2,13524E-03	1,67706E-03	2,49656E-03	2,57188E-03	2,59630E-03	2,79957E-03	2,17832E-03	2,27889E-03	2,34343E-03	2,13868E-03	0,007477102	0,004022167	0,001456439	0,001175279
607	8,25402E-03	6,74943E-03	4,96544E-03	2,96348E-03	1,66521E-03	1,36754E-03	1,22136E-03	1,97894E-03	2,31003E-03	3,52738E-03	4,28553E-03	1,53661E-03	1,54483E-03	2,10903E-03	2,38660E-03	9,37775E-03	7,97186E-03	6,15747E-03	4,26384E-03	3,05901E-03	2,69083E-03	2,34045E-03	3,18751E-03	3,73862E-03	4,94607E-03	5,25184E-03	2,80675E-03	2,92164E-03	3,35885E-03	3,48729E-03	8,84284E-03	5,33066E-03	2,79137E-03	2,55629E-03	2,38454E-03	2,13409E-03	1,67698E-03	2,49322E-03	2,56828E-03	2,59443E-03	2,79102E-03	2,16883E-03	2,27675E-03	2,34506E-03	2,13192E-03	0,00745978	0,004020724	0,001460942	0,001178346
608	8,27317E-03	6,77668E-03	4,99361E-03	2,99955E-03	1,70794E-03	1,39730E-03	1,24474E-03	2,02514E-03	2,34751E-03	3,56195E-03	4,31708E-03	1,57080E-03	1,58329E-03	2,14366E-03	2,42010E-03	9,38536E-03	7,98253E-03	6,17806E-03	4,27466E-03	3,06897E-03	2,70259E-03	2,34688E-03	3,20852E-03	3,76145E-03	4,95132E-03	5,26187E-03	2,82180E-03	2,93179E-03	3,37405E-03	3,49698E-03	8,86948E-03	5,34176E-03	2,82495E-03	2,57602E-03	2,39951E-03	2,15025E-03	1,68289E-03	2,51799E-03	2,59072E-03	2,61370E-03	2,81698E-03	2,18571E-03	2,29337E-03	2,35340E-03	2,14914E-03	0,007481212	0,004054101	0,001499724	0,001204545
609	8,27414E-03	6,78909E-03	5,01086E-03	3,02914E-03	1,74708E-03	1,42411E-03	1,26546E-03	2,06706E-03	2,37998E-03	3,58880E-03	4,33922E-03	1,60166E-03	1,61840E-03	2,17371E-03	2,44838E-03	9,37229E-03	7,97561E-03	6,18509E-03	4,27608E-03	3,07220E-03	2,70843E-03	2,34815E-03	3,22253E-03	3,77606E-03	4,94565E-03	5,26031E-03	2,83069E-03	2,93551E-03	3,38187E-03	3,49899E-03	8,87666E-03	5,34112E-03	2,85243E-03	2,59015E-03	2,40924E-03	2,16173E-03	1,68510E-03	2,53729E-03	2,60753E-03	2,62728E-03	2,83682E-03	2,19783E-03	2,30500E-03	2,35658E-03	2,16168E-03	0,007486219	0,004078666	0,001535354	0,001228192
610	8,34824E-03	6,84393E-03	5,07439E-03	3,08242E-03	1,79954E-03	1,46823E-03	1,30776E-03	2,12048E-03	2,43896E-03	3,63262E-03	4,38176E-03	1,65095E-03	1,67010E-03	2,22095E-03	2,48928E-03	9,38452E-03	7,99540E-03	6,19460E-03	4,30789E-03	3,10198E-03	2,72250E-03	2,36480E-03	3,24258E-03	3,79798E-03	4,96419E-03	5,28063E-03	2,85536E-03	2,96077E-03	3,40125E-03	3,52052E-03	8,89808E-03	5,37630E-03	2,89434E-03	2,61368E-03	2,43819E-03	2,18606E-03	1,70262E-03	2,56010E-03	2,63529E-03	2,65309E-03	2,85960E-03	2,22006E-03	2,32947E-03	2,38523E-03	2,18754E-03	0,007520569	0,004123547	0,001585823	0,001269366
611	8,44398E-03	6,91606E-03	5,15127E-03	3,14383E-03	1,85692E-03	1,51653E-03	1,35394E-03	2,17953E-03	2,50470E-03	3,68561E-03	4,43525E-03	1,70491E-03	1,72649E-03	2,27413E-03	2,53658E-03	9,41913E-03	8,03444E-03	6,21857E-03	4,35064E-03	3,13981E-03	2,74317E-03	2,38743E-03	3,27043E-03	3,82903E-03	4,99492E-03	5,31383E-03	2,88721E-03	2,99360E-03	3,42892E-03	3,55083E-03	8,94057E-03	5,42504E-03	2,94363E-03	2,64366E-03	2,47347E-03	2,21596E-03	1,72458E-03	2,58909E-03	2,66963E-03	2,68555E-03	2,88926E-03	2,24784E-03	2,35983E-03	2,42023E-03	2,21899E-03	0,007573276	0,004178818	0,00164074	0,001314239
612	8,38441E-03	6,86957E-03	5,11823E-03	3,12731E-03	1,84501E-03	1,50706E-03	1,34347E-03	2,16677E-03	2,49164E-03	3,67187E-03	4,41070E-03	1,70001E-03	1,71585E-03	2,25975E-03	2,52358E-03	9,36032E-03	7,98914E-03	6,18209E-03	4,32777E-03	3,11339E-03	2,72693E-03	2,37228E-03	3,25438E-03	3,80678E-03	4,96316E-03	5,28168E-03	2,86970E-03	2,97911E-03	3,41085E-03	3,52761E-03	8,87536E-03	5,38589E-03	2,92093E-03	2,62615E-03	2,45182E-03	2,19983E-03	1,71113E-03	2,57063E-03	2,64810E-03	2,67325E-03	2,86709E-03	2,23440E-03	2,34825E-03	2,39970E-03	2,20688E-03	0,007518517	0,004146278	0,001629861	0,001307603
613	8,31765E-03	6,81843E-03	5,07864E-03	3,10526E-03	1,82652E-03	1,49203E-03	1,32731E-03	2,14764E-03	2,47180E-03	3,65520E-03	4,38289E-03	1,68978E-03	1,69871E-03	2,23977E-03	2,50649E-03	9,30490E-03	7,94608E-03	6,14804E-03	4,30328E-03	3,08335E-03	2,71028E-03	2,35598E-03	3,23789E-03	3,78373E-03	4,93134E-03	5,24964E-03	2,85027E-03	2,96321E-03	3,39235E-03	3,50305E-03	8,81060E-03	5,34380E-03	2,89318E-03	2,60655E-03	2,42640E-03	2,18105E-03	1,69567E-03	2,54998E-03	2,62331E-03	2,65936E-03	2,84263E-03	2,21906E-03	2,33489E-03	2,37552E-03	2,19251E-03	0,007461833	0,004108597	0,001612503	0,001295958
614	8,17942E-03	6,71287E-03	4,98633E-03	3,02971E-03	1,76904E-03	1,44540E-03	1,28712E-03	2,08148E-03	2,40070E-03	3,58388E-03	4,29301E-03	1,63123E-03	1,64203E-03	2,17859E-03	2,44208E-03	9,20159E-03	7,83711E-03	6,06256E-03	4,24006E-03	3,02624E-03	2,66230E-03	2,31570E-03	3,17470E-03	3,72131E-03	4,86263E-03	5,17127E-03	2,79352E-03	2,90387E-03	3,33949E-03	3,44674E-03	8,69049E-03	5,25373E-03	2,82768E-03	2,55060E-03	2,37644E-03	2,13611E-03	1,66316E-03	2,50091E-03	2,56805E-03	2,60458E-03	2,78759E-03	2,18009E-03	2,28286E-03	2,32991E-03	2,14442E-03	0,007353645	0,004033579	0,001557493	0,001253992
615	8,02818E-03	6,59787E-03	4,88344E-03	2,94151E-03	1,70192E-03	1,39097E-03	1,24116E-03	2,00366E-03	2,31703E-03	3,50014E-03	4,18921E-03	1,56025E-03	1,57544E-03	2,10752E-03	2,36626E-03	9,09309E-03	7,71647E-03	5,96792E-03	4,16964E-03	2,96410E-03	2,60775E-03	2,27066E-03	3,10101E-03	3,65101E-03	4,78782E-03	5,08436E-03	2,72859E-03	2,83471E-03	3,27985E-03	3,38448E-03	8,56251E-03	5,15471E-03	2,75390E-03	2,48653E-03	2,32159E-03	2,08560E-03	1,62727E-03	2,44595E-03	2,50635E-03	2,54044E-03	2,72630E-03	2,13633E-03	2,22180E-03	2,28027E-03	2,08859E-03	0,00723745	0,003951521	0,001493035	0,001204424
616	7,91920E-03	6,51269E-03	4,80398E-03	2,88321E-03	1,65686E-03	1,35075E-03	1,20682E-03	1,95675E-03	2,25691E-03	3,43735E-03	4,11974E-03	1,51214E-03	1,53132E-03	2,05844E-03	2,32079E-03	8,99262E-03	7,62823E-03	5,90219E-03	4,11173E-03	2,91580E-03	2,56540E-03	2,24127E-03	3,05046E-03	3,58980E-03	4,72784E-03	5,02544E-03	2,68662E-03	2,79135E-03	3,23163E-03	3,33298E-03	8,47240E-03	5,09125E-03	2,70547E-03	2,44488E-03	2,28223E-03	2,04988E-03	1,60067E-03	2,40220E-03	2,46266E-03	2,49185E-03	2,68198E-03	2,09789E-03	2,18416E-03	2,24249E-03	2,05239E-03	0,007154648	0,003896329	0,001452792	0,001170886
617	7,78221E-03	6,40220E-03	4,70649E-03	2,82139E-03	1,61203E-03	1,30897E-03	1,17058E-03	1,91235E-03	2,19412E-03	3,36361E-03	4,04140E-03	1,46549E-03	1,48836E-03	2,00717E-03	2,27538E-03	8,84192E-03	7,50919E-03	5,81439E-03	4,03492E-03	2,85637E-03	2,51329E-03	2,20566E-03	2,99229E-03	3,51125E-03	4,64634E-03	4,94929E-03	2,63913E-03	2,74315E-03	3,16930E-03	3,26646E-03	8,34896E-03	5,01367E-03	2,65250E-03	2,39892E-03	2,23632E-03	2,00868E-03	1,56875E-03	2,34920E-03	2,41251E-03	2,43548E-03	2,62940E-03	2,04931E-03	2,14423E-03	2,19672E-03	2,01292E-03	0,007044347	0,003830162	0,001414999	0,001137713
618	7,70020E-03	6,32647E-03	4,64320E-03	2,78235E-03	1,58259E-03	1,28905E-03	1,15123E-03	1,87835E-03	2,15764E-03	3,31746E-03	3,99263E-03	1,44118E-03	1,46255E-03	1,97672E-03	2,24387E-03	8,74910E-03	7,42294E-03	5,74835E-03	3,98487E-03	2,82547E-03	2,48004E-03	2,17621E-03	2,95804E-03	3,46527E-03	4,59215E-03	4,89306E-03	2,61052E-03	2,70769E-03	3,12240E-03	3,22719E-03	8,25682E-03	4,96043E-03	2,61111E-03	2,36917E-03	2,20960E-03	1,97888E-03	1,54813E-03	2,31602E-03	2,37975E-03	2,40024E-03	2,59542E-03	2,01545E-03	2,11470E-03	2,16778E-03	1,98749E-03	0,006976154	0,003786876	0,001394065	0,001117501
619	7,63296E-03	6,25570E-03	4,58942E-03	2,75056E-03	1,55888E-03	1,28019E-03	1,13994E-03	1,84579E-03	2,13263E-03	3,28025E-03	3,95220E-03	1,42777E-03	1,44405E-03	1,95457E-03	2,21516E-03	8,66993E-03	7,33710E-03	5,68014E-03	3,94123E-03	2,80566E-03	2,45228E-03	2,14449E-03	2,93133E-03	3,43119E-03	4,54297E-03	4,83594E-03	2,58707E-03	2,67288E-03	3,07669E-03	3,19694E-03	8,16165E-03	4,90913E-03	2,56980E-03	2,34344E-03	2,18941E-03	1,95094E-03	1,53061E-03	2,28946E-03	2,35177E-03	2,37224E-03	2,56643E-03	1,98558E-03	2,08599E-03	2,14388E-03	1,96576E-03	0,006916139	0,003747996	0,001380465	0,001102765
620	7,55412E-03	6,18118E-03	4,53694E-03	2,71730E-03	1,53830E-03	1,26400E-03	1,12682E-03	1,81926E-03	2,10926E-03	3,23682E-03	3,90685E-03	1,40992E-03	1,42600E-03	1,93133E-03	2,18709E-03	8,57235E-03	7,26217E-03	5,61521E-03	3,89336E-03	2,77545E-03	2,42238E-03	2,11594E-03	2,89150E-03	3,39449E-03	4,49271E-03	4,77678E-03	2,55387E-03	2,63679E-03	3,03529E-03	3,15624E-03	8,07544E-03	4,85110E-03	2,53670E-03	2,31486E-03	2,15961E-03	1,92709E-03	1,51031E-03	2,26184E-03	2,32516E-03	2,34586E-03	2,53527E-03	1,95956E-03	2,06116E-03	2,11589E-03	1,94013E-03	0,006842921	0,003704878	0,001361689	0,001090365
621	7,47692E-03	6,11356E-03	4,49346E-03	2,68724E-03	1,52337E-03	1,24288E-03	1,11386E-03	1,80166E-03	2,09108E-03	3,19290E-03	3,86340E-03	1,39018E-03	1,41084E-03	1,91033E-03	2,16338E-03	8,47153E-03	7,21016E-03	5,56301E-03	3,84802E-03	2,73991E-03	2,39453E-03	2,09408E-03	2,84389E-03	3,36103E-03	4,44904E-03	4,72377E-03	2,51560E-03	2,60396E-03	3,00323E-03	3,11083E-03	8,01165E-03	4,79481E-03	2,51589E-03	2,28746E-03	2,12419E-03	1,91049E-03	1,48990E-03	2,23705E-03	2,30385E-03	2,32504E-03	2,50634E-03	1,94059E-03	2,04360E-03	2,08756E-03	1,91405E-03	0,006768576	0,00366397	0,001340229	0,001082081
622	7,39315E-03	6,04930E-03	4,44713E-03	2,65606E-03	1,50610E-03	1,22327E-03	1,09868E-03	1,77984E-03	2,07055E-03	3,15555E-03	3,82000E-03	1,36946E-03	1,39321E-03	1,88507E-03	2,13832E-03	8,37535E-03	7,14350E-03	5,50480E-03	3,79913E-03	2,70496E-03	2,36795E-03	2,06975E-03	2,80434E-03	3,32359E-03	4,39483E-03	4,67141E-03	2,47523E-03	2,57056E-03	2,97161E-03	3,07440E-03	7,93634E-03	4,74048E-03	2,48982E-03	2,25918E-03	2,09754E-03	1,88985E-03	1,47191E-03	2,21060E-03	2,27948E-03	2,29987E-03	2,47486E-03	1,91822E-03	2,01932E-03	2,06110E-03	1,88903E-03	0,006692922	0,003621613	0,001322379	0,00106951
623	7,29001E-03	5,98096E-03	4,39065E-03	2,61960E-03	1,48355E-03	1,20395E-03	1,07895E-03	1,74978E-03	2,04392E-03	3,12258E-03	3,77125E-03	1,34547E-03	1,37028E-03	1,85141E-03	2,10840E-03	8,27353E-03	7,04695E-03	5,43068E-03	3,74006E-03	2,66699E-03	2,33969E-03	2,03916E-03	2,77165E-03	3,27606E-03	4,32019E-03	4,61327E-03	2,42853E-03	2,53273E-03	2,93634E-03	3,04570E-03	7,83423E-03	4,68203E-03	2,45313E-03	2,22650E-03	2,07974E-03	1,86108E-03	1,45510E-03	2,17877E-03	2,24776E-03	2,26554E-03	2,43643E-03	1,88855E-03	1,98313E-03	2,03422E-03	1,86275E-03	0,006605994	0,003572159	0,001307513	0,001049643
624	7,19989E-03	5,91735E-03	4,34130E-03	2,58447E-03	1,46130E-03	1,18721E-03	1,06190E-03	1,72375E-03	2,01698E-03	3,08976E-03	3,72583E-03	1,32562E-03	1,34803E-03	1,82235E-03	2,07897E-03	8,18166E-03	6,95794E-03	5,36386E-03	3,68863E-03	2,63291E-03	2,30833E-03	2,00961E-03	2,74060E-03	3,23140E-03	4,26024E-03	4,56010E-03	2,39157E-03	2,50044E-03	2,90227E-03	3,01196E-03	7,74748E-03	4,62579E-03	2,41787E-03	2,19481E-03	2,05903E-03	1,83378E-03	1,43809E-03	2,14832E-03	2,21762E-03	2,23523E-03	2,40283E-03	1,86183E-03	1,95400E-03	2,00977E-03	1,83722E-03	0,006533837	0,003526282	0,001291191	0,001032093
625	7,10032E-03	5,83473E-03	4,28485E-03	2,53966E-03	1,43275E-03	1,16973E-03	1,04492E-03	1,69716E-03	1,97998E-03	3,04267E-03	3,66916E-03	1,30729E-03	1,32075E-03	1,79336E-03	2,04068E-03	8,06994E-03	6,85032E-03	5,28552E-03	3,63422E-03	2,59377E-03	2,26032E-03	1,97259E-03	2,69971E-03	3,17694E-03	4,20783E-03	4,49478E-03	2,36163E-03	2,46674E-03	2,85677E-03	2,95455E-03	7,65305E-03	4,55191E-03	2,37394E-03	2,15469E-03	2,02316E-03	1,80063E-03	1,41394E-03	2,11037E-03	2,18006E-03	2,20192E-03	2,36698E-03	1,83193E-03	1,92896E-03	1,98045E-03	1,80445E-03	0,00645861	0,003470534	0,001266065	0,001014046
626	7,00881E-03	5,75959E-03	4,23077E-03	2,50059E-03	1,40668E-03	1,15225E-03	1,02785E-03	1,67236E-03	1,94717E-03	2,99854E-03	3,61924E-03	1,28996E-03	1,29634E-03	1,76744E-03	2,00600E-03	7,96778E-03	6,75313E-03	5,21196E-03	3,58418E-03	2,55216E-03	2,21913E-03	1,94147E-03	2,66089E-03	3,12672E-03	4,15683E-03	4,43261E-03	2,33153E-03	2,43199E-03	2,81203E-03	2,90390E-03	7,55848E-03	4,48370E-03	2,33582E-03	2,11783E-03	1,98769E-03	1,77199E-03	1,39180E-03	2,07606E-03	2,14453E-03	2,16899E-03	2,33176E-03	1,80525E-03	1,90362E-03	1,95033E-03	1,77456E-03	0,006389627	0,00342195	0,001242076	0,000996712
627	6,92846E-03	5,69588E-03	4,17679E-03	2,47314E-03	1,38520E-03	1,13309E-03	1,00907E-03	1,64988E-03	1,92265E-03	2,95789E-03	3,58202E-03	1,27339E-03	1,27772E-03	1,74706E-03	1,97808E-03	7,87931E-03	6,67385E-03	5,14354E-03	3,54056E-03	2,50032E-03	2,19293E-03	1,92321E-03	2,62373E-03	3,08328E-03	4,10350E-03	4,37237E-03	2,29755E-03	2,39093E-03	2,76526E-03	2,86704E-03	7,45241E-03	4,42410E-03	2,30976E-03	2,08659E-03	1,95042E-03	1,75275E-03	1,37303E-03	2,04846E-03	2,11136E-03	2,13393E-03	2,29486E-03	1,78451E-03	1,87473E-03	1,91528E-03	1,74974E-03	0,00632775	0,003387408	0,001219354	0,000979849
628	6,86603E-03	5,64352E-03	4,13598E-03	2,45203E-03	1,36729E-03	1,11759E-03	9,94930E-04	1,63122E-03	1,90424E-03	2,92512E-03	3,55091E-03	1,25956E-03	1,26234E-03	1,73094E-03	1,95619E-03	7,80979E-03	6,61145E-03	5,09031E-03	3,50270E-03	2,45983E-03	2,17146E-03	1,90689E-03	2,59425E-03	3,04760E-03	4,06070E-03	4,32323E-03	2,27148E-03	2,35773E-03	2,72806E-03	2,83633E-03	7,37007E-03	4,37743E-03	2,28832E-03	2,06071E-03	1,92199E-03	1,73710E-03	1,35695E-03	2,02603E-03	2,08419E-03	2,10476E-03	2,26366E-03	1,76666E-03	1,85101E-03	1,88707E-03	1,73020E-03	0,00627797	0,003360863	0,001201342	0,00096651
629	6,76579E-03	5,54689E-03	4,08174E-03	2,41707E-03	1,34201E-03	1,09902E-03	9,83457E-04	1,60194E-03	1,87974E-03	2,87745E-03	3,48784E-03	1,23671E-03	1,23990E-03	1,70422E-03	1,92727E-03	7,69161E-03	6,51125E-03	5,01672E-03	3,43260E-03	2,42569E-03	2,13446E-03	1,86818E-03	2,55420E-03	2,99467E-03	3,99549E-03	4,24992E-03	2,24079E-03	2,31866E-03	2,68588E-03	2,78528E-03	7,26517E-03	4,31279E-03	2,24900E-03	2,02368E-03	1,89835E-03	1,70820E-03	1,33023E-03	1,99214E-03	2,04807E-03	2,06588E-03	2,21958E-03	1,73238E-03	1,81864E-03	1,85638E-03	1,70423E-03	0,006176593	0,00331262	0,001183116	0,000951924
630	6,67153E-03	5,45847E-03	4,02895E-03	2,38279E-03	1,31895E-03	1,08225E-03	9,72493E-04	1,57499E-03	1,85599E-03	2,83253E-03	3,42898E-03	1,21497E-03	1,21926E-03	1,67887E-03	1,90003E-03	7,57860E-03	6,41724E-03	4,94686E-03	3,36922E-03	2,39396E-03	2,10012E-03	1,83175E-03	2,51582E-03	2,94514E-03	3,93433E-03	4,18126E-03	2,20946E-03	2,28200E-03	2,64536E-03	2,73697E-03	7,16502E-03	4,25153E-03	2,21133E-03	1,98871E-03	1,87449E-03	1,68073E-03	1,30596E-03	1,95882E-03	2,01391E-03	2,02882E-03	2,17897E-03	1,69992E-03	1,78823E-03	1,82731E-03	1,67797E-03	0,006082167	0,003266355	0,001166882	0,000938139
631	6,58941E-03	5,40027E-03	3,97010E-03	2,34373E-03	1,30463E-03	1,07248E-03	9,61066E-04	1,55639E-03	1,82988E-03	2,79406E-03	3,38326E-03	1,19551E-03	1,20520E-03	1,65565E-03	1,87605E-03	7,46924E-03	6,33747E-03	4,88158E-03	3,33468E-03	2,36813E-03	2,07439E-03	1,80252E-03	2,47836E-03	2,90561E-03	3,88340E-03	4,12568E-03	2,16594E-03	2,25168E-03	2,60523E-03	2,69529E-03	7,06754E-03	4,19525E-03	2,17553E-03	1,95897E-03	1,84231E-03	1,65580E-03	1,29192E-03	1,92167E-03	1,98429E-03	1,99536E-03	2,15159E-03	1,67220E-03	1,76321E-03	1,80140E-03	1,64369E-03	0,006007921	0,003220133	0,001158594	0,000925799
632	6,50394E-03	5,33830E-03	3,90864E-03	2,30388E-03	1,28907E-03	1,06116E-03	9,48418E-04	1,53596E-03	1,80204E-03	2,75414E-03	3,33588E-03	1,17513E-03	1,18989E-03	1,63101E-03	1,85008E-03	7,35762E-03	6,25331E-03	4,81262E-03	3,29719E-03	2,33961E-03	2,04665E-03	1,77285E-03	2,43910E-03	2,86365E-03	3,82956E-03	4,06729E-03	2,12178E-03	2,21942E-03	2,56397E-03	2,65230E-03	6,96589E-03	4,13593E-03	2,13865E-03	1,92827E-03	1,80915E-03	1,62941E-03	1,27655E-03	1,88392E-03	1,95334E-03	1,96099E-03	2,12307E-03	1,64365E-03	1,73661E-03	1,77415E-03	1,60893E-03	0,005929718	0,003172303	0,001148143	0,00091245
633	6,43542E-03	5,27708E-03	3,85139E-03	2,27597E-03	1,26972E-03	1,04015E-03	9,29411E-04	1,50678E-03	1,76971E-03	2,72148E-03	3,29836E-03	1,15460E-03	1,17009E-03	1,60400E-03	1,81667E-03	7,28525E-03	6,17139E-03	4,74237E-03	3,25251E-03	2,29907E-03	2,01278E-03	1,75416E-03	2,40049E-03	2,81813E-03	3,77471E-03	4,01130E-03	2,09050E-03	2,18363E-03	2,53242E-03	2,61784E-03	6,87650E-03	4,07698E-03	2,10857E-03	1,90366E-03	1,78117E-03	1,60016E-03	1,25635E-03	1,85684E-03	1,92420E-03	1,93383E-03	2,09962E-03	1,62036E-03	1,70673E-03	1,74666E-03	1,58404E-03	0,005856066	0,003133735	0,001121185	0,000895115
634	6,31449E-03	5,17282E-03	3,76315E-03	2,22945E-03	1,23995E-03	1,01070E-03	9,02884E-04	1,46545E-03	1,72303E-03	2,66678E-03	3,23412E-03	1,12470E-03	1,14077E-03	1,56403E-03	1,76874E-03	7,15356E-03	6,03982E-03	4,63404E-03	3,18152E-03	2,23996E-03	1,96262E-03	1,72107E-03	2,34239E-03	2,75009E-03	3,68921E-03	3,92305E-03	2,04225E-03	2,13019E-03	2,48039E-03	2,56208E-03	6,73174E-03	3,98520E-03	2,06126E-03	1,86359E-03	1,73880E-03	1,55803E-03	1,22591E-03	1,81470E-03	1,87937E-03	1,89109E-03	2,05894E-03	1,58383E-03	1,66306E-03	1,70494E-03	1,54640E-03	0,005735011	0,003069729	0,001085232	0,000870553
635	6,20925E-03	5,07985E-03	3,70888E-03	2,18631E-03	1,21104E-03	9,88303E-04	8,84130E-04	1,43778E-03	1,68785E-03	2,62563E-03	3,18578E-03	1,10192E-03	1,11701E-03	1,53623E-03	1,74428E-03	7,03874E-03	5,95950E-03	4,57148E-03	3,13146E-03	2,19991E-03	1,92672E-03	1,68694E-03	2,29708E-03	2,71653E-03	3,62264E-03	3,86919E-03	2,00491E-03	2,09315E-03	2,44364E-03	2,51603E-03	6,64206E-03	3,92794E-03	2,01805E-03	1,83244E-03	1,70936E-03	1,53167E-03	1,20030E-03	1,78265E-03	1,84097E-03	1,86333E-03	2,01686E-03	1,55066E-03	1,63345E-03	1,66967E-03	1,52294E-03	0,005646972	0,003019446	0,001063869	0,000853884
636	6,08338E-03	4,96999E-03	3,64232E-03	2,13589E-03	1,17809E-03	9,62605E-04	8,62425E-04	1,40533E-03	1,64704E-03	2,57577E-03	3,12687E-03	1,07545E-03	1,08952E-03	1,50332E-03	1,71404E-03	6,90055E-03	5,85947E-03	4,49379E-03	3,07102E-03	2,15255E-03	1,88440E-03	1,64719E-03	2,24411E-03	2,67398E-03	3,54402E-03	3,80253E-03	1,96091E-03	2,04915E-03	2,39879E-03	2,46162E-03	6,53039E-03	3,85767E-03	1,96811E-03	1,79519E-03	1,67425E-03	1,50023E-03	1,17067E-03	1,74466E-03	1,79644E-03	1,82940E-03	1,96805E-03	1,51231E-03	1,59841E-03	1,62884E-03	1,49443E-03	0,005540204	0,002959137	0,001038959	0,000834371
637	5,99956E-03	4,89949E-03	3,59032E-03	2,10684E-03	1,15938E-03	9,45574E-04	8,53266E-04	1,38387E-03	1,62732E-03	2,53417E-03	3,07327E-03	1,06035E-03	1,07484E-03	1,47972E-03	1,67971E-03	6,80400E-03	5,76773E-03	4,42883E-03	3,01779E-03	2,11269E-03	1,85478E-03	1,61937E-03	2,20903E-03	2,63238E-03	3,48821E-03	3,74284E-03	1,92573E-03	2,02043E-03	2,35297E-03	2,43067E-03	6,43219E-03	3,79777E-03	1,93929E-03	1,76192E-03	1,64104E-03	1,46963E-03	1,15203E-03	1,71286E-03	1,76666E-03	1,79503E-03	1,93522E-03	1,48606E-03	1,57003E-03	1,61153E-03	1,47169E-03	0,005474944	0,002921861	0,001023071	0,000820538
638	5,90937E-03	4,82395E-03	3,53409E-03	2,07581E-03	1,13965E-03	9,27584E-04	8,43467E-04	1,36098E-03	1,60625E-03	2,48947E-03	3,01571E-03	1,04426E-03	1,05923E-03	1,45449E-03	1,64291E-03	6,69997E-03	5,66857E-03	4,35847E-03	2,96074E-03	2,07022E-03	1,82315E-03	1,58981E-03	2,17166E-03	2,58729E-03	3,42858E-03	3,67839E-03	1,88826E-03	1,98960E-03	2,30389E-03	2,39739E-03	6,32592E-03	3,73318E-03	1,90868E-03	1,72638E-03	1,60564E-03	1,43704E-03	1,13226E-03	1,67896E-03	1,73506E-03	1,75818E-03	1,90037E-03	1,45825E-03	1,53977E-03	1,59301E-03	1,44721E-03	0,00540408	0,002881607	0,001006152	0,000805812
639	5,82573E-03	4,75515E-03	3,48117E-03	2,04446E-03	1,12030E-03	9,15024E-04	8,28482E-04	1,33746E-03	1,57692E-03	2,44769E-03	2,96415E-03	1,02681E-03	1,04154E-03	1,43381E-03	1,61828E-03	6,59133E-03	5,58405E-03	4,27432E-03	2,91333E-03	2,03545E-03	1,78999E-03	1,57043E-03	2,12805E-03	2,53375E-03	3,37485E-03	3,60441E-03	1,85499E-03	1,94549E-03	2,26048E-03	2,35022E-03	6,22674E-03	3,67210E-03	1,86535E-03	1,69846E-03	1,57666E-03	1,41431E-03	1,11183E-03	1,65418E-03	1,70046E-03	1,72679E-03	1,86324E-03	1,43664E-03	1,51656E-03	1,55571E-03	1,41474E-03	0,005311727	0,00282824	0,000990938	0,000794784
640	5,72854E-03	4,67542E-03	3,42011E-03	2,00811E-03	1,09828E-03	9,00753E-04	8,10996E-04	1,31064E-03	1,54297E-03	2,40023E-03	2,90597E-03	1,00674E-03	1,02114E-03	1,41007E-03	1,59087E-03	6,46625E-03	5,48734E-03	4,17851E-03	2,85977E-03	1,99647E-03	1,75236E-03	1,54820E-03	2,07869E-03	2,47327E-03	3,31347E-03	3,52080E-03	1,81762E-03	1,89543E-03	2,21214E-03	2,29604E-03	6,11310E-03	3,60244E-03	1,81632E-03	1,66714E-03	1,54447E-03	1,38908E-03	1,08865E-03	1,62625E-03	1,66146E-03	1,69173E-03	1,82139E-03	1,41212E-03	1,49034E-03	1,51288E-03	1,37811E-03	0,005204448	0,002766776	0,000973478	0,000782174
641	5,62901E-03	4,60338E-03	3,35712E-03	1,97787E-03	1,08207E-03	8,84353E-04	7,96285E-04	1,29092E-03	1,51722E-03	2,35812E-03	2,86184E-03	9,90097E-04	1,00148E-03	1,38130E-03	1,56639E-03	6,35955E-03	5,38696E-03	4,11165E-03	2,80977E-03	1,96537E-03	1,71857E-03	1,51666E-03	2,04863E-03	2,42964E-03	3,25395E-03	3,45991E-03	1,78623E-03	1,86097E-03	2,17699E-03	2,25191E-03	6,01183E-03	3,53597E-03	1,78692E-03	1,63137E-03	1,51601E-03	1,36487E-03	1,07071E-03	1,59333E-03	1,63131E-03	1,65864E-03	1,78756E-03	1,38516E-03	1,45889E-03	1,48780E-03	1,35817E-03	0,005118343	0,002728503	0,000954285	0,000771004
642	5,53866E-03	4,54037E-03	3,29950E-03	1,95194E-03	1,06860E-03	8,69119E-04	7,83349E-04	1,27449E-03	1,49531E-03	2,32082E-03	2,82476E-03	9,75661E-04	9,83617E-04	1,35406E-03	1,54502E-03	6,26648E-03	5,29511E-03	4,05625E-03	2,76508E-03	1,93882E-03	1,68827E-03	1,48623E-03	2,02504E-03	2,39273E-03	3,20022E-03	3,40838E-03	1,75879E-03	1,83206E-03	2,14758E-03	2,21312E-03	5,92268E-03	3,47596E-03	1,76359E-03	1,59765E-03	1,49070E-03	1,34313E-03	1,05540E-03	1,56232E-03	1,60529E-03	1,62864E-03	1,75798E-03	1,36015E-03	1,42907E-03	1,46800E-03	1,34313E-03	0,0050442	0,002698484	0,000936429	0,000761374
643	5,43363E-03	4,44719E-03	3,23503E-03	1,91670E-03	1,05030E-03	8,53068E-04	7,67945E-04	1,25035E-03	1,46726E-03	2,27681E-03	2,77614E-03	9,58625E-04	9,67168E-04	1,33322E-03	1,51413E-03	6,14559E-03	5,19675E-03	3,97351E-03	2,71102E-03	1,90340E-03	1,65977E-03	1,45543E-03	1,97819E-03	2,34495E-03	3,14129E-03	3,34491E-03	1,72404E-03	1,79371E-03	2,10712E-03	2,16481E-03	5,81044E-03	3,41745E-03	1,72940E-03	1,56721E-03	1,46413E-03	1,30837E-03	1,03550E-03	1,52301E-03	1,57463E-03	1,59326E-03	1,72752E-03	1,33605E-03	1,40582E-03	1,43145E-03	1,31386E-03	0,00495177	0,002647097	0,000922527	0,00074659
644	5,34159E-03	4,36077E-03	3,17871E-03	1,88516E-03	1,03407E-03	8,39375E-04	7,54295E-04	1,22826E-03	1,44225E-03	2,23813E-03	2,73328E-03	9,43873E-04	9,53891E-04	1,31771E-03	1,48569E-03	6,03698E-03	5,11244E-03	3,89671E-03	2,66302E-03	1,87173E-03	1,63657E-03	1,42889E-03	1,93225E-03	2,30181E-03	3,09056E-03	3,28882E-03	1,69285E-03	1,75868E-03	2,07056E-03	2,12092E-03	5,71050E-03	3,36938E-03	1,69802E-03	1,54213E-03	1,44163E-03	1,27473E-03	1,01769E-03	1,48646E-03	1,54765E-03	1,56148E-03	1,70199E-03	1,31611E-03	1,38815E-03	1,39558E-03	1,28546E-03	0,004870114	0,002598983	0,000912203	0,000732919
645	5,24153E-03	4,27995E-03	3,12285E-03	1,84421E-03	1,01336E-03	8,27100E-04	7,39841E-04	1,20414E-03	1,41427E-03	2,19569E-03	2,67653E-03	9,24769E-04	9,38300E-04	1,28819E-03	1,45814E-03	5,92084E-03	5,01354E-03	3,82571E-03	2,60397E-03	1,82426E-03	1,59840E-03	1,39855E-03	1,89305E-03	2,25293E-03	3,02829E-03	3,23000E-03	1,65788E-03	1,72003E-03	2,02672E-03	2,08977E-03	5,60617E-03	3,30463E-03	1,66000E-03	1,50842E-03	1,40632E-03	1,24691E-03	9,95788E-04	1,46198E-03	1,51521E-03	1,52927E-03	1,66621E-03	1,28389E-03	1,34876E-03	1,36849E-03	1,25611E-03	0,004783861	0,002551026	0,000897861	0,000723423
646	5,15668E-03	4,21490E-03	3,07749E-03	1,80682E-03	9,94778E-04	8,17963E-04	7,27625E-04	1,18346E-03	1,39018E-03	2,15953E-03	2,62486E-03	9,07541E-04	9,25190E-04	1,25911E-03	1,43568E-03	5,82231E-03	4,92729E-03	3,76902E-03	2,55055E-03	1,77851E-03	1,56142E-03	1,37181E-03	1,86200E-03	2,20996E-03	2,97291E-03	3,18116E-03	1,62739E-03	1,68610E-03	1,98763E-03	2,06907E-03	5,51926E-03	3,24625E-03	1,62568E-03	1,47735E-03	1,37215E-03	1,22483E-03	9,76069E-04	1,44566E-03	1,48630E-03	1,50204E-03	1,63314E-03	1,25256E-03	1,30788E-03	1,34837E-03	1,23068E-03	0,004712238	0,00251159	0,000885394	0,000717478
647	5,07133E-03	4,14298E-03	3,02794E-03	1,77547E-03	9,79972E-04	8,02893E-04	7,15339E-04	1,16780E-03	1,36649E-03	2,12500E-03	2,57526E-03	8,94084E-04	9,08920E-04	1,23568E-03	1,41465E-03	5,73128E-03	4,84625E-03	3,69913E-03	2,50092E-03	1,74555E-03	1,52961E-03	1,34297E-03	1,83502E-03	2,17239E-03	2,91827E-03	3,12334E-03	1,59181E-03	1,65430E-03	1,95000E-03	2,03263E-03	5,42339E-03	3,18629E-03	1,59597E-03	1,44611E-03	1,34583E-03	1,21043E-03	9,55937E-04	1,41618E-03	1,45900E-03	1,47509E-03	1,60435E-03	1,23113E-03	1,27914E-03	1,32373E-03	1,20330E-03	0,00463785	0,002473258	0,000870153	0,000705138
648	4,96787E-03	4,05408E-03	2,96625E-03	1,73987E-03	9,62962E-04	7,82990E-04	7,00498E-04	1,14968E-03	1,33811E-03	2,08350E-03	2,51727E-03	8,78728E-04	8,88374E-04	1,20978E-03	1,38908E-03	5,62248E-03	4,74980E-03	3,61171E-03	2,44374E-03	1,71073E-03	1,49415E-03	1,30869E-03	1,80291E-03	2,12895E-03	2,85356E-03	3,05146E-03	1,54891E-03	1,61737E-03	1,90597E-03	1,98370E-03	5,30532E-03	3,11452E-03	1,56218E-03	1,40971E-03	1,31740E-03	1,19431E-03	9,32290E-04	1,37727E-03	1,42708E-03	1,44302E-03	1,57132E-03	1,20867E-03	1,24997E-03	1,29289E-03	1,17102E-03	0,004546105	0,002426533	0,000850899	0,000688152
649	4,88614E-03	3,99643E-03	2,91902E-03	1,71484E-03	9,48115E-04	7,71957E-04	6,89415E-04	1,12896E-03	1,31522E-03	2,05894E-03	2,48051E-03	8,60727E-04	8,75805E-04	1,19290E-03	1,36580E-03	5,52843E-03	4,66296E-03	3,54742E-03	2,40420E-03	1,68225E-03	1,46900E-03	1,28344E-03	1,76935E-03	2,09011E-03	2,80756E-03	2,99545E-03	1,52168E-03	1,59022E-03	1,86392E-03	1,94336E-03	5,21816E-03	3,05765E-03	1,53646E-03	1,38515E-03	1,29328E-03	1,17055E-03	9,16006E-04	1,35196E-03	1,40164E-03	1,41898E-03	1,53688E-03	1,18472E-03	1,22980E-03	1,27500E-03	1,15032E-03	0,00447449	0,002386488	0,000838085	0,000674856
650	4,78928E-03	3,93173E-03	2,86334E-03	1,68566E-03	9,29523E-04	7,60681E-04	6,76471E-04	1,10174E-03	1,28812E-03	2,03110E-03	2,44011E-03	8,37504E-04	8,62137E-04	1,17378E-03	1,33681E-03	5,41339E-03	4,55729E-03	3,47502E-03	2,35996E-03	1,64812E-03	1,44080E-03	1,25553E-03	1,72664E-03	2,04293E-03	2,75533E-03	2,93117E-03	1,49326E-03	1,55922E-03	1,81361E-03	1,89697E-03	5,11789E-03	2,99182E-03	1,50647E-03	1,35855E-03	1,26459E-03	1,13809E-03	8,98181E-04	1,32546E-03	1,37196E-03	1,39122E-03	1,49442E-03	1,15444E-03	1,20722E-03	1,25604E-03	1,12862E-03	0,004389118	0,002337503	0,000823747	0,000659739
651	4,70310E-03	3,85915E-03	2,81188E-03	1,65516E-03	9,11256E-04	7,44968E-04	6,62752E-04	1,08140E-03	1,26291E-03	1,98976E-03	2,39594E-03	8,22189E-04	8,43915E-04	1,15085E-03	1,31468E-03	5,31041E-03	4,47118E-03	3,41415E-03	2,31578E-03	1,61825E-03	1,40859E-03	1,23326E-03	1,68714E-03	2,00166E-03	2,69689E-03	2,87183E-03	1,46395E-03	1,52762E-03	1,77928E-03	1,85193E-03	5,02240E-03	2,94186E-03	1,48118E-03	1,32663E-03	1,23558E-03	1,11252E-03	8,78634E-04	1,30051E-03	1,34399E-03	1,36032E-03	1,46204E-03	1,12648E-03	1,18529E-03	1,22837E-03	1,10461E-03	0,004314541	0,002295048	0,00081041	0,000647956
652	4,60783E-03	3,77164E-03	2,75402E-03	1,61918E-03	8,90445E-04	7,25062E-04	6,46729E-04	1,06095E-03	1,23482E-03	1,93648E-03	2,34300E-03	8,08004E-04	8,21155E-04	1,12280E-03	1,29176E-03	5,19720E-03	4,38068E-03	3,34837E-03	2,26478E-03	1,58551E-03	1,37042E-03	1,20989E-03	1,64412E-03	1,95715E-03	2,62772E-03	2,80624E-03	1,42993E-03	1,49125E-03	1,74689E-03	1,80204E-03	4,91423E-03	2,89035E-03	1,45362E-03	1,28840E-03	1,20280E-03	1,08678E-03	8,55724E-04	1,27242E-03	1,31283E-03	1,32401E-03	1,42988E-03	1,09625E-03	1,16016E-03	1,19316E-03	1,07630E-03	0,004232076	0,002248755	0,000795126	0,000635758
653	4,52457E-03	3,70126E-03	2,70902E-03	1,59088E-03	8,72875E-04	7,11512E-04	6,34999E-04	1,04375E-03	1,21483E-03	1,89265E-03	2,29858E-03	7,93108E-04	8,03983E-04	1,10196E-03	1,26649E-03	5,09881E-03	4,30249E-03	3,28566E-03	2,21710E-03	1,55141E-03	1,34093E-03	1,18737E-03	1,61281E-03	1,91780E-03	2,57998E-03	2,75574E-03	1,40283E-03	1,46075E-03	1,71212E-03	1,76840E-03	4,81942E-03	2,83980E-03	1,42370E-03	1,26288E-03	1,18230E-03	1,06339E-03	8,35379E-04	1,24529E-03	1,28132E-03	1,29721E-03	1,40129E-03	1,07583E-03	1,13721E-03	1,16461E-03	1,05260E-03	0,004155642	0,002206435	0,000780126	0,000622288
654	4,42169E-03	3,61850E-03	2,65515E-03	1,55742E-03	8,51978E-04	6,97126E-04	6,21827E-04	1,02225E-03	1,19203E-03	1,84281E-03	2,24541E-03	7,73349E-04	7,85055E-04	1,07848E-03	1,23283E-03	4,97892E-03	4,20609E-03	3,20585E-03	2,15849E-03	1,50780E-03	1,30818E-03	1,15853E-03	1,57826E-03	1,87015E-03	2,52838E-03	2,69720E-03	1,37125E-03	1,42491E-03	1,66640E-03	1,73291E-03	4,70395E-03	2,77361E-03	1,38448E-03	1,23658E-03	1,16128E-03	1,03514E-03	8,11566E-04	1,21155E-03	1,24234E-03	1,26784E-03	1,36655E-03	1,05424E-03	1,10891E-03	1,13278E-03	1,02523E-03	0,004058652	0,002153583	0,000760837	0,000604636
655	4,33153E-03	3,54619E-03	2,60209E-03	1,52609E-03	8,36114E-04	6,82193E-04	6,09582E-04	9,99046E-04	1,16899E-03	1,80536E-03	2,20244E-03	7,57026E-04	7,66868E-04	1,05959E-03	1,20405E-03	4,88319E-03	4,12623E-03	3,14099E-03	2,11064E-03	1,47546E-03	1,28034E-03	1,13398E-03	1,54433E-03	1,82855E-03	2,47558E-03	2,64759E-03	1,34412E-03	1,39567E-03	1,63322E-03	1,69466E-03	4,61973E-03	2,71201E-03	1,34767E-03	1,21455E-03	1,13667E-03	1,01209E-03	7,95330E-04	1,18267E-03	1,21642E-03	1,23560E-03	1,33477E-03	1,02954E-03	1,08474E-03	1,10473E-03	1,00725E-03	0,003982601	0,002110321	0,00074514	0,000591049
656	4,22478E-03	3,46032E-03	2,53529E-03	1,48761E-03	8,18465E-04	6,63239E-04	5,94525E-04	9,69454E-04	1,13945E-03	1,76489E-03	2,15309E-03	7,38471E-04	7,44912E-04	1,03745E-03	1,17139E-03	4,77415E-03	4,03298E-03	3,06725E-03	2,05723E-03	1,44129E-03	1,24824E-03	1,10561E-03	1,50235E-03	1,78033E-03	2,40862E-03	2,58848E-03	1,31211E-03	1,36246E-03	1,59805E-03	1,64566E-03	4,52754E-03	2,63816E-03	1,30483E-03	1,18823E-03	1,10389E-03	9,86387E-04	7,78932E-04	1,15002E-03	1,19109E-03	1,19505E-03	1,29734E-03	9,97530E-04	1,05695E-03	1,07275E-03	9,88939E-04	0,003896374	0,00206084	0,000727362	0,00057648
657	4,14855E-03	3,39360E-03	2,48663E-03	1,45719E-03	8,01590E-04	6,52324E-04	5,80629E-04	9,47303E-04	1,11841E-03	1,72636E-03	2,10822E-03	7,25232E-04	7,29953E-04	1,01392E-03	1,15179E-03	4,67715E-03	3,95306E-03	3,00357E-03	2,01439E-03	1,40960E-03	1,21901E-03	1,07707E-03	1,46913E-03	1,73724E-03	2,35387E-03	2,52856E-03	1,28123E-03	1,33102E-03	1,55904E-03	1,60987E-03	4,43316E-03	2,58141E-03	1,27726E-03	1,16091E-03	1,07903E-03	9,62676E-04	7,62009E-04	1,12314E-03	1,16435E-03	1,16852E-03	1,27013E-03	9,74718E-04	1,03229E-03	1,05030E-03	9,67298E-04	0,003813868	0,002023685	0,000709973	0,000564377
658	4,08029E-03	3,32996E-03	2,44265E-03	1,42799E-03	7,83224E-04	6,44580E-04	5,66004E-04	9,27243E-04	1,09967E-03	1,68479E-03	2,06087E-03	7,13377E-04	7,17355E-04	9,87104E-04	1,13713E-03	4,57589E-03	3,87143E-03	2,93854E-03	1,97291E-03	1,37595E-03	1,18849E-03	1,04580E-03	1,43752E-03	1,69295E-03	2,30061E-03	2,46199E-03	1,24788E-03	1,29738E-03	1,51395E-03	1,57797E-03	4,32670E-03	2,52848E-03	1,25561E-03	1,13016E-03	1,05624E-03	9,37792E-04	7,42919E-04	1,09693E-03	1,13395E-03	1,14743E-03	1,24585E-03	9,54972E-04	1,00697E-03	1,03093E-03	9,41331E-04	0,003724282	0,001988904	0,000691084	0,000552357
659	4,00858E-03	3,26646E-03	2,39018E-03	1,40087E-03	7,67845E-04	6,30217E-04	5,53726E-04	9,11479E-04	1,07778E-03	1,65516E-03	2,01873E-03	6,97641E-04	7,04575E-04	9,66662E-04	1,11326E-03	4,48032E-03	3,78655E-03	2,87924E-03	1,93261E-03	1,34371E-03	1,16758E-03	1,02136E-03	1,40536E-03	1,65944E-03	2,24862E-03	2,41070E-03	1,21887E-03	1,26742E-03	1,47446E-03	1,54759E-03	4,23702E-03	2,46934E-03	1,22693E-03	1,10274E-03	1,03093E-03	9,16714E-04	7,23781E-04	1,07285E-03	1,11037E-03	1,12248E-03	1,22269E-03	9,36619E-04	9,83538E-04	1,01131E-03	9,16662E-04	0,003653717	0,001951776	0,000676976	0,000541097
660	3,92287E-03	3,19339E-03	2,32534E-03	1,37090E-03	7,52068E-04	6,09852E-04	5,41281E-04	8,95708E-04	1,05075E-03	1,62812E-03	1,97390E-03	6,77419E-04	6,89601E-04	9,47355E-04	1,08035E-03	4,37509E-03	3,68845E-03	2,81502E-03	1,88736E-03	1,30841E-03	1,14924E-03	9,98168E-04	1,36871E-03	1,62777E-03	2,19078E-03	2,36184E-03	1,18897E-03	1,23603E-03	1,43412E-03	1,51359E-03	4,14532E-03	2,39901E-03	1,19023E-03	1,07413E-03	1,00101E-03	8,95312E-04	7,02479E-04	1,04693E-03	1,08778E-03	1,09179E-03	1,19662E-03	9,16371E-04	9,58379E-04	9,88524E-04	8,90101E-04	0,003584262	0,001907415	0,000663862	0,000528714
661	3,82877E-03	3,12794E-03	2,27216E-03	1,33791E-03	7,33763E-04	5,93562E-04	5,29804E-04	8,75060E-04	1,02432E-03	1,60077E-03	1,93301E-03	6,59356E-04	6,73269E-04	9,28342E-04	1,05471E-03	4,27104E-03	3,60493E-03	2,74829E-03	1,84223E-03	1,27747E-03	1,12270E-03	9,73280E-04	1,33062E-03	1,59163E-03	2,13887E-03	2,30791E-03	1,15766E-03	1,20276E-03	1,40421E-03	1,47537E-03	4,05251E-03	2,34403E-03	1,16091E-03	1,04527E-03	9,75481E-04	8,74419E-04	6,86190E-04	1,02161E-03	1,05848E-03	1,06156E-03	1,16470E-03	8,90034E-04	9,31906E-04	9,64734E-04	8,66084E-04	0,003504165	0,001864796	0,000650371	0,000519508
662	3,73333E-03	3,07079E-03	2,22899E-03	1,30439E-03	7,14606E-04	5,80558E-04	5,19527E-04	8,52187E-04	9,99387E-04	1,57494E-03	1,89674E-03	6,43406E-04	6,56779E-04	9,10518E-04	1,03491E-03	4,17235E-03	3,53474E-03	2,68287E-03	1,79917E-03	1,25074E-03	1,09204E-03	9,48339E-04	1,29304E-03	1,55431E-03	2,09311E-03	2,25317E-03	1,12668E-03	1,16955E-03	1,38259E-03	1,43600E-03	3,96335E-03	2,30153E-03	1,13763E-03	1,01736E-03	9,53864E-04	8,54797E-04	6,73894E-04	9,97780E-04	1,02596E-03	1,03275E-03	1,13024E-03	8,60707E-04	9,05586E-04	9,41327E-04	8,44652E-04	0,00342093	0,001825312	0,000637335	0,00051292
663	3,65757E-03	3,00615E-03	2,18216E-03	1,27936E-03	6,98989E-04	5,68739E-04	5,09107E-04	8,30150E-04	9,76538E-04	1,54207E-03	1,85607E-03	6,28461E-04	6,43473E-04	8,91710E-04	1,01266E-03	4,09463E-03	3,46679E-03	2,62314E-03	1,75899E-03	1,21871E-03	1,06343E-03	9,28569E-04	1,25885E-03	1,52024E-03	2,04806E-03	2,20444E-03	1,10026E-03	1,14105E-03	1,35471E-03	1,41147E-03	3,88403E-03	2,25753E-03	1,11431E-03	9,94242E-04	9,32431E-04	8,37184E-04	6,60235E-04	9,74476E-04	9,99653E-04	1,00505E-03	1,10691E-03	8,41680E-04	8,85596E-04	9,17426E-04	8,27191E-04	0,003351569	0,001785303	0,000624455	0,000503318
664	3,57825E-03	2,92284E-03	2,12294E-03	1,25417E-03	6,82547E-04	5,55121E-04	4,96275E-04	8,04886E-04	9,50629E-04	1,49749E-03	1,80401E-03	6,11323E-04	6,29359E-04	8,68183E-04	9,84156E-04	4,01226E-03	3,38455E-03	2,55525E-03	1,71273E-03	1,17759E-03	1,03135E-03	9,08017E-04	1,22117E-03	1,48141E-03	1,99417E-03	2,14966E-03	1,07186E-03	1,11049E-03	1,31650E-03	1,39041E-03	3,79360E-03	2,20224E-03	1,08589E-03	9,69792E-04	9,06871E-04	8,17097E-04	6,42662E-04	9,47084E-04	9,72923E-04	9,73489E-04	1,08595E-03	8,25687E-04	8,65790E-04	8,89015E-04	8,08610E-04	0,003276194	0,001736811	0,000608837	0,000489414
665	3,49938E-03	2,85252E-03	2,07410E-03	1,22611E-03	6,67581E-04	5,42952E-04	4,84150E-04	7,83596E-04	9,31625E-04	1,46457E-03	1,75922E-03	5,97087E-04	6,17046E-04	8,47793E-04	9,59263E-04	3,93353E-03	3,30380E-03	2,48903E-03	1,67573E-03	1,14712E-03	1,00546E-03	8,86675E-04	1,19056E-03	1,44362E-03	1,94918E-03	2,10298E-03	1,04228E-03	1,08090E-03	1,28852E-03	1,35797E-03	3,70295E-03	2,15139E-03	1,05500E-03	9,44489E-04	8,83987E-04	7,94309E-04	6,26532E-04	9,23438E-04	9,49594E-04	9,49826E-04	1,05750E-03	8,06316E-04	8,43884E-04	8,64059E-04	7,89551E-04	0,003205516	0,001694089	0,000590803	0,000476623
666	3,41860E-03	2,78912E-03	2,03091E-03	1,19534E-03	6,53186E-04	5,31413E-04	4,72190E-04	7,64473E-04	9,16681E-04	1,43857E-03	1,71820E-03	5,84424E-04	6,05558E-04	8,28973E-04	9,36179E-04	3,85480E-03	3,22197E-03	2,42235E-03	1,64390E-03	1,12307E-03	9,83110E-04	8,64239E-04	1,16395E-03	1,40560E-03	1,90896E-03	2,06040E-03	1,01122E-03	1,05128E-03	1,26662E-03	1,31703E-03	3,60979E-03	2,10216E-03	1,02177E-03	9,18003E-04	8,62334E-04	7,69188E-04	6,10969E-04	9,01720E-04	9,27946E-04	9,30865E-04	1,02333E-03	7,84162E-04	8,20025E-04	8,40864E-04	7,69668E-04	0,003135977	0,001654164	0,000570759	0,000464273
667	3,34257E-03	2,72773E-03	1,98710E-03	1,17013E-03	6,38372E-04	5,19450E-04	4,62956E-04	7,50086E-04	8,97374E-04	1,40528E-03	1,67632E-03	5,72516E-04	5,89634E-04	8,09186E-04	9,15145E-04	3,75699E-03	3,14449E-03	2,37013E-03	1,60032E-03	1,09556E-03	9,57258E-04	8,42988E-04	1,13534E-03	1,36943E-03	1,86690E-03	2,01160E-03	9,86643E-04	1,02503E-03	1,23102E-03	1,27390E-03	3,52238E-03	2,05228E-03	9,98110E-04	8,94009E-04	8,40676E-04	7,48596E-04	5,95461E-04	8,77398E-04	9,02389E-04	9,10847E-04	9,94548E-04	7,63642E-04	8,01753E-04	8,20453E-04	7,46474E-04	0,003063932	0,001618153	0,000557896	0,000453124
668	3,27113E-03	2,66884E-03	1,94371E-03	1,14913E-03	6,23545E-04	5,07422E-04	4,55744E-04	7,39192E-04	8,75527E-04	1,36771E-03	1,63457E-03	5,61358E-04	5,70985E-04	7,89093E-04	8,95869E-04	3,64799E-03	3,07124E-03	2,32859E-03	1,54953E-03	1,06621E-03	9,29464E-04	8,22884E-04	1,10585E-03	1,33507E-03	1,82441E-03	1,95948E-03	9,66820E-04	1,00145E-03	1,18677E-03	1,22984E-03	3,44030E-03	2,00283E-03	9,81286E-04	8,72056E-04	8,19367E-04	7,31347E-04	5,80238E-04	8,51697E-04	8,74591E-04	8,90507E-04	9,69787E-04	7,44534E-04	7,87560E-04	8,02250E-04	7,21372E-04	0,002991502	0,001585449	0,000550076	0,00044297
669	3,19316E-03	2,60562E-03	1,89739E-03	1,12099E-03	6,05596E-04	4,98162E-04	4,44092E-04	7,24167E-04	8,52889E-04	1,33549E-03	1,60341E-03	5,47545E-04	5,56915E-04	7,67708E-04	8,74711E-04	3,55603E-03	3,00015E-03	2,27342E-03	1,50731E-03	1,03712E-03	9,04304E-04	8,01145E-04	1,07663E-03	1,30019E-03	1,77864E-03	1,90965E-03	9,44358E-04	9,75053E-04	1,14931E-03	1,19229E-03	3,36512E-03	1,94796E-03	9,58377E-04	8,50283E-04	7,97312E-04	7,13131E-04	5,63596E-04	8,31358E-04	8,53178E-04	8,68832E-04	9,47189E-04	7,26483E-04	7,69700E-04	7,82319E-04	7,02108E-04	0,002920749	0,00155146	0,000540754	0,000432388
670	3,11502E-03	2,54293E-03	1,85161E-03	1,08962E-03	5,86380E-04	4,91362E-04	4,30104E-04	7,07378E-04	8,30834E-04	1,30851E-03	1,58128E-03	5,32700E-04	5,46564E-04	7,46464E-04	8,53452E-04	3,47981E-03	2,93434E-03	2,21224E-03	1,47264E-03	1,00955E-03	8,82033E-04	7,79366E-04	1,04898E-03	1,26663E-03	1,73301E-03	1,86379E-03	9,21388E-04	9,48055E-04	1,11778E-03	1,16055E-03	3,29884E-03	1,89203E-03	9,32722E-04	8,29725E-04	7,75795E-04	6,95204E-04	5,46748E-04	8,15606E-04	8,37050E-04	8,47406E-04	9,27234E-04	7,10062E-04	7,50435E-04	7,62267E-04	6,87573E-04	0,002854871	0,001518643	0,000531152	0,000422085
671	3,04168E-03	2,47774E-03	1,81185E-03	1,05831E-03	5,74352E-04	4,75299E-04	4,17455E-04	6,90936E-04	8,09955E-04	1,27995E-03	1,54690E-03	5,17494E-04	5,33308E-04	7,28553E-04	8,31270E-04	3,39718E-03	2,85645E-03	2,15476E-03	1,43595E-03	9,84390E-04	8,57264E-04	7,58016E-04	1,01917E-03	1,23113E-03	1,68416E-03	1,81748E-03	8,96925E-04	9,27434E-04	1,09083E-03	1,13813E-03	3,21848E-03	1,83925E-03	9,07428E-04	8,08003E-04	7,56158E-04	6,75507E-04	5,31758E-04	7,95485E-04	8,17000E-04	8,23775E-04	9,04691E-04	6,87737E-04	7,27314E-04	7,37199E-04	6,70612E-04	0,002788935	0,00147919	0,000517765	0,000412705
672	2,97569E-03	2,41449E-03	1,77849E-03	1,02852E-03	5,67684E-04	4,54055E-04	4,06239E-04	6,75697E-04	7,90969E-04	1,25222E-03	1,50699E-03	5,02790E-04	5,18976E-04	7,13782E-04	8,09683E-04	3,31534E-03	2,77499E-03	2,10267E-03	1,40003E-03	9,62155E-04	8,32129E-04	7,38007E-04	9,89439E-04	1,19615E-03	1,63566E-03	1,77346E-03	8,72790E-04	9,12163E-04	1,06831E-03	1,12322E-03	3,13382E-03	1,79105E-03	8,83644E-04	7,86693E-04	7,38780E-04	6,55648E-04	5,18694E-04	7,73736E-04	7,95634E-04	7,99916E-04	8,81800E-04	6,62651E-04	7,02781E-04	7,09998E-04	6,53073E-04	0,002726933	0,001437644	0,000502722	0,000404496
673	2,90220E-03	2,35786E-03	1,73736E-03	1,00691E-03	5,55199E-04	4,42995E-04	3,98058E-04	6,57454E-04	7,76547E-04	1,22257E-03	1,46836E-03	4,92149E-04	5,06151E-04	6,98668E-04	7,91779E-04	3,23530E-03	2,70551E-03	2,05218E-03	1,36535E-03	9,40364E-04	8,11821E-04	7,16444E-04	9,69030E-04	1,16749E-03	1,59053E-03	1,72796E-03	8,49596E-04	8,90944E-04	1,04187E-03	1,09393E-03	3,05369E-03	1,75049E-03	8,56931E-04	7,63971E-04	7,18921E-04	6,37486E-04	5,06781E-04	7,53054E-04	7,72244E-04	7,79695E-04	8,54242E-04	6,45412E-04	6,82751E-04	6,90670E-04	6,39337E-04	0,002664198	0,001403859	0,000488572	0,000396053
674	2,83239E-03	2,31187E-03	1,69647E-03	9,93075E-04	5,40792E-04	4,39311E-04	3,92839E-04	6,39246E-04	7,67097E-04	1,19522E-03	1,43462E-03	4,85351E-04	4,95658E-04	6,85335E-04	7,78338E-04	3,16549E-03	2,65087E-03	2,00846E-03	1,33528E-03	9,21506E-04	7,96707E-04	6,95940E-04	9,56990E-04	1,14593E-03	1,55187E-03	1,68641E-03	8,29351E-04	8,68670E-04	1,01600E-03	1,05907E-03	2,98487E-03	1,71948E-03	8,30833E-04	7,42530E-04	6,99584E-04	6,22127E-04	4,96997E-04	7,35125E-04	7,49786E-04	7,63857E-04	8,26242E-04	6,34705E-04	6,67333E-04	6,78009E-04	6,29709E-04	0,002608567	0,001378711	0,000476323	0,000388596
675	2,76356E-03	2,25919E-03	1,64970E-03	9,70608E-04	5,29301E-04	4,26033E-04	3,80799E-04	6,21613E-04	7,45724E-04	1,15885E-03	1,39188E-03	4,76083E-04	4,84842E-04	6,68595E-04	7,60233E-04	3,07493E-03	2,57688E-03	1,95330E-03	1,29731E-03	8,91887E-04	7,72945E-04	6,78032E-04	9,32743E-04	1,11897E-03	1,51277E-03	1,64315E-03	8,04079E-04	8,43299E-04	9,92081E-04	1,02554E-03	2,90762E-03	1,68079E-03	8,08077E-04	7,21332E-04	6,80374E-04	6,06956E-04	4,86679E-04	7,18401E-04	7,28147E-04	7,41454E-04	8,04072E-04	6,14988E-04	6,50396E-04	6,60004E-04	6,08676E-04	0,002539539	0,001349599	0,000463449	0,000376737
676	2,70068E-03	2,20716E-03	1,60292E-03	9,45220E-04	5,20455E-04	4,08265E-04	3,65722E-04	6,05531E-04	7,19189E-04	1,11979E-03	1,34690E-03	4,66351E-04	4,74784E-04	6,51264E-04	7,41013E-04	2,97892E-03	2,49723E-03	1,89563E-03	1,25751E-03	8,58069E-04	7,45910E-04	6,62902E-04	9,03531E-04	1,09118E-03	1,47639E-03	1,60216E-03	7,77616E-04	8,17880E-04	9,71188E-04	9,94810E-04	2,83138E-03	1,64108E-03	7,88777E-04	7,01701E-04	6,62578E-04	5,93075E-04	4,77002E-04	7,03744E-04	7,08411E-04	7,16873E-04	7,86731E-04	5,91488E-04	6,33887E-04	6,40324E-04	5,82524E-04	0,002468056	0,001320887	0,000451141	0,00036318
677	2,64242E-03	2,15724E-03	1,57075E-03	9,18957E-04	5,09369E-04	3,99997E-04	3,59886E-04	5,92463E-04	7,04061E-04	1,10044E-03	1,32061E-03	4,56976E-04	4,64838E-04	6,33676E-04	7,25718E-04	2,91703E-03	2,44601E-03	1,86392E-03	1,23256E-03	8,34240E-04	7,29471E-04	6,47763E-04	8,82161E-04	1,06549E-03	1,45058E-03	1,56455E-03	7,59250E-04	7,97369E-04	9,41669E-04	9,78323E-04	2,76654E-03	1,60236E-03	7,65120E-04	6,82399E-04	6,45147E-04	5,77111E-04	4,66672E-04	6,81969E-04	6,91186E-04	6,94106E-04	7,70796E-04	5,76371E-04	6,22405E-04	6,24004E-04	5,70664E-04	0,00241567	0,001290313	0,000442084	0,000353767
678	2,56813E-03	2,09336E-03	1,53510E-03	8,85812E-04	4,93602E-04	3,93781E-04	3,56259E-04	5,76807E-04	6,89838E-04	1,08350E-03	1,29464E-03	4,44608E-04	4,51718E-04	6,11521E-04	7,07376E-04	2,85221E-03	2,39224E-03	1,83251E-03	1,20660E-03	8,09645E-04	7,13343E-04	6,28109E-04	8,58626E-04	1,03344E-03	1,42011E-03	1,51775E-03	7,39705E-04	7,73785E-04	9,01149E-04	9,62308E-04	2,68822E-03	1,55296E-03	7,33874E-04	6,58485E-04	6,23390E-04	5,56049E-04	4,52763E-04	6,51781E-04	6,70413E-04	6,67377E-04	7,50221E-04	5,61490E-04	6,09166E-04	6,05032E-04	5,62106E-04	0,002356197	0,001249802	0,00043161	0,000343988
679	2,51820E-03	2,04436E-03	1,49992E-03	8,62857E-04	4,80006E-04	3,89305E-04	3,49486E-04	5,64728E-04	6,73726E-04	1,05644E-03	1,26943E-03	4,34218E-04	4,41359E-04	6,00522E-04	6,91386E-04	2,79186E-03	2,34148E-03	1,79053E-03	1,17592E-03	7,91670E-04	6,95858E-04	6,12020E-04	8,34642E-04	1,00076E-03	1,39059E-03	1,48588E-03	7,20771E-04	7,51910E-04	8,82569E-04	9,37230E-04	2,63010E-03	1,51628E-03	7,19887E-04	6,46651E-04	6,06422E-04	5,44290E-04	4,38100E-04	6,36240E-04	6,54173E-04	6,54174E-04	7,27240E-04	5,48256E-04	5,93176E-04	5,91677E-04	5,48618E-04	0,002307898	0,001222175	0,000422211	0,000337323
680	2,45843E-03	1,98510E-03	1,45245E-03	8,37347E-04	4,63394E-04	3,82394E-04	3,38374E-04	5,49578E-04	6,51141E-04	1,01596E-03	1,23399E-03	4,21112E-04	4,28583E-04	5,89614E-04	6,70709E-04	2,71032E-03	2,27260E-03	1,72881E-03	1,13329E-03	7,70119E-04	6,71956E-04	5,92451E-04	8,03486E-04	9,59424E-04	1,34993E-03	1,44843E-03	6,96105E-04	7,24537E-04	8,66639E-04	9,00206E-04	2,55928E-03	1,47276E-03	7,07777E-04	6,34947E-04	5,86576E-04	5,32239E-04	4,19429E-04	6,22070E-04	6,34546E-04	6,41693E-04	6,97085E-04	5,31205E-04	5,70985E-04	5,75956E-04	5,28314E-04	0,002245488	0,001190243	0,000409786	0,00032927
681	2,39137E-03	1,93969E-03	1,41492E-03	8,17655E-04	4,47592E-04	3,72853E-04	3,28846E-04	5,35155E-04	6,32873E-04	9,83287E-04	1,19857E-03	4,08186E-04	4,18082E-04	5,75302E-04	6,52447E-04	2,63838E-03	2,21465E-03	1,67816E-03	1,10014E-03	7,49647E-04	6,53330E-04	5,76205E-04	7,79813E-04	9,37581E-04	1,30818E-03	1,40743E-03	6,76916E-04	7,03219E-04	8,45280E-04	8,77527E-04	2,48902E-03	1,43342E-03	6,89506E-04	6,15482E-04	5,71647E-04	5,18571E-04	4,08067E-04	6,04179E-04	6,16210E-04	6,25433E-04	6,75488E-04	5,18053E-04	5,52070E-04	5,62845E-04	5,12323E-04	0,002184547	0,001156145	0,000397965	0,000320969
682	2,32276E-03	1,90100E-03	1,38217E-03	8,00781E-04	4,32342E-04	3,62481E-04	3,20136E-04	5,21334E-04	6,16687E-04	9,54247E-04	1,16382E-03	3,95555E-04	4,08740E-04	5,59976E-04	6,35522E-04	2,57180E-03	2,16237E-03	1,63286E-03	1,07138E-03	7,30040E-04	6,37182E-04	5,61613E-04	7,59559E-04	9,24093E-04	1,26669E-03	1,36580E-03	6,60301E-04	6,84707E-04	8,22256E-04	8,61094E-04	2,42039E-03	1,39657E-03	6,69179E-04	5,93251E-04	5,59018E-04	5,04562E-04	3,99857E-04	5,85141E-04	5,98734E-04	6,08031E-04	6,57674E-04	5,06766E-04	5,34750E-04	5,51119E-04	4,98334E-04	0,002125446	0,001121831	0,000386607	0,000312758
683	2,25969E-03	1,85570E-03	1,34919E-03	7,80558E-04	4,21851E-04	3,50828E-04	3,09791E-04	5,09991E-04	6,00066E-04	9,28042E-04	1,13651E-03	3,85366E-04	3,95877E-04	5,45650E-04	6,18481E-04	2,50474E-03	2,11125E-03	1,59217E-03	1,03845E-03	7,11504E-04	6,15543E-04	5,41631E-04	7,43787E-04	9,04623E-04	1,22893E-03	1,32381E-03	6,41227E-04	6,66958E-04	7,98106E-04	8,35997E-04	2,35648E-03	1,35794E-03	6,47718E-04	5,76293E-04	5,35926E-04	4,85818E-04	3,93516E-04	5,66878E-04	5,74094E-04	5,87308E-04	6,44821E-04	4,94645E-04	5,16381E-04	5,33242E-04	4,81977E-04	0,002074014	0,001088674	0,00037883	0,00030218
684	2,20753E-03	1,81557E-03	1,32152E-03	7,62309E-04	4,14675E-04	3,40132E-04	3,00118E-04	5,01541E-04	5,85692E-04	9,06509E-04	1,11629E-03	3,77552E-04	3,83386E-04	5,33848E-04	6,03869E-04	2,44753E-03	2,06897E-03	1,55942E-03	1,00824E-03	6,96178E-04	5,94470E-04	5,21952E-04	7,32532E-04	8,86732E-04	1,19735E-03	1,28697E-03	6,23868E-04	6,52136E-04	7,76752E-04	8,11268E-04	2,30359E-03	1,32412E-03	6,28446E-04	5,63435E-04	5,11370E-04	4,67378E-04	3,89397E-04	5,51137E-04	5,49271E-04	5,67780E-04	6,36254E-04	4,84217E-04	4,99703E-04	5,15380E-04	4,66725E-04	0,002033503	0,001060252	0,000373797	0,000291992
685	2,15025E-03	1,76702E-03	1,28363E-03	7,50586E-04	4,04187E-04	3,31816E-04	2,91659E-04	4,85397E-04	5,73325E-04	8,85768E-04	1,08394E-03	3,68467E-04	3,75407E-04	5,15042E-04	5,83697E-04	2,38135E-03	2,00384E-03	1,51611E-03	9,84069E-04	6,76111E-04	5,79741E-04	5,11738E-04	7,14287E-04	8,50745E-04	1,16524E-03	1,25375E-03	6,02864E-04	6,34192E-04	7,58777E-04	7,82407E-04	2,24385E-03	1,28906E-03	6,16548E-04	5,43802E-04	5,01248E-04	4,54184E-04	3,74489E-04	5,38388E-04	5,38363E-04	5,52636E-04	6,15554E-04	4,65940E-04	4,85953E-04	4,99654E-04	4,52113E-04	0,0019743	0,00103606	0,000364951	0,000286195
686	2,09502E-03	1,71893E-03	1,24492E-03	7,41954E-04	3,93420E-04	3,24712E-04	2,84012E-04	4,67855E-04	5,62466E-04	8,66697E-04	1,04989E-03	3,59623E-04	3,69317E-04	4,95074E-04	5,62882E-04	2,31648E-03	1,93547E-03	1,47227E-03	9,63211E-04	6,55794E-04	5,67745E-04	5,05037E-04	6,95230E-04	8,10973E-04	1,13487E-03	1,22358E-03	5,81787E-04	6,16390E-04	7,42994E-04	7,53613E-04	2,18583E-03	1,25574E-03	6,07748E-04	5,23116E-04	4,96022E-04	4,43200E-04	3,57121E-04	5,27363E-04	5,32269E-04	5,39622E-04	5,92409E-04	4,46178E-04	4,73812E-04	4,85330E-04	4,38404E-04	0,001912992	0,001014755	0,000355624	0,000282107
687	2,04733E-03	1,66878E-03	1,20680E-03	7,16018E-04	3,83951E-04	3,12658E-04	2,80633E-04	4,59311E-04	5,45651E-04	8,51633E-04	1,02154E-03	3,52353E-04	3,57898E-04	4,82257E-04	5,51201E-04	2,25315E-03	1,88745E-03	1,42186E-03	9,39905E-04	6,35231E-04	5,54675E-04	4,89354E-04	6,76639E-04	7,97361E-04	1,10865E-03	1,19070E-03	5,74336E-04	5,96591E-04	7,19780E-04	7,32345E-04	2,13527E-03	1,22182E-03	5,86739E-04	5,09981E-04	4,77650E-04	4,28886E-04	3,42293E-04	5,09408E-04	5,19783E-04	5,21994E-04	5,79725E-04	4,37208E-04	4,62721E-04	4,77761E-04	4,27480E-04	0,001871194	0,000994423	0,00034255	0,000277734
688	1,99535E-03	1,61325E-03	1,16526E-03	6,84127E-04	3,73649E-04	2,98579E-04	2,77392E-04	4,51428E-04	5,25910E-04	8,34992E-04	9,91446E-04	3,44407E-04	3,44242E-04	4,69610E-04	5,39939E-04	2,18355E-03	1,83841E-03	1,36577E-03	9,13311E-04	6,12738E-04	5,39750E-04	4,70239E-04	6,56167E-04	7,87235E-04	1,08012E-03	1,15373E-03	5,68252E-04	5,74586E-04	6,92796E-04	7,10592E-04	2,08013E-03	1,18419E-03	5,61285E-04	4,97026E-04	4,54946E-04	4,12568E-04	3,27001E-04	4,88409E-04	5,04365E-04	5,01801E-04	5,67669E-04	4,29358E-04	4,50512E-04	4,70308E-04	4,15921E-04	0,001828265	0,000971419	0,000327629	0,000272496
689	1,94280E-03	1,57027E-03	1,13645E-03	6,63390E-04	3,63296E-04	2,92289E-04	2,70752E-04	4,34478E-04	5,11150E-04	8,02465E-04	9,64077E-04	3,32067E-04	3,35080E-04	4,57258E-04	5,31316E-04	2,13470E-03	1,79289E-03	1,33598E-03	8,88067E-04	5,94417E-04	5,24551E-04	4,54981E-04	6,37124E-04	7,59970E-04	1,04851E-03	1,12496E-03	5,50946E-04	5,57206E-04	6,79165E-04	6,91384E-04	2,01504E-03	1,15086E-03	5,46590E-04	4,85452E-04	4,47781E-04	4,02605E-04	3,17875E-04	4,71012E-04	4,86856E-04	4,89196E-04	5,46009E-04	4,17197E-04	4,32942E-04	4,58407E-04	4,05633E-04	0,001784214	0,000941672	0,000320353	0,000260364
690	1,88790E-03	1,52748E-03	1,10841E-03	6,43666E-04	3,52510E-04	2,86933E-04	2,63253E-04	4,15517E-04	4,96595E-04	7,66350E-04	9,36018E-04	3,18605E-04	3,26255E-04	4,44423E-04	5,22549E-04	2,08680E-03	1,74587E-03	1,30894E-03	8,62001E-04	5,76062E-04	5,08691E-04	4,39796E-04	6,17558E-04	7,28998E-04	1,01515E-03	1,09621E-03	5,31167E-04	5,39908E-04	6,66943E-04	6,71780E-04	1,94592E-03	1,11688E-03	5,33001E-04	4,73550E-04	4,42650E-04	3,93211E-04	3,09372E-04	4,53614E-04	4,68409E-04	4,77255E-04	5,22108E-04	4,03849E-04	4,13956E-04	4,45259E-04	3,95085E-04	0,001737943	0,000909708	0,000313952	0,000246773
691	1,84788E-03	1,49597E-03	1,08698E-03	6,32692E-04	3,48229E-04	2,76454E-04	2,55042E-04	4,07062E-04	4,86699E-04	7,64463E-04	9,15872E-04	3,10521E-04	3,18966E-04	4,37865E-04	5,00778E-04	2,02338E-03	1,69253E-03	1,27255E-03	8,35181E-04	5,57756E-04	4,90645E-04	4,24295E-04	6,07312E-04	7,12300E-04	9,89137E-04	1,06521E-03	5,11395E-04	5,26288E-04	6,48831E-04	6,56944E-04	1,89395E-03	1,08364E-03	5,13616E-04	4,64657E-04	4,26676E-04	3,84409E-04	3,01734E-04	4,39281E-04	4,56209E-04	4,71792E-04	5,11596E-04	3,88057E-04	3,98872E-04	4,24392E-04	3,84351E-04	0,001689153	0,000887502	0,00030833	0,000237169
692	1,80521E-03	1,46223E-03	1,06379E-03	6,21208E-04	3,43858E-04	2,64775E-04	2,46153E-04	3,98770E-04	4,76182E-04	7,64510E-04	8,94456E-04	3,02276E-04	3,11106E-04	4,30987E-04	4,76422E-04	1,95357E-03	1,63452E-03	1,23221E-03	8,06303E-04	5,38129E-04	4,71189E-04	4,07738E-04	5,96673E-04	6,95445E-04	9,61586E-04	1,03149E-03	4,90381E-04	5,11831E-04	6,28595E-04	6,41100E-04	1,83935E-03	1,04792E-03	4,92387E-04	4,55028E-04	4,08549E-04	3,74788E-04	2,93488E-04	4,24222E-04	4,43597E-04	4,65968E-04	5,01310E-04	3,71062E-04	3,83226E-04	4,01656E-04	3,72702E-04	0,001636147	0,000864259	0,000302095	0,000227397
693	1,75117E-03	1,42749E-03	1,03600E-03	6,04108E-04	3,28836E-04	2,57799E-04	2,33725E-04	3,83457E-04	4,58851E-04	7,32229E-04	8,66112E-04	2,88953E-04	3,00992E-04	4,22586E-04	4,60026E-04	1,91721E-03	1,59406E-03	1,19441E-03	7,81853E-04	5,33722E-04	4,61294E-04	3,92571E-04	5,67049E-04	6,73399E-04	9,29240E-04	9,94864E-04	4,72291E-04	4,95984E-04	6,02235E-04	6,20991E-04	1,79735E-03	1,02060E-03	4,82097E-04	4,39140E-04	3,97524E-04	3,63312E-04	2,82053E-04	4,17425E-04	4,35381E-04	4,48247E-04	4,82813E-04	3,64705E-04	3,76299E-04	3,92063E-04	3,54755E-04	0,001593581	0,000845116	0,000293278	0,000226714
694	1,69667E-03	1,39281E-03	1,00812E-03	5,86834E-04	3,13366E-04	2,51116E-04	2,21206E-04	3,67863E-04	4,41309E-04	6,98520E-04	8,37555E-04	2,75486E-04	2,90793E-04	4,14094E-04	4,44055E-04	1,88249E-03	1,55460E-03	1,15697E-03	7,57697E-04	5,30021E-04	4,51834E-04	3,77579E-04	5,36724E-04	6,51161E-04	8,96840E-04	9,58235E-04	4,54450E-04	4,80156E-04	5,75636E-04	6,00805E-04	1,75614E-03	9,93862E-04	4,72383E-04	4,22982E-04	3,86902E-04	3,51771E-04	2,70516E-04	4,11008E-04	4,27350E-04	4,29987E-04	4,64032E-04	3,58870E-04	3,69842E-04	3,83102E-04	3,36576E-04	0,001551595	0,000826348	0,000284337	0,000226473
695	1,63420E-03	1,34678E-03	9,79035E-04	5,72064E-04	3,05242E-04	2,49531E-04	2,20336E-04	3,57478E-04	4,34802E-04	6,76313E-04	8,15029E-04	2,74427E-04	2,80872E-04	3,94263E-04	4,32554E-04	1,81438E-03	1,51237E-03	1,13737E-03	7,36576E-04	5,08599E-04	4,32430E-04	3,74740E-04	5,34402E-04	6,29439E-04	8,78755E-04	9,33074E-04	4,48832E-04	4,69737E-04	5,56762E-04	5,89615E-04	1,70832E-03	9,76049E-04	4,61151E-04	4,07298E-04	3,79576E-04	3,39577E-04	2,64409E-04	3,93904E-04	4,07525E-04	4,13029E-04	4,55497E-04	3,47614E-04	3,62303E-04	3,70256E-04	3,29402E-04	0,001498536	0,00081337	0,000271823	0,000219785
696	1,57942E-03	1,30676E-03	9,54367E-04	5,59469E-04	2,98509E-04	2,48569E-04	2,19965E-04	3,48776E-04	4,29332E-04	6,57324E-04	7,96066E-04	2,74167E-04	2,72512E-04	3,76956E-04	4,22678E-04	1,75543E-03	1,47653E-03	1,12162E-03	7,19106E-04	4,89991E-04	4,15497E-04	3,73091E-04	5,32162E-04	6,11317E-04	8,63721E-04	9,12853E-04	4,44034E-04	4,61084E-04	5,40553E-04	5,80030E-04	1,66798E-03	9,61845E-04	4,51794E-04	3,93577E-04	3,73101E-04	3,29046E-04	2,59187E-04	3,78780E-04	3,90153E-04	3,98680E-04	4,48190E-04	3,37765E-04	3,55665E-04	3,59262E-04	3,23628E-04	0,001453205	0,000802501	0,000261012	0,000214342
697	1,52473E-03	1,26116E-03	9,25502E-04	5,38149E-04	2,90507E-04	2,38262E-04	2,10500E-04	3,39509E-04	4,07485E-04	6,38221E-04	7,71675E-04	2,65157E-04	2,67469E-04	3,70139E-04	4,05985E-04	1,70521E-03	1,42742E-03	1,08001E-03	7,03109E-04	4,77794E-04	4,05350E-04	3,61153E-04	4,91543E-04	6,02030E-04	8,30295E-04	8,98820E-04	4,18518E-04	4,44702E-04	5,24571E-04	5,51531E-04	1,61668E-03	9,30048E-04	4,37055E-04	3,80518E-04	3,51820E-04	3,19309E-04	2,48078E-04	3,65804E-04	3,81247E-04	3,94172E-04	4,26052E-04	3,24229E-04	3,36280E-04	3,49612E-04	3,14747E-04	0,001416923	0,000763597	0,0002567	0,000211662
698	1,47595E-03	1,21961E-03	8,97893E-04	5,17905E-04	2,83248E-04	2,28517E-04	2,02079E-04	3,31134E-04	3,88119E-04	6,19744E-04	7,49837E-04	2,56444E-04	2,62147E-04	3,63338E-04	3,91346E-04	1,65802E-03	1,38173E-03	1,04046E-03	6,87612E-04	4,65361E-04	3,95372E-04	3,49371E-04	4,56033E-04	5,91627E-04	7,98459E-04	8,81410E-04	3,95824E-04	4,27954E-04	5,09563E-04	5,25912E-04	1,56900E-03	8,99017E-04	4,21600E-04	3,68604E-04	3,32375E-04	3,09584E-04	2,38278E-04	3,53952E-04	3,73523E-04	3,88773E-04	4,05870E-04	3,12376E-04	3,18727E-04	3,40326E-04	3,06567E-04	0,001381122	0,000727595	0,000251579	0,000208264
699	1,45705E-03	1,19672E-03	8,71661E-04	5,01025E-04	2,78883E-04	2,20880E-04	1,99437E-04	3,26309E-04	3,83285E-04	6,00493E-04	7,39897E-04	2,47687E-04	2,52576E-04	3,53537E-04	3,88107E-04	1,61844E-03	1,34881E-03	1,00683E-03	6,69825E-04	4,47290E-04	3,83238E-04	3,35753E-04	4,53416E-04	5,68173E-04	7,71312E-04	8,32301E-04	3,90072E-04	4,05009E-04	4,97208E-04	5,16529E-04	1,53389E-03	8,65889E-04	3,97488E-04	3,61766E-04	3,23328E-04	2,97334E-04	2,35842E-04	3,47150E-04	3,71052E-04	3,73649E-04	3,96313E-04	3,09934E-04	3,11658E-04	3,30753E-04	3,00798E-04	0,001337014	0,000706321	0,000238529	0,000197927
700	1,43081E-03	1,16924E-03	8,43215E-04	4,84194E-04	2,71629E-04	2,13862E-04	1,95484E-04	3,18597E-04	3,75317E-04	5,80893E-04	7,25433E-04	2,39363E-04	2,43415E-04	3,41785E-04	3,82340E-04	1,57523E-03	1,30960E-03	9,71100E-04	6,48761E-04	4,28538E-04	3,70137E-04	3,22328E-04	4,47220E-04	5,45972E-04	7,44661E-04	7,88364E-04	3,81677E-04	3,84955E-04	4,81496E-04	5,03882E-04	1,49248E-03	8,31726E-04	3,77208E-04	3,51647E-04	3,14954E-04	2,85341E-04	2,32326E-04	3,39780E-04	3,64647E-04	3,57397E-04	3,85070E-04	3,04598E-04	3,03416E-04	3,18804E-04	2,95072E-04	0,001294478	0,000683784	0,000227024	0,00018799
701	1,38945E-03	1,13598E-03	8,15810E-04	4,73807E-04	2,55026E-04	2,12301E-04	1,88126E-04	3,02081E-04	3,58114E-04	5,67199E-04	6,99829E-04	2,36019E-04	2,39225E-04	3,25818E-04	3,69986E-04	1,53570E-03	1,25923E-03	9,38697E-04	6,21515E-04	4,12475E-04	3,57542E-04	3,14001E-04	4,30543E-04	5,36470E-04	7,29815E-04	7,78168E-04	3,66304E-04	3,82925E-04	4,57119E-04	4,83091E-04	1,44206E-03	8,03944E-04	3,79026E-04	3,31477E-04	3,13478E-04	2,78249E-04	2,26811E-04	3,34064E-04	3,45277E-04	3,40952E-04	3,71238E-04	2,90169E-04	2,93793E-04	3,00511E-04	2,93113E-04	0,001275398	0,000664416	0,000225421	0,000182395
702	1,35586E-03	1,10550E-03	7,92798E-04	4,63999E-04	2,43361E-04	2,11790E-04	1,81527E-04	2,90756E-04	3,45572E-04	5,53728E-04	6,77523E-04	2,32280E-04	2,32988E-04	3,13765E-04	3,59849E-04	1,49926E-03	1,21906E-03	9,12057E-04	5,96902E-04	4,02124E-04	3,48818E-04	3,07886E-04	4,16902E-04	5,25452E-04	7,14091E-04	7,69747E-04	3,54658E-04	3,77533E-04	4,39241E-04	4,66785E-04	1,39737E-03	7,82148E-04	3,76510E-04	3,15173E-04	3,10023E-04	2,71732E-04	2,22825E-04	3,28130E-04	3,26762E-04	3,27598E-04	3,61093E-04	2,78093E-04	2,85191E-04	2,88975E-04	2,89203E-04	0,001253611	0,000649501	0,000224064	0,000178406
703	1,33207E-03	1,07239E-03	7,75088E-04	4,51318E-04	2,44078E-04	2,12301E-04	1,75406E-04	2,92098E-04	3,43571E-04	5,35435E-04	6,58394E-04	2,25047E-04	2,18324E-04	3,10336E-04	3,52787E-04	1,45715E-03	1,19735E-03	8,93638E-04	5,74294E-04	4,04878E-04	3,48221E-04	3,05334E-04	4,08231E-04	5,04684E-04	6,88663E-04	7,58962E-04	3,50661E-04	3,58327E-04	4,36482E-04	4,59290E-04	1,35605E-03	7,70521E-04	3,57275E-04	3,07344E-04	2,97561E-04	2,64240E-04	2,21202E-04	3,18285E-04	3,07608E-04	3,20268E-04	3,58411E-04	2,70324E-04	2,76824E-04	2,94809E-04	2,76580E-04	0,001211265	0,000641472	0,000221206	0,000177453
704	1,29962E-03	1,04024E-03	7,56108E-04	4,39264E-04	2,43344E-04	2,07546E-04	1,72326E-04	2,90963E-04	3,42348E-04	5,22155E-04	6,38595E-04	2,17860E-04	2,10717E-04	3,07663E-04	3,47770E-04	1,41506E-03	1,17407E-03	8,73067E-04	5,58423E-04	3,99993E-04	3,42148E-04	2,99130E-04	4,01937E-04	4,86811E-04	6,67195E-04	7,40930E-04	3,45618E-04	3,48036E-04	4,32671E-04	4,51862E-04	1,31884E-03	7,53160E-04	3,44099E-04	3,01512E-04	2,90262E-04	2,57615E-04	2,16856E-04	3,08385E-04	2,95932E-04	3,12854E-04	3,53044E-04	2,62928E-04	2,70901E-04	2,96043E-04	2,63341E-04	0,00117208	0,000630843	0,000217709	0,00017482
705	1,25261E-03	1,01329E-03	7,36680E-04	4,29870E-04	2,40191E-04	1,92195E-04	1,76223E-04	2,85357E-04	3,43725E-04	5,21108E-04	6,19316E-04	2,11439E-04	2,18793E-04	3,07462E-04	3,48110E-04	1,37730E-03	1,15085E-03	8,50506E-04	5,58582E-04	3,79981E-04	3,25411E-04	2,86031E-04	4,01865E-04	4,76619E-04	6,56204E-04	7,09671E-04	3,39342E-04	3,57781E-04	4,27836E-04	4,45885E-04	1,29437E-03	7,25818E-04	3,44901E-04	3,00812E-04	2,94825E-04	2,53608E-04	2,07349E-04	2,99313E-04	3,01107E-04	3,06192E-04	3,42973E-04	2,57118E-04	2,70981E-04	2,88273E-04	2,49649E-04	0,001143232	0,000616505	0,000213482	0,000169116
706	1,21685E-03	9,90687E-04	7,22345E-04	4,23223E-04	2,38903E-04	1,84578E-04	1,76777E-04	2,81049E-04	3,42069E-04	5,19400E-04	6,05716E-04	2,08619E-04	2,22765E-04	3,03366E-04	3,44852E-04	1,34286E-03	1,12835E-03	8,29165E-04	5,56800E-04	3,65933E-04	3,15775E-04	2,77296E-04	3,97595E-04	4,65998E-04	6,43313E-04	6,91544E-04	3,30746E-04	3,60282E-04	4,19658E-04	4,38140E-04	1,26734E-03	7,03283E-04	3,42399E-04	2,95336E-04	2,96001E-04	2,49068E-04	1,99119E-04	2,93606E-04	3,03739E-04	3,01746E-04	3,36289E-04	2,51145E-04	2,67584E-04	2,79434E-04	2,40414E-04	0,001119147	0,000603804	0,000211661	0,000164482
707	1,19191E-03	9,69383E-04	7,11943E-04	4,18503E-04	2,39180E-04	1,87965E-04	1,71151E-04	2,77205E-04	3,33801E-04	5,13768E-04	5,97609E-04	2,10232E-04	2,19103E-04	2,91549E-04	3,34096E-04	1,30624E-03	1,10076E-03	8,05185E-04	5,48898E-04	3,59163E-04	3,15436E-04	2,73827E-04	3,84607E-04	4,52159E-04	6,23939E-04	6,90015E-04	3,16742E-04	3,49510E-04	4,03987E-04	4,25240E-04	1,22941E-03	6,84387E-04	3,32864E-04	2,80827E-04	2,90256E-04	2,42331E-04	1,91799E-04	2,91506E-04	3,00711E-04	2,99072E-04	3,33012E-04	2,43544E-04	2,57313E-04	2,67419E-04	2,36799E-04	0,001096316	0,00059033	0,000212397	0,000160612
708	1,16503E-03	9,46823E-04	7,02629E-04	4,10155E-04	2,33450E-04	1,82818E-04	1,69007E-04	2,72134E-04	3,25825E-04	5,02449E-04	5,87495E-04	2,07665E-04	2,13699E-04	2,79772E-04	3,24958E-04	1,27454E-03	1,07040E-03	7,84833E-04	5,32439E-04	3,51120E-04	3,08638E-04	2,70464E-04	3,71409E-04	4,39901E-04	6,10027E-04	6,82959E-04	3,06416E-04	3,34486E-04	3,87387E-04	4,12150E-04	1,19706E-03	6,71745E-04	3,26444E-04	2,71528E-04	2,77841E-04	2,35614E-04	1,86042E-04	2,85550E-04	2,95588E-04	2,91776E-04	3,27004E-04	2,37204E-04	2,50726E-04	2,59681E-04	2,31094E-04	0,001066885	0,000580397	0,000208691	0,000159539
709	1,12967E-03	9,17724E-04	6,90754E-04	3,95485E-04	2,19657E-04	1,67021E-04	1,69891E-04	2,64206E-04	3,16417E-04	4,81976E-04	5,71936E-04	1,99245E-04	2,05169E-04	2,66527E-04	3,15896E-04	1,24154E-03	1,03111E-03	7,64345E-04	5,03416E-04	3,39739E-04	2,92861E-04	2,65760E-04	3,55963E-04	4,27053E-04	5,99003E-04	6,65963E-04	2,98594E-04	3,12838E-04	3,67639E-04	3,96616E-04	1,16455E-03	6,62553E-04	3,21786E-04	2,66658E-04	2,56373E-04	2,27647E-04	1,81050E-04	2,73687E-04	2,86496E-04	2,77674E-04	3,16142E-04	2,31009E-04	2,46954E-04	2,55379E-04	2,21776E-04	0,001024217	0,000571338	0,00019883	0,000160772
710	1,10129E-03	8,95076E-04	6,75305E-04	3,83135E-04	2,12219E-04	1,63071E-04	1,65261E-04	2,56666E-04	3,09201E-04	4,63286E-04	5,54486E-04	1,93330E-04	1,98812E-04	2,59752E-04	3,04329E-04	1,20971E-03	1,00255E-03	7,46104E-04	4,85706E-04	3,25611E-04	2,85369E-04	2,55644E-04	3,45641E-04	4,15815E-04	5,82550E-04	6,39679E-04	2,94055E-04	3,02550E-04	3,55090E-04	3,80401E-04	1,13596E-03	6,51636E-04	3,10575E-04	2,60496E-04	2,44359E-04	2,20606E-04	1,79651E-04	2,65155E-04	2,75684E-04	2,67445E-04	3,02219E-04	2,25510E-04	2,41683E-04	2,47637E-04	2,17572E-04	0,000990386	0,000549323	0,000192511	0,000156036
711	1,07388E-03	8,73861E-04	6,53982E-04	3,71010E-04	2,09086E-04	1,68195E-04	1,55355E-04	2,48322E-04	3,02454E-04	4,43988E-04	5,33031E-04	1,88634E-04	1,93373E-04	2,57189E-04	2,89332E-04	1,17359E-03	9,78465E-04	7,26479E-04	4,75174E-04	3,07743E-04	2,83477E-04	2,39912E-04	3,38033E-04	4,04090E-04	5,59061E-04	6,02848E-04	2,90975E-04	3,00301E-04	3,46909E-04	3,61908E-04	1,10565E-03	6,36512E-04	2,92568E-04	2,52135E-04	2,39036E-04	2,13357E-04	1,80466E-04	2,58203E-04	2,62217E-04	2,59220E-04	2,84396E-04	2,19605E-04	2,34132E-04	2,35963E-04	2,16657E-04	0,000959463	0,000514143	0,000188266	0,000145683
712	1,04135E-03	8,48452E-04	6,36585E-04	3,54973E-04	2,01277E-04	1,63702E-04	1,46416E-04	2,43706E-04	2,83019E-04	4,30775E-04	5,14715E-04	1,81717E-04	1,85279E-04	2,51281E-04	2,76547E-04	1,13866E-03	9,51240E-04	6,97687E-04	4,57010E-04	2,98306E-04	2,66677E-04	2,31684E-04	3,27882E-04	3,90451E-04	5,39573E-04	5,81331E-04	2,82037E-04	2,91054E-04	3,34008E-04	3,52330E-04	1,06718E-03	6,15347E-04	2,78868E-04	2,46957E-04	2,29110E-04	2,07888E-04	1,72329E-04	2,44684E-04	2,54634E-04	2,51711E-04	2,71422E-04	2,11187E-04	2,23627E-04	2,26530E-04	2,09818E-04	0,000933092	0,000494452	0,000182093	0,000138914
713	1,00813E-03	8,22457E-04	6,22887E-04	3,37418E-04	1,91172E-04	1,53946E-04	1,38355E-04	2,41811E-04	2,56761E-04	4,22069E-04	4,99363E-04	1,73897E-04	1,76033E-04	2,43973E-04	2,65655E-04	1,10694E-03	9,24276E-04	6,65052E-04	4,35378E-04	2,94455E-04	2,41725E-04	2,28351E-04	3,16964E-04	3,76546E-04	5,23603E-04	5,70038E-04	2,70291E-04	2,78354E-04	3,19076E-04	3,48744E-04	1,02626E-03	5,91999E-04	2,68288E-04	2,44188E-04	2,16991E-04	2,03921E-04	1,59328E-04	2,27849E-04	2,51052E-04	2,45176E-04	2,61871E-04	2,01758E-04	2,11878E-04	2,18899E-04	1,99975E-04	0,000911441	0,000484898	0,000175192	0,000134541
714	9,75099E-04	7,93667E-04	5,83879E-04	3,29747E-04	1,80334E-04	1,50104E-04	1,28118E-04	2,24475E-04	2,48460E-04	4,09332E-04	4,78758E-04	1,68583E-04	1,66692E-04	2,31177E-04	2,55635E-04	1,06567E-03	8,88646E-04	6,45036E-04	4,26398E-04	2,83974E-04	2,37171E-04	2,14228E-04	3,05940E-04	3,68569E-04	5,02502E-04	5,43425E-04	2,62744E-04	2,66316E-04	3,15052E-04	3,35045E-04	9,91984E-04	5,72476E-04	2,58761E-04	2,31007E-04	2,12085E-04	1,95879E-04	1,56212E-04	2,21671E-04	2,38223E-04	2,32302E-04	2,51644E-04	1,90788E-04	2,00720E-04	2,10320E-04	1,92215E-04	0,000889383	0,000467175	0,000168514	0,000128676
715	9,38311E-04	7,60639E-04	5,32475E-04	3,24691E-04	1,68462E-04	1,48005E-04	1,16478E-04	2,00110E-04	2,46242E-04	3,93408E-04	4,54170E-04	1,63594E-04	1,56629E-04	2,15274E-04	2,44941E-04	1,01640E-03	8,46069E-04	6,27455E-04	4,20755E-04	2,69761E-04	2,39729E-04	1,94968E-04	2,93664E-04	3,61507E-04	4,77375E-04	5,08587E-04	2,55823E-04	2,53466E-04	3,14128E-04	3,16032E-04	9,56401E-04	5,52203E-04	2,48624E-04	2,12782E-04	2,09199E-04	1,85455E-04	1,56383E-04	2,18820E-04	2,20784E-04	2,15982E-04	2,40146E-04	1,78427E-04	1,88971E-04	2,00529E-04	1,84507E-04	0,000863726	0,000444386	0,000161253	0,000121705
716	9,05843E-04	7,29641E-04	5,21489E-04	3,15338E-04	1,60985E-04	1,35739E-04	1,16064E-04	1,97826E-04	2,35356E-04	3,79228E-04	4,53379E-04	1,54764E-04	1,53223E-04	2,08372E-04	2,40184E-04	1,00024E-03	8,15774E-04	6,23141E-04	4,05210E-04	2,65854E-04	2,27319E-04	1,95921E-04	2,81078E-04	3,45993E-04	4,65196E-04	4,95364E-04	2,43695E-04	2,45909E-04	3,03578E-04	3,00751E-04	9,21105E-04	5,32907E-04	2,46520E-04	2,07869E-04	2,00206E-04	1,74544E-04	1,47681E-04	2,10008E-04	2,11409E-04	2,13363E-04	2,34695E-04	1,71708E-04	1,86572E-04	1,91346E-04	1,77247E-04	0,000832012	0,000431772	0,000157787	0,000118045
717	8,70836E-04	6,96214E-04	5,18076E-04	3,03744E-04	1,53900E-04	1,20473E-04	1,17879E-04	2,00027E-04	2,21475E-04	3,63964E-04	4,56562E-04	1,44390E-04	1,50805E-04	2,02784E-04	2,35920E-04	9,88135E-04	7,85167E-04	6,19662E-04	3,85720E-04	2,63386E-04	2,10439E-04	2,00951E-04	2,67294E-04	3,27094E-04	4,54288E-04	4,85344E-04	2,29350E-04	2,38648E-04	2,89561E-04	2,85133E-04	8,82237E-04	5,11745E-04	2,45403E-04	2,05309E-04	1,88966E-04	1,62793E-04	1,36271E-04	1,98950E-04	2,03096E-04	2,13186E-04	2,29776E-04	1,65643E-04	1,85688E-04	1,81535E-04	1,69387E-04	0,000795579	0,00041989	0,000154615	0,000114708
718	8,38169E-04	6,86525E-04	4,95445E-04	2,90583E-04	1,49233E-04	1,16083E-04	1,13828E-04	1,90770E-04	2,16914E-04	3,51441E-04	4,38631E-04	1,45772E-04	1,48690E-04	1,97259E-04	2,23117E-04	9,48683E-04	7,59746E-04	5,88566E-04	3,77531E-04	2,43667E-04	2,03615E-04	1,94137E-04	2,58525E-04	3,10770E-04	4,42904E-04	4,82809E-04	2,10828E-04	2,28673E-04	2,85040E-04	2,82733E-04	8,55213E-04	4,99923E-04	2,37318E-04	1,90794E-04	1,84911E-04	1,58942E-04	1,24573E-04	1,95777E-04	2,03747E-04	1,99040E-04	2,25118E-04	1,55486E-04	1,82215E-04	1,77921E-04	1,61083E-04	0,000773933	0,00041262	0,000143794	0,000110124
719	8,08005E-04	6,81450E-04	4,72028E-04	2,78010E-04	1,45241E-04	1,13182E-04	1,09454E-04	1,80765E-04	2,13991E-04	3,40171E-04	4,19586E-04	1,48903E-04	1,47052E-04	1,92296E-04	2,09941E-04	9,08787E-04	7,36975E-04	5,55967E-04	3,71655E-04	2,22612E-04	1,98437E-04	1,86575E-04	2,51005E-04	2,95507E-04	4,32728E-04	4,82573E-04	1,92296E-04	2,19004E-04	2,82389E-04	2,82627E-04	8,31840E-04	4,90542E-04	2,29129E-04	1,75414E-04	1,82167E-04	1,56400E-04	1,13093E-04	1,94034E-04	2,06017E-04	1,83841E-04	2,21142E-04	1,45256E-04	1,78995E-04	1,75498E-04	1,53137E-04	0,000756065	0,000407062	0,00013247	0,000105697
720	7,98332E-04	6,55448E-04	4,71312E-04	2,71966E-04	1,44502E-04	1,13095E-04	1,07031E-04	1,76348E-04	2,13694E-04	3,26533E-04	4,12933E-04	1,42410E-04	1,37086E-04	1,87069E-04	2,11712E-04	8,71387E-04	7,21006E-04	5,59756E-04	3,58519E-04	2,19725E-04	1,95406E-04	1,88553E-04	2,33067E-04	2,96546E-04	4,11317E-04	4,43317E-04	1,97878E-04	2,15603E-04	2,66341E-04	2,73964E-04	8,07458E-04	4,58816E-04	2,18329E-04	1,78967E-04	1,78294E-04	1,52350E-04	1,14989E-04	1,86776E-04	1,93606E-04	1,86359E-04	2,10345E-04	1,51791E-04	1,65443E-04	1,80925E-04	1,44209E-04	0,000733277	0,000394378	0,000132565	9,93161E-05
721	7,84458E-04	6,28740E-04	4,66978E-04	2,64715E-04	1,42009E-04	1,12240E-04	1,04244E-04	1,70626E-04	2,11315E-04	3,12613E-04	4,05163E-04	1,35125E-04	1,27482E-04	1,80640E-04	2,12098E-04	8,32171E-04	7,01298E-04	5,57663E-04	3,45122E-04	2,15870E-04	1,91306E-04	1,87821E-04	2,16307E-04	2,95599E-04	3,89576E-04	4,07534E-04	2,01387E-04	2,11437E-04	2,50198E-04	2,63484E-04	7,79851E-04	4,28114E-04	2,07424E-04	1,81209E-04	1,73296E-04	1,48045E-04	1,16071E-04	1,78905E-04	1,80512E-04	1,86906E-04	1,98694E-04	1,56516E-04	1,52082E-04	1,83958E-04	1,35140E-04	0,000707797	0,000380374	0,000131851	9,37249E-05
722	7,63317E-04	6,22953E-04	4,47466E-04	2,57315E-04	1,29047E-04	1,08651E-04	1,02414E-04	1,60096E-04	1,98040E-04	3,09813E-04	4,03413E-04	1,26656E-04	1,27372E-04	1,70843E-04	2,07628E-04	8,13071E-04	6,76305E-04	5,22628E-04	3,44183E-04	2,11755E-04	1,85123E-04	1,69289E-04	2,20911E-04	2,87598E-04	3,82529E-04	4,24160E-04	1,92850E-04	2,08772E-04	2,44872E-04	2,47656E-04	7,55767E-04	4,27293E-04	2,04887E-04	1,77866E-04	1,65162E-04	1,47573E-04	1,13865E-04	1,73224E-04	1,69766E-04	1,76221E-04	1,88291E-04	1,49777E-04	1,48095E-04	1,71400E-04	1,31141E-04	0,000687749	0,000370502	0,000128738	9,97239E-05
723	7,42737E-04	6,14661E-04	4,31260E-04	2,50608E-04	1,20547E-04	1,05245E-04	1,00231E-04	1,50397E-04	1,86919E-04	3,06064E-04	3,94663E-04	1,19063E-04	1,25945E-04	1,63706E-04	2,02346E-04	7,95840E-04	6,53814E-04	4,92657E-04	3,38280E-04	2,09177E-04	1,81015E-04	1,55271E-04	2,24350E-04	2,78169E-04	3,74113E-04	4,33406E-04	1,85331E-04	2,04432E-04	2,39965E-04	2,36163E-04	7,34783E-04	4,23232E-04	1,98926E-04	1,72021E-04	1,57692E-04	1,45578E-04	1,11621E-04	1,67381E-04	1,62146E-04	1,66740E-04	1,80876E-04	1,43926E-04	1,43672E-04	1,60257E-04	1,26860E-04	0,000667554	0,000359584	0,000124265	0,000101867
724	7,22513E-04	5,94363E-04	4,27435E-04	2,46040E-04	1,29904E-04	1,02326E-04	9,63466E-05	1,43884E-04	1,84228E-04	2,97517E-04	3,56636E-04	1,14871E-04	1,18808E-04	1,66965E-04	1,93269E-04	7,83908E-04	6,39896E-04	4,82471E-04	3,11389E-04	2,12118E-04	1,84756E-04	1,59418E-04	2,22139E-04	2,62354E-04	3,59152E-04	4,10978E-04	1,81529E-04	1,92775E-04	2,36064E-04	2,41715E-04	7,24429E-04	4,04737E-04	1,78688E-04	1,55711E-04	1,52616E-04	1,37000E-04	1,08902E-04	1,60508E-04	1,66816E-04	1,61873E-04	1,85121E-04	1,41358E-04	1,37150E-04	1,54675E-04	1,21151E-04	0,000645135	0,000343576	0,000114042	8,80272E-05
725	7,01636E-04	5,71810E-04	4,20327E-04	2,39640E-04	1,32940E-04	9,90623E-05	9,33148E-05	1,40302E-04	1,79814E-04	2,88091E-04	3,32272E-04	1,11313E-04	1,12885E-04	1,64339E-04	1,83595E-04	7,62136E-04	6,24920E-04	4,70740E-04	2,92714E-04	2,04722E-04	1,81860E-04	1,60506E-04	2,17066E-04	2,49164E-04	3,45805E-04	3,92026E-04	1,79517E-04	1,80707E-04	2,30876E-04	2,41474E-04	7,12415E-04	3,89681E-04	1,66818E-04	1,44824E-04	1,48660E-04	1,31200E-04	1,05314E-04	1,53458E-04	1,68300E-04	1,57165E-04	1,86626E-04	1,37750E-04	1,32791E-04	1,47273E-04	1,17498E-04	0,000624037	0,000330358	0,000107382	7,95578E-05
726	6,81446E-04	5,45967E-04	4,06920E-04	2,29781E-04	1,21794E-04	9,53264E-05	9,25300E-05	1,43861E-04	1,71998E-04	2,77566E-04	3,40476E-04	1,09562E-04	1,10133E-04	1,48707E-04	1,73192E-04	7,20184E-04	6,09409E-04	4,56896E-04	2,93934E-04	1,74304E-04	1,64282E-04	1,54989E-04	2,06095E-04	2,42860E-04	3,37278E-04	3,82377E-04	1,82109E-04	1,68371E-04	2,23429E-04	2,28597E-04	6,98668E-04	3,83774E-04	1,74750E-04	1,46918E-04	1,47724E-04	1,32205E-04	1,00072E-04	1,46521E-04	1,62902E-04	1,53310E-04	1,82318E-04	1,32180E-04	1,33808E-04	1,36208E-04	1,18923E-04	0,000607952	0,000324615	0,000109272	8,37376E-05
727	6,58836E-04	5,25013E-04	3,93194E-04	2,20150E-04	1,14062E-04	9,35880E-05	8,91007E-05	1,45191E-04	1,62153E-04	2,68893E-04	3,40717E-04	1,05409E-04	1,06245E-04	1,41035E-04	1,71756E-04	6,95505E-04	5,90045E-04	4,45997E-04	2,93254E-04	1,62454E-04	1,56165E-04	1,48402E-04	1,91321E-04	2,41491E-04	3,26918E-04	3,69098E-04	1,79622E-04	1,62741E-04	2,12001E-04	2,21376E-04	6,78329E-04	3,74851E-04	1,78151E-04	1,44321E-04	1,46237E-04	1,28292E-04	9,44376E-05	1,39467E-04	1,57353E-04	1,48973E-04	1,75090E-04	1,25836E-04	1,30311E-04	1,27955E-04	1,18883E-04	0,000594004	0,000315592	0,000109417	8,40575E-05
728	6,29956E-04	5,08836E-04	3,77337E-04	2,09918E-04	1,10750E-04	9,43035E-05	8,15082E-05	1,42685E-04	1,48733E-04	2,61725E-04	3,28055E-04	9,73713E-05	1,00279E-04	1,44171E-04	1,82404E-04	6,92594E-04	5,62653E-04	4,37396E-04	2,88564E-04	1,76518E-04	1,60938E-04	1,39658E-04	1,70326E-04	2,46126E-04	3,12537E-04	3,49052E-04	1,69085E-04	1,66019E-04	1,93992E-04	2,21303E-04	6,45651E-04	3,59995E-04	1,74263E-04	1,34387E-04	1,43321E-04	1,16794E-04	8,78507E-05	1,31664E-04	1,50917E-04	1,43308E-04	1,62941E-04	1,17859E-04	1,19794E-04	1,23200E-04	1,16223E-04	0,000580559	0,000300524	0,000106578	7,84798E-05
729	6,06172E-04	4,96795E-04	3,66063E-04	2,03027E-04	1,10337E-04	9,04752E-05	7,73205E-05	1,32986E-04	1,43821E-04	2,51217E-04	3,10433E-04	9,35889E-05	9,63850E-05	1,42442E-04	1,76841E-04	6,80931E-04	5,41371E-04	4,18148E-04	2,79817E-04	1,85853E-04	1,57184E-04	1,32813E-04	1,65220E-04	2,38709E-04	3,03741E-04	3,39003E-04	1,55557E-04	1,63865E-04	1,85960E-04	2,14476E-04	6,21985E-04	3,45326E-04	1,65618E-04	1,26192E-04	1,36986E-04	1,12480E-04	8,61281E-05	1,28008E-04	1,42095E-04	1,35407E-04	1,56153E-04	1,11589E-04	1,17655E-04	1,22620E-04	1,14154E-04	0,00056136	0,000294317	0,000101433	7,55474E-05
730	5,91420E-04	4,92109E-04	3,61605E-04	2,00641E-04	1,13350E-04	8,31873E-05	7,67838E-05	1,17745E-04	1,47667E-04	2,39512E-04	2,90584E-04	9,43451E-05	9,50721E-05	1,37335E-04	1,57869E-04	6,66270E-04	5,29572E-04	3,92300E-04	2,69426E-04	1,92230E-04	1,46842E-04	1,28661E-04	1,75718E-04	2,22103E-04	3,02215E-04	3,40477E-04	1,40462E-04	1,57973E-04	1,88328E-04	2,03086E-04	6,11015E-04	3,33343E-04	1,53871E-04	1,20497E-04	1,28550E-04	1,15498E-04	8,94393E-05	1,29042E-04	1,32150E-04	1,26469E-04	1,55364E-04	1,07681E-04	1,23964E-04	1,26711E-04	1,13448E-04	0,000541029	0,000298277	9,49378E-05	7,55629E-05
731	5,79574E-04	4,73996E-04	3,52496E-04	1,97764E-04	1,04577E-04	8,06027E-05	7,62119E-05	1,11626E-04	1,50958E-04	2,40955E-04	2,79393E-04	9,74062E-05	9,63212E-05	1,35277E-04	1,50538E-04	6,38212E-04	5,18771E-04	3,80043E-04	2,50029E-04	1,81176E-04	1,40684E-04	1,22841E-04	1,78368E-04	2,14308E-04	2,91950E-04	3,35456E-04	1,36210E-04	1,48913E-04	1,83711E-04	1,91998E-04	5,90256E-04	3,25621E-04	1,53972E-04	1,23268E-04	1,21188E-04	1,12570E-04	8,65343E-05	1,25124E-04	1,25938E-04	1,23321E-04	1,53597E-04	1,08126E-04	1,25342E-04	1,23630E-04	1,10921E-04	0,000523547	0,000286851	9,56501E-05	7,17565E-05
732	5,69652E-04	4,48528E-04	3,40936E-04	1,94715E-04	8,91950E-05	8,07014E-05	7,56624E-05	1,10681E-04	1,54040E-04	2,49946E-04	2,73190E-04	1,01835E-04	9,90739E-05	1,35007E-04	1,49815E-04	6,02869E-04	5,08787E-04	3,75606E-04	2,25626E-04	1,60370E-04	1,36939E-04	1,16131E-04	1,76716E-04	2,11564E-04	2,76892E-04	3,26953E-04	1,38122E-04	1,38118E-04	1,75252E-04	1,81145E-04	5,64244E-04	3,20456E-04	1,60831E-04	1,30889E-04	1,14469E-04	1,06351E-04	8,01690E-05	1,18474E-04	1,21875E-04	1,23491E-04	1,51363E-04	1,11086E-04	1,24026E-04	1,16573E-04	1,07422E-04	0,000507901	0,000266883	0,000100478	6,58249E-05
733	5,49002E-04	4,34612E-04	3,25184E-04	1,87023E-04	8,94162E-05	7,82964E-05	7,23039E-05	1,14927E-04	1,52587E-04	2,41900E-04	2,74343E-04	9,77393E-05	9,04678E-05	1,30509E-04	1,45712E-04	5,81023E-04	4,83569E-04	3,67920E-04	2,31174E-04	1,57719E-04	1,30714E-04	1,17002E-04	1,77073E-04	2,06921E-04	2,76691E-04	3,20513E-04	1,40297E-04	1,34839E-04	1,68756E-04	1,77655E-04	5,48773E-04	3,05753E-04	1,54887E-04	1,26280E-04	1,16061E-04	1,00210E-04	7,41770E-05	1,17992E-04	1,19262E-04	1,26978E-04	1,38294E-04	1,06323E-04	1,13466E-04	1,11871E-04	1,01501E-04	0,000492858	0,000267097	9,49725E-05	6,56794E-05
734	5,23511E-04	4,23248E-04	3,07213E-04	1,77362E-04	9,43897E-05	7,48983E-05	6,78584E-05	1,20611E-04	1,49343E-04	2,27830E-04	2,77235E-04	9,06808E-05	7,79664E-05	1,24333E-04	1,40172E-04	5,61935E-04	4,52176E-04	3,58307E-04	2,45768E-04	1,60446E-04	1,23347E-04	1,20028E-04	1,77679E-04	2,01167E-04	2,80587E-04	3,13948E-04	1,42270E-04	1,33609E-04	1,62439E-04	1,76068E-04	5,35262E-04	2,87189E-04	1,44476E-04	1,17463E-04	1,20049E-04	9,38054E-05	6,80741E-05	1,19199E-04	1,16817E-04	1,31274E-04	1,21342E-04	9,88240E-05	9,96099E-05	1,07617E-04	9,45223E-05	0,000476754	0,000273121	8,59212E-05	6,72218E-05
735	5,10342E-04	4,21823E-04	3,00600E-04	1,70847E-04	9,61391E-05	6,97505E-05	6,73762E-05	1,27092E-04	1,46099E-04	2,17672E-04	2,71430E-04	9,15058E-05	8,09498E-05	1,26475E-04	1,39617E-04	5,53063E-04	4,46957E-04	3,43281E-04	2,38649E-04	1,53742E-04	1,28772E-04	1,13463E-04	1,62202E-04	1,96515E-04	2,70695E-04	3,03512E-04	1,36390E-04	1,29965E-04	1,59474E-04	1,80516E-04	5,21222E-04	2,87192E-04	1,36582E-04	1,14882E-04	1,14604E-04	9,23084E-05	6,45265E-05	1,10070E-04	1,13557E-04	1,21597E-04	1,18386E-04	8,94870E-05	9,90949E-05	9,91819E-05	8,95843E-05	0,00046167	0,000267143	7,86417E-05	7,03254E-05
736	4,95888E-04	4,19325E-04	2,93907E-04	1,63835E-04	9,68907E-05	6,40535E-05	6,70530E-05	1,32871E-04	1,41963E-04	2,06867E-04	2,62892E-04	9,28482E-05	8,55126E-05	1,29015E-04	1,38962E-04	5,42528E-04	4,42877E-04	3,25793E-04	2,27445E-04	1,44970E-04	1,35110E-04	1,05060E-04	1,43804E-04	1,90945E-04	2,57469E-04	2,90885E-04	1,28736E-04	1,25323E-04	1,56119E-04	1,84751E-04	5,04332E-04	2,88033E-04	1,28242E-04	1,12536E-04	1,07294E-04	9,09362E-05	6,10341E-05	9,89760E-05	1,09613E-04	1,09492E-04	1,16691E-04	7,94200E-05	9,97916E-05	8,97308E-05	8,44256E-05	0,000444269	0,000258144	7,11747E-05	7,32193E-05
737	4,66310E-04	3,96335E-04	2,91425E-04	1,60994E-04	8,80990E-05	6,89510E-05	6,53421E-05	1,15427E-04	1,26839E-04	2,03376E-04	2,42230E-04	8,73481E-05	8,05927E-05	1,23712E-04	1,35050E-04	5,25773E-04	4,42802E-04	3,29089E-04	2,28287E-04	1,41695E-04	1,22782E-04	1,06480E-04	1,48612E-04	1,85648E-04	2,44569E-04	2,78683E-04	1,25122E-04	1,24565E-04	1,55381E-04	1,75656E-04	4,95022E-04	2,74036E-04	1,20714E-04	1,13319E-04	1,04138E-04	8,60092E-05	6,69761E-05	9,57850E-05	1,10817E-04	1,14664E-04	1,20147E-04	7,72418E-05	9,60462E-05	9,54647E-05	8,17694E-05	0,000437454	0,000251262	7,00691E-05	6,70775E-05
738	4,42357E-04	3,75756E-04	2,89182E-04	1,58268E-04	7,99301E-05	7,22137E-05	6,30351E-05	1,00102E-04	1,11825E-04	2,00071E-04	2,24893E-04	8,24616E-05	7,62683E-05	1,18285E-04	1,30844E-04	5,07342E-04	4,39225E-04	3,28076E-04	2,26962E-04	1,38911E-04	1,11558E-04	1,06830E-04	1,49484E-04	1,80639E-04	2,32181E-04	2,68164E-04	1,20632E-04	1,22577E-04	1,54539E-04	1,65386E-04	4,85666E-04	2,60209E-04	1,13938E-04	1,13519E-04	1,01269E-04	8,11496E-05	7,14512E-05	9,24694E-05	1,11850E-04	1,18388E-04	1,23780E-04	7,66768E-05	9,30963E-05	9,92705E-05	7,92664E-05	0,000431429	0,000241658	6,91402E-05	6,1119E-05
739	4,54549E-04	3,70594E-04	2,87362E-04	1,55783E-04	7,60308E-05	6,43491E-05	5,67641E-05	9,91505E-05	9,81172E-05	1,97318E-04	2,29319E-04	8,15332E-05	7,57705E-05	1,11926E-04	1,24466E-04	4,77170E-04	4,11318E-04	2,97824E-04	2,10715E-04	1,38886E-04	1,07798E-04	9,97593E-05	1,24184E-04	1,77061E-04	2,22975E-04	2,68098E-04	1,10280E-04	1,12241E-04	1,52399E-04	1,47533E-04	4,74536E-04	2,47341E-04	1,12015E-04	1,09426E-04	1,00008E-04	7,67218E-05	6,57982E-05	8,81813E-05	1,11193E-04	1,11954E-04	1,27729E-04	8,62386E-05	9,50913E-05	8,98931E-05	7,75853E-05	0,000429032	0,000214083	6,9114E-05	5,65109E-05
740	4,56926E-04	3,61894E-04	2,82084E-04	1,52519E-04	7,61843E-05	5,76655E-05	5,27885E-05	9,68052E-05	9,07057E-05	1,93909E-04	2,27027E-04	7,80812E-05	7,44463E-05	1,04635E-04	1,20110E-04	4,55912E-04	3,87073E-04	2,73687E-04	1,95312E-04	1,35417E-04	1,06090E-04	9,44736E-05	1,05797E-04	1,72240E-04	2,20068E-04	2,63010E-04	1,00937E-04	1,03243E-04	1,49142E-04	1,34835E-04	4,64085E-04	2,39101E-04	1,07883E-04	1,02734E-04	9,95193E-05	7,29439E-05	6,19946E-05	8,34806E-05	1,07378E-04	1,05658E-04	1,26926E-04	9,15220E-05	9,42995E-05	8,19970E-05	7,56788E-05	0,000420452	0,000193638	6,87315E-05	5,25553E-05
741	4,32499E-04	3,44176E-04	2,67769E-04	1,47446E-04	8,78591E-05	5,46036E-05	5,54762E-05	9,07899E-05	1,01369E-04	1,89113E-04	2,06346E-04	6,77855E-05	7,09765E-05	9,51346E-05	1,21783E-04	4,61165E-04	3,74541E-04	2,67948E-04	1,83094E-04	1,22623E-04	1,10394E-04	9,45339E-05	1,07574E-04	1,64386E-04	2,35348E-04	2,44446E-04	9,48943E-05	9,84593E-05	1,43118E-04	1,37243E-04	4,56705E-04	2,44549E-04	9,78656E-05	8,91303E-05	1,01398E-04	7,12382E-05	6,36133E-05	7,79137E-05	9,49973E-05	1,00132E-04	1,13030E-04	8,47968E-05	8,58755E-05	7,86476E-05	7,33344E-05	0,000395528	0,000194187	6,74856E-05	5,06463E-05
742	4,10916E-04	3,30909E-04	2,57524E-04	1,39174E-04	8,92059E-05	5,55315E-05	5,47316E-05	8,76706E-05	1,09298E-04	1,78943E-04	1,94585E-04	6,14746E-05	7,07497E-05	9,08370E-05	1,15957E-04	4,57604E-04	3,70801E-04	2,64698E-04	1,74240E-04	1,13800E-04	1,09428E-04	9,53666E-05	1,09751E-04	1,61815E-04	2,35940E-04	2,27988E-04	9,66435E-05	9,81507E-05	1,34315E-04	1,44439E-04	4,46943E-04	2,42329E-04	9,53234E-05	8,27578E-05	9,91791E-05	7,18341E-05	6,50681E-05	7,61366E-05	8,70310E-05	9,73751E-05	1,02825E-04	7,63224E-05	7,77309E-05	7,72970E-05	7,15105E-05	0,000375799	0,000195168	6,81101E-05	5,29126E-05
743	3,93997E-04	3,24679E-04	2,53687E-04	1,26105E-04	7,47310E-05	6,25892E-05	4,87468E-05	8,90459E-05	1,13006E-04	1,60666E-04	1,96662E-04	6,13449E-05	7,55214E-05	9,45821E-05	9,87151E-05	4,40702E-04	3,80694E-04	2,65377E-04	1,70674E-04	1,11175E-04	1,00421E-04	9,74083E-05	1,12560E-04	1,67418E-04	2,14081E-04	2,14965E-04	1,10361E-04	1,04739E-04	1,21364E-04	1,58970E-04	4,33750E-04	2,28446E-04	1,04297E-04	8,75534E-05	9,07254E-05	7,59789E-05	6,62813E-05	8,02106E-05	8,59257E-05	9,89206E-05	9,83949E-05	6,52567E-05	7,01042E-05	7,90480E-05	7,05227E-05	0,000364315	0,000196868	7,16207E-05	6,15816E-05
744	3,81388E-04	3,18170E-04	2,47067E-04	1,23913E-04	6,99426E-05	6,30708E-05	4,75507E-05	8,85800E-05	1,10707E-04	1,60634E-04	2,00932E-04	6,58178E-05	7,57075E-05	9,47519E-05	9,56412E-05	4,24092E-04	3,68507E-04	2,58494E-04	1,72806E-04	1,07837E-04	9,29874E-05	8,97545E-05	1,20958E-04	1,63493E-04	1,96906E-04	2,11165E-04	1,07014E-04	1,03194E-04	1,09898E-04	1,55080E-04	4,23233E-04	2,13646E-04	1,02197E-04	8,23570E-05	8,34104E-05	7,68078E-05	6,08478E-05	8,52214E-05	8,84648E-05	9,67198E-05	9,69112E-05	5,98798E-05	6,85585E-05	8,10635E-05	6,95063E-05	0,000358802	0,000194097	6,99621E-05	6,19484E-05
745	3,72737E-04	3,11547E-04	2,38067E-04	1,31444E-04	7,37694E-05	5,77472E-05	5,06295E-05	8,65250E-05	1,03117E-04	1,76909E-04	2,07298E-04	7,44517E-05	7,18626E-05	9,17996E-05	1,05193E-04	4,07866E-04	3,36819E-04	2,44990E-04	1,80115E-04	1,03904E-04	8,69521E-05	7,34797E-05	1,34454E-04	1,51165E-04	1,83884E-04	2,15658E-04	8,85372E-05	9,44674E-05	9,97325E-05	1,34878E-04	4,15264E-04	1,98049E-04	9,03005E-05	6,82895E-05	7,71030E-05	7,47395E-05	4,95024E-05	9,11498E-05	9,43121E-05	9,12288E-05	9,80913E-05	5,95552E-05	7,24459E-05	8,33753E-05	6,84972E-05	0,000358763	0,000187444	6,37371E-05	5,49742E-05
746	3,68209E-04	3,08369E-04	2,25529E-04	1,24333E-04	7,07905E-05	5,13197E-05	5,05675E-05	8,38087E-05	9,94666E-05	1,73749E-04	1,92121E-04	7,14710E-05	6,84730E-05	8,82840E-05	1,06037E-04	4,06505E-04	3,24137E-04	2,43148E-04	1,69110E-04	9,96985E-05	8,00757E-05	6,89443E-05	1,31732E-04	1,41169E-04	1,80720E-04	2,08592E-04	8,36173E-05	9,94335E-05	1,07154E-04	1,18596E-04	3,99554E-04	1,91302E-04	8,59143E-05	6,75947E-05	7,46085E-05	6,82355E-05	4,72229E-05	8,52421E-05	8,60737E-05	8,68963E-05	9,43079E-05	5,79874E-05	7,82269E-05	7,95349E-05	6,63587E-05	0,000349606	0,000177465	6,27202E-05	5,32889E-05
747	3,67452E-04	3,08351E-04	2,12227E-04	1,10531E-04	6,47677E-05	4,45414E-05	4,91976E-05	8,11470E-05	9,82106E-05	1,61804E-04	1,67107E-04	6,30753E-05	6,56102E-05	8,48864E-05	1,03097E-04	4,14432E-04	3,22297E-04	2,48221E-04	1,49786E-04	9,58037E-05	7,31130E-05	7,05000E-05	1,21614E-04	1,32922E-04	1,83268E-04	1,96766E-04	8,57533E-05	1,11680E-04	1,23837E-04	1,04686E-04	3,81816E-04	1,89789E-04	8,56143E-05	7,38226E-05	7,43354E-05	5,98165E-05	4,96282E-05	7,38523E-05	7,12274E-05	8,35186E-05	8,84971E-05	5,60723E-05	8,53669E-05	7,30083E-05	6,39645E-05	0,000337555	0,000166616	6,45683E-05	5,44576E-05
748	3,56115E-04	2,89136E-04	2,06546E-04	1,07785E-04	5,52388E-05	4,32528E-05	5,16357E-05	7,85758E-05	9,61176E-05	1,60891E-04	1,52743E-04	6,42698E-05	6,52594E-05	8,46871E-05	9,66212E-05	3,91098E-04	3,15252E-04	2,50623E-04	1,45889E-04	1,00382E-04	7,00901E-05	7,49767E-05	1,10931E-04	1,31409E-04	1,87019E-04	2,00110E-04	8,83603E-05	9,97881E-05	1,10507E-04	1,16879E-04	3,65604E-04	1,89387E-04	9,21300E-05	7,83945E-05	7,45799E-05	5,99648E-05	5,62743E-05	6,74480E-05	7,03057E-05	8,04192E-05	8,44717E-05	5,52916E-05	8,19415E-05	7,32032E-05	6,28594E-05	0,000325854	0,000171736	6,67278E-05	5,23113E-05
749	3,41347E-04	2,64489E-04	2,02054E-04	1,07290E-04	4,45877E-05	4,31057E-05	5,48884E-05	7,58031E-05	9,35824E-05	1,62149E-04	1,40199E-04	6,75543E-05	6,53383E-05	8,50366E-05	8,89904E-05	3,59258E-04	3,06188E-04	2,51924E-04	1,45141E-04	1,06788E-04	6,77590E-05	8,00566E-05	9,96572E-05	1,31128E-04	1,90722E-04	2,06579E-04	9,09400E-05	8,18887E-05	8,97664E-05	1,35070E-04	3,48619E-04	1,88825E-04	1,00149E-04	8,25126E-05	7,47882E-05	6,19556E-05	6,39119E-05	6,19112E-05	7,24130E-05	7,71466E-05	8,05914E-05	5,46365E-05	7,58415E-05	7,47891E-05	6,18924E-05	0,000313291	0,000180262	6,88604E-05	4,92465E-05
750	3,32727E-04	2,63189E-04	1,94294E-04	1,09748E-04	3,97718E-05	4,36223E-05	4,14879E-05	6,43985E-05	8,35176E-05	1,45706E-04	1,50683E-04	5,80095E-05	5,32038E-05	8,56359E-05	8,73263E-05	3,68934E-04	3,01155E-04	2,26541E-04	1,34542E-04	9,40663E-05	6,96250E-05	6,54276E-05	1,01096E-04	1,10296E-04	1,85722E-04	1,84180E-04	8,83124E-05	8,16152E-05	9,10977E-05	1,20987E-04	3,39493E-04	1,77551E-04	8,68759E-05	7,01018E-05	7,06914E-05	5,66148E-05	5,69828E-05	6,07830E-05	7,26337E-05	8,52924E-05	8,08907E-05	5,65717E-05	6,24364E-05	5,46813E-05	6,19715E-05	0,000291418	0,000169807	5,99284E-05	5,15384E-05
751	3,24103E-04	2,61983E-04	1,85220E-04	1,12794E-04	3,64445E-05	4,40235E-05	2,95133E-05	5,44783E-05	7,47089E-05	1,29414E-04	1,60033E-04	4,81393E-05	4,22384E-05	8,58376E-05	8,40780E-05	3,77537E-04	2,94277E-04	2,03408E-04	1,23224E-04	8,17116E-05	7,08466E-05	5,30613E-05	1,03261E-04	9,31358E-05	1,78283E-04	1,62015E-04	8,45407E-05	8,10636E-05	9,25629E-05	1,05277E-04	3,29114E-04	1,67140E-04	7,46039E-05	5,79317E-05	6,66365E-05	5,20496E-05	4,87698E-05	6,02017E-05	7,30880E-05	9,12954E-05	7,94930E-05	5,86803E-05	4,89680E-05	3,76580E-05	6,24550E-05	0,00027155	0,000159619	5,1468E-05	5,31769E-05
752	3,20281E-04	2,58722E-04	1,70988E-04	1,21021E-04	4,46722E-05	4,39116E-05	3,69860E-05	6,20305E-05	8,12909E-05	1,24827E-04	1,53855E-04	4,21073E-05	4,72618E-05	8,40539E-05	6,79214E-05	3,69000E-04	2,76982E-04	2,14364E-04	1,13051E-04	8,18035E-05	6,64112E-05	6,83985E-05	1,08699E-04	1,16977E-04	1,57751E-04	1,57260E-04	7,50418E-05	7,41563E-05	8,94953E-05	9,07359E-05	3,13158E-04	1,71670E-04	8,05230E-05	5,59512E-05	6,60521E-05	5,77625E-05	3,68003E-05	6,38035E-05	7,71429E-05	7,66060E-05	6,44180E-05	6,19791E-05	4,04135E-05	5,62597E-05	6,68502E-05	0,00027888	0,000161894	5,26329E-05	4,83647E-05
753	3,11628E-04	2,54465E-04	1,64385E-04	1,23318E-04	5,02486E-05	4,56329E-05	4,05968E-05	6,88592E-05	8,39624E-05	1,21937E-04	1,46713E-04	4,02715E-05	4,97590E-05	8,02729E-05	5,67619E-05	3,56283E-04	2,64778E-04	2,20163E-04	1,05189E-04	7,96412E-05	6,16298E-05	7,46910E-05	1,10913E-04	1,28517E-04	1,41881E-04	1,54299E-04	6,68261E-05	6,66683E-05	8,96585E-05	8,06947E-05	2,99314E-04	1,71891E-04	8,51395E-05	5,45826E-05	6,31273E-05	5,99215E-05	2,80804E-05	6,77197E-05	7,64967E-05	6,48431E-05	5,65316E-05	6,48924E-05	3,55854E-05	7,02219E-05	6,75557E-05	0,00028116	0,000161449	5,43004E-05	4,36402E-05
754	2,89583E-04	2,47686E-04	1,80157E-04	1,08519E-04	4,80169E-05	5,26184E-05	3,29690E-05	7,34128E-05	7,53220E-05	1,24134E-04	1,37158E-04	5,06391E-05	4,49175E-05	7,09248E-05	6,04583E-05	3,32232E-04	2,67901E-04	2,11051E-04	1,04352E-04	7,11128E-05	5,60663E-05	5,47227E-05	1,03834E-04	1,04259E-04	1,40131E-04	1,56744E-04	6,26550E-05	5,78211E-05	9,92074E-05	8,40540E-05	2,92287E-04	1,59805E-04	8,59003E-05	5,50704E-05	5,36017E-05	5,17969E-05	2,90658E-05	7,24572E-05	6,23686E-05	6,19890E-05	6,97087E-05	6,66409E-05	4,17068E-05	7,03598E-05	5,76424E-05	0,000269009	0,000153293	5,74017E-05	3,9369E-05
755	2,75279E-04	2,37239E-04	1,86679E-04	1,00129E-04	4,68701E-05	5,21820E-05	3,10277E-05	7,36658E-05	6,76160E-05	1,22799E-04	1,33638E-04	5,50051E-05	4,49868E-05	6,89601E-05	6,00871E-05	3,14007E-04	2,65666E-04	1,98917E-04	1,07607E-04	6,24239E-05	5,32265E-05	4,87292E-05	9,83920E-05	9,52394E-05	1,43211E-04	1,52286E-04	6,01428E-05	5,72980E-05	1,01575E-04	8,54140E-05	2,84784E-04	1,54704E-04	8,69095E-05	5,92427E-05	5,07281E-05	4,71618E-05	3,44703E-05	7,07648E-05	5,39824E-05	5,88584E-05	7,58633E-05	6,26215E-05	4,61111E-05	6,45267E-05	5,47545E-05	0,000261031	0,000146496	5,66725E-05	3,81158E-05
756	2,72078E-04	2,21458E-04	1,79718E-04	1,00979E-04	4,72677E-05	4,10301E-05	3,72736E-05	6,76804E-05	6,12780E-05	1,16314E-04	1,38758E-04	5,06610E-05	5,21023E-05	7,76045E-05	5,38260E-05	3,04136E-04	2,55578E-04	1,82413E-04	1,16666E-04	5,35369E-05	5,43011E-05	6,28819E-05	9,52934E-05	1,08184E-04	1,53139E-04	1,37836E-04	6,00050E-05	6,87346E-05	9,35219E-05	8,38340E-05	2,76488E-04	1,59616E-04	8,82179E-05	6,86538E-05	5,74280E-05	4,75618E-05	4,61763E-05	5,97844E-05	5,39013E-05	5,53203E-05	7,18109E-05	5,02907E-05	4,79808E-05	5,01031E-05	6,19757E-05	0,000258975	0,000141626	5,03996E-05	4,11973E-05
757	2,66055E-04	2,12218E-04	1,65346E-04	9,09354E-05	4,86024E-05	3,64417E-05	3,94680E-05	6,46963E-05	6,21521E-05	1,10763E-04	1,41640E-04	4,75404E-05	5,39825E-05	7,76341E-05	5,19222E-05	2,93013E-04	2,38561E-04	1,73513E-04	1,23734E-04	5,78949E-05	5,63878E-05	6,50729E-05	8,83550E-05	1,20154E-04	1,51342E-04	1,39991E-04	5,92122E-05	6,97454E-05	8,52487E-05	7,99133E-05	2,66574E-04	1,61907E-04	8,39067E-05	6,53109E-05	6,26105E-05	4,80476E-05	5,20107E-05	5,96619E-05	5,45312E-05	5,64801E-05	7,20461E-05	4,29043E-05	5,42475E-05	4,87737E-05	6,03988E-05	0,000252357	0,000139252	5,03652E-05	4,3253E-05
758	2,57695E-04	2,07841E-04	1,45079E-04	7,23885E-05	5,06489E-05	3,68479E-05	3,85478E-05	6,39683E-05	6,85556E-05	1,05838E-04	1,42765E-04	4,53144E-05	5,18287E-05	7,10042E-05	5,33320E-05	2,80708E-04	2,15968E-04	1,70313E-04	1,29280E-04	7,24544E-05	5,92473E-05	5,80535E-05	7,83662E-05	1,31425E-04	1,40445E-04	1,54878E-04	5,78837E-05	6,27151E-05	7,66995E-05	7,41247E-05	2,55216E-04	1,62133E-04	7,52004E-05	5,21006E-05	6,66435E-05	4,85831E-05	5,33560E-05	6,78658E-05	5,56904E-05	6,12397E-05	7,55513E-05	3,92403E-05	6,39272E-05	5,74854E-05	5,20147E-05	0,000242067	0,000138719	5,51082E-05	4,45188E-05
759	2,55366E-04	2,13047E-04	1,41703E-04	7,74276E-05	5,19110E-05	3,87651E-05	3,64608E-05	6,29856E-05	7,52298E-05	1,02407E-04	1,43711E-04	4,59252E-05	4,68227E-05	6,78486E-05	5,53874E-05	2,69133E-04	2,10755E-04	1,64515E-04	1,23515E-04	7,62335E-05	6,80568E-05	5,59698E-05	8,00343E-05	1,10964E-04	1,33448E-04	1,43657E-04	6,34050E-05	6,48309E-05	7,10582E-05	7,98327E-05	2,50762E-04	1,64085E-04	7,57431E-05	6,09865E-05	5,87659E-05	5,04845E-05	5,29735E-05	6,42523E-05	6,19549E-05	5,87506E-05	7,17507E-05	4,39887E-05	6,48136E-05	5,97481E-05	5,20653E-05	0,000240334	0,000133346	5,92013E-05	4,91134E-05
760	2,56398E-04	2,22845E-04	1,45288E-04	9,17613E-05	5,31137E-05	4,14396E-05	3,40704E-05	6,21696E-05	8,23968E-05	9,99496E-05	1,45220E-04	4,78123E-05	4,08931E-05	6,62686E-05	5,79464E-05	2,58886E-04	2,12968E-04	1,58392E-04	1,13956E-04	7,63065E-05	7,94945E-05	5,59726E-05	8,64688E-05	7,87958E-05	1,28435E-04	1,23085E-04	7,18422E-05	7,07032E-05	6,67681E-05	9,02850E-05	2,49958E-04	1,67417E-04	8,01131E-05	7,85706E-05	4,65662E-05	5,31388E-05	5,21637E-05	5,64171E-05	7,04771E-05	5,37530E-05	6,54636E-05	5,21518E-05	6,26671E-05	5,98550E-05	5,55281E-05	0,000242858	0,00012667	6,3345E-05	5,52228E-05
761	2,45817E-04	2,13828E-04	1,46788E-04	8,30408E-05	4,65299E-05	3,88075E-05	3,71989E-05	5,63341E-05	7,93025E-05	1,10009E-04	1,31069E-04	4,71151E-05	4,43631E-05	5,25810E-05	5,56086E-05	2,61434E-04	1,95959E-04	1,55393E-04	1,12509E-04	6,54085E-05	7,22562E-05	5,87758E-05	8,21083E-05	7,58979E-05	1,24046E-04	1,30473E-04	7,05649E-05	5,84523E-05	7,38034E-05	8,92201E-05	2,28516E-04	1,54056E-04	7,87813E-05	7,22059E-05	5,40921E-05	4,99998E-05	4,59581E-05	6,56568E-05	7,19428E-05	5,79266E-05	7,16332E-05	5,09724E-05	5,89694E-05	5,70361E-05	4,86538E-05	0,000230923	0,000127295	5,7756E-05	4,41948E-05
762	2,34912E-04	2,02495E-04	1,47188E-04	7,14006E-05	3,91279E-05	3,55352E-05	4,04888E-05	4,99681E-05	7,51402E-05	1,21310E-04	1,16091E-04	4,56127E-05	4,80350E-05	3,82152E-05	5,31932E-05	2,64712E-04	1,78770E-04	1,52955E-04	1,12088E-04	5,33331E-05	6,38352E-05	6,13654E-05	7,66205E-05	7,80313E-05	1,19307E-04	1,40844E-04	6,73172E-05	4,52210E-05	8,17930E-05	8,64957E-05	2,06488E-04	1,39972E-04	7,64013E-05	6,34741E-05	6,30605E-05	4,67947E-05	3,95245E-05	7,62418E-05	7,20390E-05	6,28188E-05	7,85487E-05	4,78927E-05	5,47874E-05	5,39394E-05	4,05938E-05	0,000217171	0,00012771	5,11031E-05	3,16846E-05
763	2,38263E-04	1,87651E-04	1,29342E-04	5,83370E-05	3,44410E-05	3,20907E-05	3,34605E-05	4,49984E-05	7,28157E-05	1,22164E-04	1,19285E-04	3,49871E-05	3,39177E-05	3,92705E-05	5,85093E-05	2,46394E-04	1,96587E-04	1,49991E-04	1,09476E-04	4,50987E-05	7,36474E-05	5,24676E-05	7,33218E-05	1,02463E-04	1,05293E-04	1,38340E-04	4,97096E-05	5,40872E-05	7,87805E-05	7,76229E-05	2,15900E-04	1,47028E-04	6,65164E-05	6,39208E-05	5,24680E-05	5,36818E-05	4,06060E-05	7,02809E-05	6,15522E-05	5,83496E-05	6,90209E-05	3,13567E-05	4,51221E-05	5,13730E-05	3,43774E-05	0,000199605	0,000106299	4,65029E-05	3,10852E-05
764	2,36528E-04	1,80625E-04	1,15366E-04	5,15661E-05	3,10224E-05	2,96655E-05	2,75543E-05	4,32537E-05	6,92295E-05	1,19134E-04	1,17034E-04	2,58943E-05	2,60562E-05	4,07146E-05	6,19105E-05	2,29548E-04	2,06795E-04	1,45427E-04	1,05484E-04	4,35286E-05	7,60147E-05	4,46158E-05	6,81898E-05	1,16642E-04	9,71179E-05	1,33540E-04	3,71964E-05	5,86720E-05	7,53236E-05	7,35241E-05	2,26274E-04	1,49965E-04	5,78472E-05	6,28347E-05	4,41228E-05	5,63160E-05	3,94559E-05	6,24942E-05	5,44907E-05	5,38512E-05	5,91089E-05	2,02970E-05	3,86261E-05	4,72193E-05	3,00542E-05	0,000186981	9,159E-05	4,28677E-05	2,94141E-05
765	2,15222E-04	2,00214E-04	1,14717E-04	6,69030E-05	3,19809E-05	3,07154E-05	2,56116E-05	5,26676E-05	6,08149E-05	1,01641E-04	9,47911E-05	2,23298E-05	4,03832E-05	4,32049E-05	5,80032E-05	2,16847E-04	1,88336E-04	1,34336E-04	9,60023E-05	6,52708E-05	5,14540E-05	4,04016E-05	5,62642E-05	9,33131E-05	1,09173E-04	1,19853E-04	4,28346E-05	4,75646E-05	6,98817E-05	8,59255E-05	2,38150E-04	1,37203E-04	5,33499E-05	5,59271E-05	4,36823E-05	4,34368E-05	3,01779E-05	4,80643E-05	5,93859E-05	4,90182E-05	4,77422E-05	2,88107E-05	4,32741E-05	3,72565E-05	3,23538E-05	0,000190937	0,000100409	4,24616E-05	2,38024E-05
766	1,99884E-04	2,02377E-04	1,18117E-04	7,42657E-05	3,61559E-05	3,22497E-05	2,44368E-05	6,05446E-05	5,51113E-05	9,09666E-05	8,21545E-05	2,22466E-05	4,73787E-05	4,77396E-05	5,36442E-05	2,13094E-04	1,85848E-04	1,34163E-04	8,61164E-05	7,36795E-05	4,00541E-05	4,34477E-05	5,19298E-05	7,51774E-05	1,12877E-04	1,12474E-04	4,95700E-05	4,39467E-05	6,98181E-05	8,44303E-05	2,35241E-04	1,28569E-04	5,11224E-05	5,26347E-05	4,13733E-05	3,31937E-05	2,59622E-05	4,31213E-05	5,65813E-05	4,52657E-05	4,39811E-05	3,40645E-05	4,14504E-05	3,59331E-05	3,20697E-05	0,000185161	0,000105373	3,93085E-05	2,39009E-05
767	1,95543E-04	1,78563E-04	1,28692E-04	6,95340E-05	4,55983E-05	3,47586E-05	2,46587E-05	6,63451E-05	5,41336E-05	9,17925E-05	8,53633E-05	2,77984E-05	4,31018E-05	5,57778E-05	4,90111E-05	2,24986E-04	2,09839E-04	1,52124E-04	7,63296E-05	6,15496E-05	4,97722E-05	5,81858E-05	5,99564E-05	6,59623E-05	1,04212E-04	1,15910E-04	5,83062E-05	5,24643E-05	7,87134E-05	6,17055E-05	2,10806E-04	1,27449E-04	5,28570E-05	5,54437E-05	3,64499E-05	2,74555E-05	2,99434E-05	5,34644E-05	4,21075E-05	4,35814E-05	5,25401E-05	3,43737E-05	2,97690E-05	4,84685E-05	2,79561E-05	0,000165475	0,00010497	3,21549E-05	3,31493E-05
768	1,85067E-04	1,62678E-04	1,23460E-04	6,18192E-05	4,22394E-05	3,65061E-05	3,18672E-05	6,75928E-05	4,95797E-05	8,54406E-05	8,80646E-05	2,95339E-05	3,84960E-05	5,91457E-05	5,06674E-05	2,11439E-04	2,12175E-04	1,56838E-04	8,01832E-05	5,69571E-05	5,29285E-05	5,67769E-05	6,90437E-05	6,04316E-05	1,05167E-04	1,23207E-04	5,81299E-05	5,22674E-05	7,66584E-05	5,73740E-05	1,91139E-04	1,27611E-04	5,04392E-05	5,56339E-05	4,10117E-05	2,67933E-05	2,62549E-05	5,66283E-05	3,85108E-05	4,13485E-05	5,58402E-05	4,12084E-05	2,60221E-05	4,37643E-05	2,67295E-05	0,000164888	0,000100142	2,70132E-05	3,91576E-05
769	1,69498E-04	1,52754E-04	1,05640E-04	5,16583E-05	2,87656E-05	3,76123E-05	4,45386E-05	6,51801E-05	4,21395E-05	7,33220E-05	9,02581E-05	2,82393E-05	3,35674E-05	5,87783E-05	5,71982E-05	1,77601E-04	1,97234E-04	1,50960E-04	9,46487E-05	5,81924E-05	5,08724E-05	4,26128E-05	7,88977E-05	5,76968E-05	1,13535E-04	1,33392E-04	5,08794E-05	4,51596E-05	6,58994E-05	6,73922E-05	1,74904E-04	1,28608E-04	4,46878E-05	5,36948E-05	5,29776E-05	3,00782E-05	1,65003E-05	5,40902E-05	4,33910E-05	3,86234E-05	5,49472E-05	5,31302E-05	2,84583E-05	2,54554E-05	2,77302E-05	0,000179072	9,16928E-05	2,34E-05	4,25875E-05
770	1,64390E-04	1,49924E-04	1,08818E-04	5,67068E-05	2,18326E-05	2,09280E-05	3,99599E-05	5,79256E-05	3,99811E-05	7,91787E-05	1,04501E-04	2,87168E-05	2,95344E-05	3,95709E-05	5,62652E-05	1,78098E-04	1,72893E-04	1,38605E-04	8,97989E-05	5,02866E-05	4,77260E-05	4,48442E-05	5,89190E-05	6,79442E-05	9,98931E-05	1,20748E-04	3,82911E-05	3,82137E-05	6,47180E-05	5,83759E-05	1,73757E-04	1,18730E-04	4,46487E-05	4,88368E-05	4,94179E-05	3,80211E-05	1,86327E-05	4,50414E-05	4,21861E-05	3,44841E-05	5,20497E-05	4,84993E-05	3,67828E-05	2,67153E-05	2,46013E-05	0,000172992	7,79216E-05	2,77086E-05	3,50377E-05
771	1,62796E-04	1,49444E-04	1,19405E-04	6,71702E-05	1,71461E-05	-2,28130E-06	2,91421E-05	4,88156E-05	3,96456E-05	9,14211E-05	1,23067E-04	2,98013E-05	2,57526E-05	1,34210E-05	5,26018E-05	1,90665E-04	1,44789E-04	1,23679E-04	7,79186E-05	3,89932E-05	4,41115E-05	5,28997E-05	2,80485E-05	8,28486E-05	7,81666E-05	9,97155E-05	2,36410E-05	3,12211E-05	6,68755E-05	4,24233E-05	1,77804E-04	1,04756E-04	4,66010E-05	4,28413E-05	4,02341E-05	4,76603E-05	2,50069E-05	3,35383E-05	3,87549E-05	2,97658E-05	4,83559E-05	3,78687E-05	4,72477E-05	3,49412E-05	1,99444E-05	0,000159445	6,2042E-05	3,48552E-05	2,34634E-05
772	1,76423E-04	1,41985E-04	1,18946E-04	7,19469E-05	1,55313E-05	5,06366E-06	2,98659E-05	4,56261E-05	4,41406E-05	8,26164E-05	1,14097E-04	3,35826E-05	2,78730E-05	2,35983E-05	3,82137E-05	1,63394E-04	1,44278E-04	1,19274E-04	7,65030E-05	4,46505E-05	3,61381E-05	5,12324E-05	3,56085E-05	6,04775E-05	9,54930E-05	1,07343E-04	2,60485E-05	4,60760E-05	5,79999E-05	5,28661E-05	1,81104E-04	9,60894E-05	4,76883E-05	3,25770E-05	4,21575E-05	3,42978E-05	2,84969E-05	3,42211E-05	4,64978E-05	3,56078E-05	3,89887E-05	1,64171E-05	3,18736E-05	3,58575E-05	2,61571E-05	0,000156376	8,28894E-05	2,77201E-05	2,41391E-05
773	1,88327E-04	1,33844E-04	1,17425E-04	7,44108E-05	1,48143E-05	1,48620E-05	3,10314E-05	4,24975E-05	4,88616E-05	7,29957E-05	1,02974E-04	3,68817E-05	2,97517E-05	3,59599E-05	2,53431E-05	1,36558E-04	1,45012E-04	1,15261E-04	7,63495E-05	5,09100E-05	2,82379E-05	4,74145E-05	4,72936E-05	3,79709E-05	1,11354E-04	1,13448E-04	3,04437E-05	5,99425E-05	4,85701E-05	6,48849E-05	1,81089E-04	8,90474E-05	4,83960E-05	2,33593E-05	4,38770E-05	2,09670E-05	3,08568E-05	3,61700E-05	5,35488E-05	4,13292E-05	3,05287E-05	-1,96483E-06	1,63250E-05	3,57209E-05	3,18832E-05	0,0001558	0,000104506	2,0231E-05	2,45471E-05
774	1,75414E-04	1,29838E-04	1,18690E-04	6,18164E-05	2,04338E-05	2,14408E-05	2,74403E-05	3,65426E-05	5,25274E-05	7,64487E-05	9,88521E-05	3,40974E-05	2,50734E-05	3,80779E-05	3,77705E-05	1,53890E-04	1,38375E-04	1,09836E-04	8,14476E-05	4,93990E-05	2,63345E-05	3,33548E-05	6,55391E-05	4,88911E-05	8,22881E-05	8,38980E-05	3,95714E-05	4,64798E-05	4,55839E-05	7,01198E-05	1,55794E-04	9,60790E-05	4,75681E-05	2,91809E-05	3,54643E-05	2,92103E-05	2,56648E-05	4,06005E-05	4,55307E-05	3,76420E-05	3,70967E-05	1,93926E-05	2,29034E-05	3,28642E-05	2,42469E-05	0,000174286	0,000103225	2,27578E-05	1,28678E-05
775	1,63643E-04	1,24532E-04	1,15128E-04	5,32619E-05	2,54767E-05	2,53636E-05	2,50425E-05	3,51167E-05	5,23022E-05	7,93918E-05	9,43920E-05	3,45830E-05	2,16550E-05	3,76040E-05	4,55378E-05	1,66963E-04	1,32797E-04	1,05067E-04	8,12833E-05	4,80798E-05	2,46380E-05	2,30628E-05	7,59518E-05	5,71888E-05	6,11886E-05	6,49980E-05	4,76896E-05	3,75198E-05	4,57769E-05	7,03894E-05	1,39250E-04	9,59419E-05	4,42105E-05	3,41631E-05	2,81378E-05	3,14039E-05	2,04924E-05	4,57161E-05	4,03045E-05	3,49558E-05	4,08475E-05	3,55360E-05	2,74886E-05	3,32897E-05	1,91275E-05	0,000178628	9,66034E-05	2,64641E-05	7,49115E-06
776	1,56365E-04	1,16790E-04	9,97179E-05	5,60130E-05	2,89577E-05	2,22956E-05	2,60362E-05	4,58863E-05	4,21681E-05	8,13664E-05	8,98043E-05	4,38700E-05	2,18235E-05	3,05600E-05	4,10107E-05	1,69338E-04	1,31050E-04	1,02870E-04	6,77773E-05	4,76159E-05	2,37067E-05	2,32424E-05	6,58015E-05	5,86062E-05	6,22808E-05	7,52881E-05	5,31214E-05	4,10018E-05	5,46135E-05	5,80150E-05	1,47265E-04	7,75357E-05	3,46022E-05	3,69478E-05	2,41379E-05	1,77806E-05	1,57056E-05	5,27134E-05	4,28855E-05	3,52278E-05	3,72860E-05	3,75298E-05	2,68142E-05	4,25436E-05	2,09562E-05	0,00014667	7,67864E-05	3,32904E-05	1,89652E-05
777	1,40605E-04	1,06033E-04	9,63297E-05	5,24510E-05	3,14537E-05	1,91932E-05	2,48156E-05	4,80783E-05	3,45969E-05	7,55772E-05	8,29596E-05	4,30279E-05	2,20127E-05	2,90751E-05	4,05690E-05	1,76948E-04	1,30686E-04	1,02490E-04	6,27844E-05	4,14708E-05	3,03443E-05	2,20187E-05	5,41171E-05	5,50692E-05	6,98103E-05	7,96845E-05	5,74088E-05	3,65184E-05	6,00798E-05	5,11151E-05	1,45764E-04	7,22343E-05	2,72767E-05	3,40392E-05	2,16470E-05	1,16061E-05	1,20118E-05	4,66447E-05	3,94566E-05	3,02130E-05	3,13734E-05	3,40732E-05	2,43409E-05	4,46631E-05	3,34914E-05	0,000132769	7,39548E-05	3,52423E-05	2,29497E-05
778	1,14964E-04	9,18192E-05	1,07237E-04	4,14888E-05	3,28252E-05	1,60671E-05	2,10067E-05	4,01995E-05	3,00795E-05	6,06981E-05	7,35329E-05	3,02739E-05	2,22509E-05	3,41834E-05	4,49949E-05	1,90945E-04	1,32100E-04	1,04368E-04	6,79051E-05	2,86563E-05	4,59604E-05	1,91611E-05	4,06659E-05	4,57391E-05	8,50273E-05	7,72171E-05	6,04145E-05	2,26656E-05	6,16412E-05	5,07258E-05	1,33191E-04	8,24773E-05	2,26667E-05	2,44430E-05	2,09583E-05	1,42301E-05	9,61679E-06	2,51935E-05	2,89715E-05	1,89831E-05	2,27116E-05	2,42150E-05	1,97675E-05	3,84122E-05	5,87207E-05	0,000140317	9,12544E-05	3,14811E-05	1,81226E-05
779	1,07773E-04	9,68702E-05	1,00305E-04	4,49030E-05	2,83910E-05	1,28479E-05	2,29955E-05	3,60960E-05	2,64907E-05	5,48376E-05	7,84695E-05	2,80939E-05	1,87216E-05	3,79579E-05	4,30848E-05	1,83186E-04	1,27703E-04	9,03805E-05	6,93572E-05	4,42933E-05	4,16690E-05	2,14263E-05	2,33924E-05	4,30056E-05	8,13507E-05	7,85167E-05	5,21139E-05	2,37800E-05	5,47187E-05	4,34079E-05	1,31453E-04	7,15870E-05	2,99320E-05	2,39272E-05	2,04220E-05	1,52378E-05	8,36564E-06	2,28315E-05	2,54103E-05	1,55390E-05	2,23740E-05	2,47029E-05	2,48294E-05	3,25697E-05	5,87528E-05	0,000140876	8,43698E-05	1,98253E-05	1,3287E-05
780	1,10828E-04	1,12689E-04	8,36851E-05	5,63064E-05	2,07808E-05	9,57358E-06	2,82184E-05	3,40911E-05	2,34265E-05	5,39707E-05	9,14526E-05	3,17469E-05	1,31270E-05	4,10883E-05	3,77498E-05	1,63713E-04	1,20284E-04	6,77197E-05	6,89154E-05	7,57379E-05	2,64816E-05	2,65549E-05	3,92731E-06	4,39409E-05	6,74021E-05	8,20181E-05	3,76258E-05	3,31575E-05	4,31728E-05	3,22997E-05	1,35858E-04	4,91252E-05	4,38186E-05	2,84306E-05	1,99976E-05	1,53897E-05	7,74624E-06	3,09680E-05	2,56637E-05	1,63679E-05	2,66392E-05	3,09136E-05	3,52585E-05	2,69587E-05	4,50445E-05	0,000137826	6,42893E-05	3,77888E-06	8,43131E-06
[truncated: 11 more columns]
