# Supplementary material for: Influence of the Human Field of View on Visual and Non-Visual Quantities in Indoor Environments
Source: Clocks Sleep. 2023 Aug 29;5(3):476–98. doi: 10.3390/clockssleep5030032 (PMC10530223; doi:10.3390/clockssleep5030032)
Supplement: Supplementary file 1 [file clockssleep-05-00032-s001.zip › 05-SI/SI2/Data/TUB-HK/Parameter.csv]

Bild	Name	E	CCT	MEDI
TUB-Halbk_Studie.png	Halbkugel	1982	6478	2323
TUB-Halbk_Studie.png	Halbkugel_SK	1829	6494	2147
TUB-Halbk_Studie.png	Halbkugel_Mun	1,79E+03	6478	2,10E+03
