# Supplementary material for: Influence of the Human Field of View on Visual and Non-Visual Quantities in Indoor Environments
Source: Clocks Sleep. 2023 Aug 29;5(3):476–98. doi: 10.3390/clockssleep5030032 (PMC10530223; doi:10.3390/clockssleep5030032)
Supplement: Supplementary file 1 [file clockssleep-05-00032-s001.zip › 05-SI/SI2/Data/TUB-HK/Messdaten.csv]

Name	Ulbrichtkugel	Ulbrichtkugel_SK	Ulbrichtkugel_Mun
380	1,71631E-05	0,00000E+00	0,00000E+00
381	0,00000E+00	4,65694E-06	4,65694E-06
382	0,00000E+00	3,91991E-05	5,07219E-06
383	0,00000E+00	1,40471E-05	5,82220E-05
384	0,00000E+00	0,00000E+00	3,88918E-06
385	0,00000E+00	5,49907E-06	1,57116E-06
386	0,00000E+00	2,68271E-05	7,66490E-06
387	0,00000E+00	1,72808E-05	0,00000E+00
388	2,69620E-05	6,02352E-05	3,09164E-05
389	4,33907E-06	1,63102E-04	4,97547E-06
390	0,00000E+00	5,58332E-06	8,02349E-05
391	1,78931E-05	8,48000E-05	0,00000E+00
392	3,72794E-05	6,12059E-05	4,26695E-05
393	0,00000E+00	1,32083E-05	1,00067E-04
394	4,42588E-05	3,62928E-06	1,23876E-04
395	1,85620E-04	5,25987E-06	1,51955E-06
396	1,94583E-05	4,05874E-05	1,28263E-04
397	8,61563E-05	6,34324E-05	6,65130E-05
398	2,88558E-05	3,32937E-05	3,59653E-05
399	0,00000E+00	5,71480E-05	7,98953E-06
400	7,78417E-05	2,08057E-05	0,00000E+00
401	1,75074E-04	3,78872E-06	6,46685E-05
402	5,50335E-05	5,74456E-05	1,04496E-04
403	8,44992E-05	1,08690E-04	4,13650E-05
404	6,93342E-05	1,33995E-04	7,23402E-05
405	6,07108E-05	4,78501E-05	1,20158E-04
406	3,16335E-05	8,09636E-05	1,61927E-05
407	1,58318E-04	0,00000E+00	2,34639E-05
408	8,02634E-05	3,23969E-05	5,14230E-05
409	1,44860E-04	3,45175E-05	7,97766E-05
410	7,16393E-05	1,33122E-04	1,80088E-04
411	2,13153E-04	1,42196E-04	1,58168E-04
412	1,60564E-04	1,76605E-04	9,54501E-05
413	2,07496E-04	2,09016E-04	9,50475E-05
414	2,06191E-04	1,90731E-04	1,17457E-04
415	1,21078E-04	1,48411E-04	1,37343E-04
416	1,14753E-04	2,21697E-04	1,54546E-04
417	1,91620E-04	2,90330E-04	2,28516E-04
418	2,72954E-04	2,34012E-04	3,00306E-04
419	2,79418E-04	2,56837E-04	2,06382E-04
420	3,02612E-04	2,47843E-04	2,96808E-04
421	3,47710E-04	3,24335E-04	2,66479E-04
422	4,14971E-04	3,02539E-04	3,04800E-04
423	3,89641E-04	3,18183E-04	3,97591E-04
424	3,57549E-04	4,24718E-04	5,16750E-04
425	5,01935E-04	4,55334E-04	4,77999E-04
426	6,02190E-04	4,41184E-04	4,76061E-04
427	5,99187E-04	5,24366E-04	5,42180E-04
428	6,30598E-04	7,03507E-04	6,85338E-04
429	7,16354E-04	6,98246E-04	7,05846E-04
430	8,36406E-04	7,27738E-04	7,71471E-04
431	8,84409E-04	8,23521E-04	7,93508E-04
432	9,24519E-04	8,86524E-04	9,04008E-04
433	1,12643E-03	1,01114E-03	9,95376E-04
434	1,22418E-03	1,06680E-03	1,11935E-03
435	1,33604E-03	1,31185E-03	1,22917E-03
436	1,49698E-03	1,47718E-03	1,38670E-03
437	1,72077E-03	1,61399E-03	1,66633E-03
438	1,90083E-03	1,78777E-03	1,77390E-03
439	2,01350E-03	2,01962E-03	1,99815E-03
440	2,37332E-03	2,22075E-03	2,29775E-03
441	2,73405E-03	2,58936E-03	2,53750E-03
442	3,16314E-03	2,89380E-03	2,94761E-03
443	3,46148E-03	3,23271E-03	3,26921E-03
444	4,02106E-03	3,70924E-03	3,73354E-03
445	4,51107E-03	4,25735E-03	4,15031E-03
446	5,15675E-03	4,83113E-03	4,73929E-03
447	5,95480E-03	5,47241E-03	5,43293E-03
448	6,51838E-03	6,35174E-03	6,17865E-03
449	7,63549E-03	7,14271E-03	7,04246E-03
450	8,84136E-03	8,26184E-03	8,20713E-03
451	1,01814E-02	9,32490E-03	9,17787E-03
452	1,16317E-02	1,07516E-02	1,07261E-02
453	1,31799E-02	1,22664E-02	1,22646E-02
454	1,48041E-02	1,41885E-02	1,36306E-02
455	1,71114E-02	1,58505E-02	1,56844E-02
456	1,91167E-02	1,79457E-02	1,76339E-02
457	2,15827E-02	2,04346E-02	1,98845E-02
458	2,41207E-02	2,26983E-02	2,20587E-02
459	2,73523E-02	2,51721E-02	2,50195E-02
460	3,03963E-02	2,83506E-02	2,74981E-02
461	3,35790E-02	3,13096E-02	3,05390E-02
462	3,72023E-02	3,46123E-02	3,44341E-02
463	4,12103E-02	3,81563E-02	3,79020E-02
464	4,53928E-02	4,20684E-02	4,14571E-02
465	4,93447E-02	4,62166E-02	4,50390E-02
466	5,44897E-02	5,05707E-02	4,94464E-02
467	5,89744E-02	5,43613E-02	5,34517E-02
468	6,33809E-02	5,86252E-02	5,72837E-02
469	6,75251E-02	6,21921E-02	6,08710E-02
470	7,13592E-02	6,56878E-02	6,45941E-02
471	7,36750E-02	6,82251E-02	6,69753E-02
472	7,61770E-02	7,02266E-02	6,87812E-02
473	7,74788E-02	7,12286E-02	6,97825E-02
474	7,76305E-02	7,21214E-02	7,01880E-02
475	7,75591E-02	7,14691E-02	6,93303E-02
476	7,56521E-02	6,99908E-02	6,80682E-02
477	7,34948E-02	6,76429E-02	6,61283E-02
478	7,05002E-02	6,47411E-02	6,36964E-02
479	6,72617E-02	6,20772E-02	6,06067E-02
480	6,35506E-02	5,89764E-02	5,73664E-02
481	6,05352E-02	5,53806E-02	5,40040E-02
482	5,66934E-02	5,20061E-02	5,05488E-02
483	5,33524E-02	4,89153E-02	4,77148E-02
484	5,02868E-02	4,62208E-02	4,51110E-02
485	4,75289E-02	4,35981E-02	4,21830E-02
486	4,42797E-02	4,12572E-02	4,00609E-02
487	4,22474E-02	3,90808E-02	3,79749E-02
488	4,02847E-02	3,72411E-02	3,61506E-02
489	3,82297E-02	3,53315E-02	3,46323E-02
490	3,66956E-02	3,38641E-02	3,31937E-02
491	3,52133E-02	3,27834E-02	3,22946E-02
492	3,37555E-02	3,11946E-02	3,06899E-02
493	3,23465E-02	2,99301E-02	2,92380E-02
494	3,09961E-02	2,85951E-02	2,82317E-02
495	3,01706E-02	2,77528E-02	2,69341E-02
496	2,92254E-02	2,67510E-02	2,62784E-02
497	2,83009E-02	2,61421E-02	2,54493E-02
498	2,78990E-02	2,56868E-02	2,49137E-02
499	2,72498E-02	2,52057E-02	2,44368E-02
500	2,68816E-02	2,45502E-02	2,40539E-02
501	2,65702E-02	2,47513E-02	2,39462E-02
502	2,64538E-02	2,47499E-02	2,39475E-02
503	2,68478E-02	2,49799E-02	2,43757E-02
504	2,73243E-02	2,51001E-02	2,46886E-02
505	2,79332E-02	2,55048E-02	2,53377E-02
506	2,84782E-02	2,64060E-02	2,56458E-02
507	2,88098E-02	2,71225E-02	2,63943E-02
508	3,01385E-02	2,80035E-02	2,73361E-02
509	3,08972E-02	2,87329E-02	2,82076E-02
510	3,18366E-02	2,96729E-02	2,90042E-02
511	3,30887E-02	3,04602E-02	2,98694E-02
512	3,40544E-02	3,17141E-02	3,10564E-02
513	3,49818E-02	3,23157E-02	3,20812E-02
514	3,60419E-02	3,31662E-02	3,28363E-02
515	3,66650E-02	3,44463E-02	3,35899E-02
516	3,76621E-02	3,48932E-02	3,42559E-02
517	3,79633E-02	3,56494E-02	3,48705E-02
518	3,88017E-02	3,61290E-02	3,52519E-02
519	3,93397E-02	3,65265E-02	3,56629E-02
520	3,97541E-02	3,68206E-02	3,59493E-02
521	3,97828E-02	3,69589E-02	3,62803E-02
522	4,04746E-02	3,69014E-02	3,63257E-02
523	4,02045E-02	3,67782E-02	3,63841E-02
524	4,01962E-02	3,69803E-02	3,62720E-02
525	3,98399E-02	3,65928E-02	3,60080E-02
526	3,96532E-02	3,67572E-02	3,56468E-02
527	3,91741E-02	3,60945E-02	3,51672E-02
528	3,85674E-02	3,56943E-02	3,49035E-02
529	3,81589E-02	3,50747E-02	3,46700E-02
530	3,76733E-02	3,45189E-02	3,36064E-02
531	3,69035E-02	3,41489E-02	3,35125E-02
532	3,63003E-02	3,32314E-02	3,26337E-02
533	3,57421E-02	3,29579E-02	3,20390E-02
534	3,50134E-02	3,22760E-02	3,13783E-02
535	3,42481E-02	3,16240E-02	3,08861E-02
536	3,33595E-02	3,08910E-02	3,06163E-02
537	3,28879E-02	3,00589E-02	2,95991E-02
538	3,20921E-02	2,94454E-02	2,89374E-02
539	3,11639E-02	2,88620E-02	2,83270E-02
540	3,06556E-02	2,81039E-02	2,76295E-02
541	2,99255E-02	2,74719E-02	2,69503E-02
542	2,92205E-02	2,68019E-02	2,62918E-02
543	2,87574E-02	2,63723E-02	2,59081E-02
544	2,80097E-02	2,58510E-02	2,54692E-02
545	2,74314E-02	2,54502E-02	2,47908E-02
546	2,68594E-02	2,44399E-02	2,43044E-02
547	2,61162E-02	2,40620E-02	2,37825E-02
548	2,56034E-02	2,36701E-02	2,33492E-02
549	2,51247E-02	2,31434E-02	2,28045E-02
550	2,49149E-02	2,28523E-02	2,23857E-02
551	2,47004E-02	2,24284E-02	2,17821E-02
552	2,40872E-02	2,20879E-02	2,15261E-02
553	2,34537E-02	2,17321E-02	2,12860E-02
554	2,31926E-02	2,12856E-02	2,08924E-02
555	2,27846E-02	2,09723E-02	2,06776E-02
556	2,24707E-02	2,08935E-02	2,03349E-02
557	2,21340E-02	2,04230E-02	2,01690E-02
558	2,18812E-02	2,03003E-02	1,99893E-02
559	2,14807E-02	2,00587E-02	1,96198E-02
560	2,14096E-02	1,96959E-02	1,93180E-02
561	2,10559E-02	1,94786E-02	1,90355E-02
562	2,07800E-02	1,90947E-02	1,88738E-02
563	2,09052E-02	1,91339E-02	1,86997E-02
564	2,06026E-02	1,91014E-02	1,85897E-02
565	2,04654E-02	1,88604E-02	1,86607E-02
566	2,02603E-02	1,87092E-02	1,84135E-02
567	2,03082E-02	1,88098E-02	1,82229E-02
568	2,01006E-02	1,88563E-02	1,81506E-02
569	2,01723E-02	1,85518E-02	1,83244E-02
570	2,00753E-02	1,84812E-02	1,82102E-02
571	2,02594E-02	1,85334E-02	1,83647E-02
572	1,96763E-02	1,86356E-02	1,81992E-02
573	2,00691E-02	1,85754E-02	1,81860E-02
574	2,01598E-02	1,84605E-02	1,81568E-02
575	2,01750E-02	1,85033E-02	1,83408E-02
576	2,03266E-02	1,87618E-02	1,80685E-02
577	2,02779E-02	1,85805E-02	1,83581E-02
578	2,03468E-02	1,86658E-02	1,83073E-02
579	2,03416E-02	1,85882E-02	1,85257E-02
580	2,03010E-02	1,86130E-02	1,85218E-02
581	2,06318E-02	1,87616E-02	1,86256E-02
582	2,02738E-02	1,86742E-02	1,86464E-02
583	2,06012E-02	1,91598E-02	1,86816E-02
584	2,09162E-02	1,94201E-02	1,87183E-02
585	2,09421E-02	1,94828E-02	1,89139E-02
586	2,11129E-02	1,94545E-02	1,90316E-02
587	2,12978E-02	1,95107E-02	1,91906E-02
588	2,11694E-02	1,97315E-02	1,92826E-02
589	2,13133E-02	1,96631E-02	1,94503E-02
590	2,14449E-02	1,99529E-02	1,96235E-02
591	2,16191E-02	1,99447E-02	1,95490E-02
592	2,18517E-02	2,05238E-02	1,98712E-02
593	2,20322E-02	2,03325E-02	1,99848E-02
594	2,22991E-02	2,04399E-02	2,02662E-02
595	2,23594E-02	2,05720E-02	2,02831E-02
596	2,23673E-02	2,07217E-02	2,03381E-02
597	2,25309E-02	2,08166E-02	2,06411E-02
598	2,29170E-02	2,08766E-02	2,06554E-02
599	2,31250E-02	2,10430E-02	2,08867E-02
600	2,32440E-02	2,13034E-02	2,08182E-02
601	2,32146E-02	2,15291E-02	2,11678E-02
602	2,33060E-02	2,16072E-02	2,12780E-02
603	2,36574E-02	2,17112E-02	2,12990E-02
604	2,35803E-02	2,18742E-02	2,14819E-02
605	2,38047E-02	2,18685E-02	2,14474E-02
606	2,41414E-02	2,20509E-02	2,16963E-02
607	2,41038E-02	2,18567E-02	2,18155E-02
608	2,40787E-02	2,21548E-02	2,19428E-02
609	2,40718E-02	2,22054E-02	2,20864E-02
610	2,42694E-02	2,23904E-02	2,21269E-02
611	2,43508E-02	2,26015E-02	2,20157E-02
612	2,45237E-02	2,28949E-02	2,22558E-02
613	2,48589E-02	2,27980E-02	2,25835E-02
614	2,49842E-02	2,29211E-02	2,25349E-02
615	2,48739E-02	2,30420E-02	2,25880E-02
616	2,50284E-02	2,30597E-02	2,26711E-02
617	2,47111E-02	2,30734E-02	2,25067E-02
618	2,46181E-02	2,30184E-02	2,25591E-02
619	2,49952E-02	2,28603E-02	2,26439E-02
620	2,49321E-02	2,28626E-02	2,26998E-02
621	2,49410E-02	2,33340E-02	2,27316E-02
622	2,50163E-02	2,29920E-02	2,26304E-02
623	2,51964E-02	2,30927E-02	2,25025E-02
624	2,52910E-02	2,31305E-02	2,26289E-02
625	2,50005E-02	2,31798E-02	2,25713E-02
626	2,47466E-02	2,29370E-02	2,25236E-02
627	2,48538E-02	2,28985E-02	2,26073E-02
628	2,47264E-02	2,28262E-02	2,24141E-02
629	2,48581E-02	2,28092E-02	2,25016E-02
630	2,47320E-02	2,27964E-02	2,23742E-02
631	2,45776E-02	2,28882E-02	2,23670E-02
632	2,46311E-02	2,26664E-02	2,20044E-02
633	2,42962E-02	2,25371E-02	2,21151E-02
634	2,42277E-02	2,24642E-02	2,18802E-02
635	2,43691E-02	2,25024E-02	2,18769E-02
636	2,39873E-02	2,21343E-02	2,19396E-02
637	2,36717E-02	2,20271E-02	2,17032E-02
638	2,37558E-02	2,18056E-02	2,15641E-02
639	2,35246E-02	2,14674E-02	2,15334E-02
640	2,34382E-02	2,14998E-02	2,10386E-02
641	2,31148E-02	2,15098E-02	2,09650E-02
642	2,29312E-02	2,11849E-02	2,08212E-02
643	2,28358E-02	2,10384E-02	2,06954E-02
644	2,28422E-02	2,09944E-02	2,03798E-02
645	2,25091E-02	2,05633E-02	2,02353E-02
646	2,22790E-02	2,04634E-02	2,01511E-02
647	2,20778E-02	2,02840E-02	1,99326E-02
648	2,19802E-02	2,00386E-02	1,97330E-02
649	2,14884E-02	1,98315E-02	1,95529E-02
650	2,13686E-02	1,96976E-02	1,93127E-02
651	2,11271E-02	1,93106E-02	1,90358E-02
652	2,08630E-02	1,93197E-02	1,88040E-02
653	2,07128E-02	1,90029E-02	1,87272E-02
654	2,01124E-02	1,86374E-02	1,84288E-02
655	2,00437E-02	1,87854E-02	1,81840E-02
656	1,97818E-02	1,84662E-02	1,79688E-02
657	1,95319E-02	1,80657E-02	1,76131E-02
658	1,93238E-02	1,77816E-02	1,74562E-02
659	1,90898E-02	1,74694E-02	1,72251E-02
660	1,86950E-02	1,72916E-02	1,70792E-02
661	1,84813E-02	1,71326E-02	1,67572E-02
662	1,81419E-02	1,66922E-02	1,63260E-02
663	1,77621E-02	1,64963E-02	1,62414E-02
664	1,75056E-02	1,62251E-02	1,58605E-02
665	1,71820E-02	1,59123E-02	1,56823E-02
666	1,68772E-02	1,55993E-02	1,52928E-02
667	1,66256E-02	1,53203E-02	1,51312E-02
668	1,62786E-02	1,49635E-02	1,50020E-02
669	1,61952E-02	1,47004E-02	1,44793E-02
670	1,58675E-02	1,44798E-02	1,42764E-02
671	1,55301E-02	1,43709E-02	1,39863E-02
672	1,51904E-02	1,41164E-02	1,37924E-02
673	1,48529E-02	1,36247E-02	1,34899E-02
674	1,46678E-02	1,35549E-02	1,32047E-02
675	1,43767E-02	1,31733E-02	1,30423E-02
676	1,41940E-02	1,29515E-02	1,26589E-02
677	1,39109E-02	1,26856E-02	1,26644E-02
678	1,35538E-02	1,26384E-02	1,21914E-02
679	1,33622E-02	1,21789E-02	1,21521E-02
680	1,28894E-02	1,19246E-02	1,18487E-02
681	1,27258E-02	1,17011E-02	1,15928E-02
682	1,25357E-02	1,15338E-02	1,13471E-02
683	1,22792E-02	1,13783E-02	1,09482E-02
684	1,20136E-02	1,10143E-02	1,08621E-02
685	1,17394E-02	1,07355E-02	1,06244E-02
686	1,15582E-02	1,05403E-02	1,01795E-02
687	1,12470E-02	1,01683E-02	1,01154E-02
688	1,09454E-02	1,01205E-02	9,95045E-03
689	1,07624E-02	9,98121E-03	9,66075E-03
690	1,05540E-02	9,68739E-03	9,42961E-03
691	1,02420E-02	9,40961E-03	9,18718E-03
692	1,00689E-02	9,23987E-03	9,00425E-03
693	9,70457E-03	8,98836E-03	8,78021E-03
694	9,38563E-03	8,80789E-03	8,58836E-03
695	9,28336E-03	8,68254E-03	8,40562E-03
696	9,02223E-03	8,29727E-03	8,22197E-03
697	8,78118E-03	8,21300E-03	8,05280E-03
698	8,60704E-03	8,06596E-03	7,75295E-03
699	8,44361E-03	7,79240E-03	7,64775E-03
700	8,26948E-03	7,63396E-03	7,41584E-03
701	7,98414E-03	7,40723E-03	7,29108E-03
702	7,82881E-03	7,31507E-03	6,96262E-03
703	7,60145E-03	7,08452E-03	6,77877E-03
704	7,47858E-03	6,91000E-03	6,76885E-03
705	7,31895E-03	6,64111E-03	6,57025E-03
706	7,03728E-03	6,49236E-03	6,36372E-03
707	6,87832E-03	6,13342E-03	6,17880E-03
708	6,70132E-03	6,04198E-03	6,03767E-03
709	6,54898E-03	5,93314E-03	5,90289E-03
710	6,26405E-03	5,92245E-03	5,80888E-03
711	6,13971E-03	5,81367E-03	5,57134E-03
712	5,94911E-03	5,52759E-03	5,44253E-03
713	5,84081E-03	5,34886E-03	5,36483E-03
714	5,63987E-03	5,27057E-03	5,14942E-03
715	5,55199E-03	5,04534E-03	5,06079E-03
716	5,42874E-03	5,02681E-03	4,94824E-03
717	5,25168E-03	4,86458E-03	4,75734E-03
718	5,15974E-03	4,71757E-03	4,64189E-03
719	5,03383E-03	4,55787E-03	4,46411E-03
720	4,86851E-03	4,50078E-03	4,53024E-03
721	4,66646E-03	4,35800E-03	4,25740E-03
722	4,59898E-03	4,28701E-03	4,09772E-03
723	4,57265E-03	4,03596E-03	4,07926E-03
724	4,44308E-03	4,09641E-03	3,91667E-03
725	4,36582E-03	4,02131E-03	3,88100E-03
726	4,20106E-03	3,79180E-03	3,81703E-03
727	3,99537E-03	3,77777E-03	3,59187E-03
728	3,89148E-03	3,62190E-03	3,54320E-03
729	3,82571E-03	3,57181E-03	3,46654E-03
730	3,69140E-03	3,39422E-03	3,34557E-03
731	3,63920E-03	3,31653E-03	3,30279E-03
732	3,59743E-03	3,18055E-03	3,13188E-03
733	3,42963E-03	3,15270E-03	3,09164E-03
734	3,32321E-03	3,02520E-03	2,96335E-03
735	3,24841E-03	2,92212E-03	2,91289E-03
736	3,19916E-03	2,90984E-03	2,80281E-03
737	2,99183E-03	2,75533E-03	2,73500E-03
738	2,97163E-03	2,72555E-03	2,77633E-03
739	2,97185E-03	2,65463E-03	2,69569E-03
740	2,76185E-03	2,64238E-03	2,62098E-03
741	2,76100E-03	2,55572E-03	2,47748E-03
742	2,70253E-03	2,39737E-03	2,42290E-03
743	2,57719E-03	2,37070E-03	2,39960E-03
744	2,47384E-03	2,27128E-03	2,32767E-03
745	2,61948E-03	2,28542E-03	2,20043E-03
746	2,42471E-03	2,29868E-03	2,24128E-03
747	2,39007E-03	2,11603E-03	2,13448E-03
748	2,26870E-03	2,11383E-03	2,04813E-03
749	2,28728E-03	2,01597E-03	1,94308E-03
750	2,14727E-03	1,98366E-03	2,02920E-03
751	2,08676E-03	1,99079E-03	1,91085E-03
752	2,06225E-03	1,89857E-03	1,84099E-03
753	2,02169E-03	1,78436E-03	1,75867E-03
754	1,89303E-03	1,75302E-03	1,73883E-03
755	1,90315E-03	1,71416E-03	1,74671E-03
756	1,79230E-03	1,63989E-03	1,72050E-03
757	1,76336E-03	1,66319E-03	1,64020E-03
758	1,75846E-03	1,57769E-03	1,70704E-03
759	1,76411E-03	1,57774E-03	1,54326E-03
760	1,67289E-03	1,54084E-03	1,49812E-03
761	1,54219E-03	1,57012E-03	1,45421E-03
762	1,52583E-03	1,45160E-03	1,40745E-03
763	1,55917E-03	1,40903E-03	1,40731E-03
764	1,44397E-03	1,35487E-03	1,37346E-03
765	1,34974E-03	1,35605E-03	1,31416E-03
766	1,43792E-03	1,27063E-03	1,25144E-03
767	1,34518E-03	1,23470E-03	1,22656E-03
768	1,36994E-03	1,23597E-03	1,15327E-03
769	1,36593E-03	1,22912E-03	1,08295E-03
770	1,25328E-03	1,16388E-03	1,17226E-03
771	1,30805E-03	1,15486E-03	1,11840E-03
772	1,15234E-03	1,04784E-03	1,04592E-03
773	1,16618E-03	1,06601E-03	1,05555E-03
774	1,13702E-03	1,03173E-03	1,01605E-03
775	1,13495E-03	1,00434E-03	9,28693E-04
776	1,02723E-03	9,15329E-04	1,02275E-03
777	1,02180E-03	9,24038E-04	8,84683E-04
778	1,02579E-03	9,06902E-04	8,85790E-04
779	9,69077E-04	8,97825E-04	8,31743E-04
780	9,89873E-04	9,29399E-04	8,48946E-04
