# Supplementary material for: Influence of the Human Field of View on Visual and Non-Visual Quantities in Indoor Environments
Source: Clocks Sleep. 2023 Aug 29;5(3):476–98. doi: 10.3390/clockssleep5030032 (PMC10530223; doi:10.3390/clockssleep5030032)
Supplement: Supplementary file 1 [file clockssleep-05-00032-s001.zip › 05-SI/SI2/Data/Lernraum/Ev_Abend.csv]

MODEL	SPECBOS
TYPE	Irradiance
Start Wavelength [nm]	380
End Wavelength [nm]	780
Number of points	401
Integration Time [ms]	7966
Operator
Memo
Date	11/20/2018
Time	05:36pm
Wavelength	Spectral Irradiance [W/(sqm*nm)]
380	2.184750E-06
381	2.384966E-05
382	3.842107E-05
383	2.834620E-05
384	6.838844E-06
385	1.617484E-06
386	2.062090E-05
387	3.791348E-05
388	3.014247E-05
389	9.258574E-06
390	-3.033915E-06
391	-1.763621E-06
392	-1.039104E-08
393	-5.936773E-06
394	-6.092346E-06
395	1.692952E-05
396	5.201376E-05
397	6.516552E-05
398	4.166956E-05
399	1.607289E-05
400	2.037190E-05
401	4.123047E-05
402	4.321119E-05
403	1.864343E-05
404	1.330739E-07
405	1.266006E-05
406	3.885998E-05
407	5.318981E-05
408	4.805839E-05
409	2.885005E-05
410	5.633214E-06
411	-2.389101E-06
412	2.096883E-05
413	6.027425E-05
414	8.615619E-05
415	8.988011E-05
416	9.023290E-05
417	9.886706E-05
418	1.111531E-04
419	1.187249E-04
420	1.259928E-04
421	1.460179E-04
422	1.811817E-04
423	2.126740E-04
424	2.249025E-04
425	2.307428E-04
426	2.508008E-04
427	2.863604E-04
428	3.201011E-04
429	3.386523E-04
430	3.520495E-04
431	3.752120E-04
432	4.063144E-04
433	4.399131E-04
434	4.690640E-04
435	4.892546E-04
436	4.995071E-04
437	5.158357E-04
438	5.529912E-04
439	6.008677E-04
440	6.385257E-04
441	6.605593E-04
442	6.754594E-04
443	6.897186E-04
444	6.988448E-04
445	7.044461E-04
446	7.014007E-04
447	6.865894E-04
448	6.623448E-04
449	6.350054E-04
450	6.120927E-04
451	5.925731E-04
452	5.731164E-04
453	5.547111E-04
454	5.356036E-04
455	5.168822E-04
456	4.997241E-04
457	4.918313E-04
458	4.968659E-04
459	5.221057E-04
460	5.552860E-04
461	5.726449E-04
462	5.669129E-04
463	5.654475E-04
464	5.802480E-04
465	5.972593E-04
466	5.915388E-04
467	5.696517E-04
468	5.527638E-04
469	5.464337E-04
470	5.395390E-04
471	5.238351E-04
472	4.996874E-04
473	4.647465E-04
474	4.273046E-04
475	3.984547E-04
476	3.796837E-04
477	3.656913E-04
478	3.515940E-04
479	3.383945E-04
480	3.266421E-04
481	3.153738E-04
482	3.050216E-04
483	2.965805E-04
484	2.927506E-04
485	2.953275E-04
486	3.024247E-04
487	3.098014E-04
488	3.148223E-04
489	3.151758E-04
490	3.175758E-04
491	3.296238E-04
492	3.485934E-04
493	3.658168E-04
494	3.813843E-04
495	4.070092E-04
496	4.498834E-04
497	4.957355E-04
498	5.324472E-04
499	5.641255E-04
500	6.007952E-04
501	6.452793E-04
502	6.951682E-04
503	7.461274E-04
504	7.949572E-04
505	8.412696E-04
506	8.860434E-04
507	9.332646E-04
508	9.800041E-04
509	1.024754E-03
510	1.068501E-03
511	1.114060E-03
512	1.161021E-03
513	1.206285E-03
514	1.250595E-03
515	1.289041E-03
516	1.326945E-03
517	1.369265E-03
518	1.421561E-03
519	1.478248E-03
520	1.520417E-03
521	1.544828E-03
522	1.564433E-03
523	1.583553E-03
524	1.609793E-03
525	1.644893E-03
526	1.683207E-03
527	1.719258E-03
528	1.746427E-03
529	1.761829E-03
530	1.771338E-03
531	1.778759E-03
532	1.784503E-03
533	1.792702E-03
534	1.806744E-03
535	1.826655E-03
536	1.852945E-03
537	1.872285E-03
538	1.858657E-03
539	1.842311E-03
540	1.851256E-03
541	1.878160E-03
542	1.891870E-03
543	1.888547E-03
544	1.892421E-03
545	1.911333E-03
546	1.918773E-03
547	1.905921E-03
548	1.883673E-03
549	1.870569E-03
550	1.868186E-03
551	1.868009E-03
552	1.871175E-03
553	1.872838E-03
554	1.874426E-03
555	1.874689E-03
556	1.875140E-03
557	1.873096E-03
558	1.866643E-03
559	1.860323E-03
560	1.854350E-03
561	1.843301E-03
562	1.825573E-03
563	1.813758E-03
564	1.821605E-03
565	1.831372E-03
566	1.823239E-03
567	1.806640E-03
568	1.799976E-03
569	1.803584E-03
570	1.810232E-03
571	1.813186E-03
572	1.809134E-03
573	1.800019E-03
574	1.798622E-03
575	1.804076E-03
576	1.805919E-03
577	1.800861E-03
578	1.792661E-03
579	1.798312E-03
580	1.800642E-03
581	1.798383E-03
582	1.798364E-03
583	1.811207E-03
584	1.827189E-03
585	1.835446E-03
586	1.840759E-03
587	1.856608E-03
588	1.881666E-03
589	1.905446E-03
590	1.926521E-03
591	1.948566E-03
592	1.976208E-03
593	2.009183E-03
594	2.043717E-03
595	2.083111E-03
596	2.134444E-03
597	2.207690E-03
598	2.303764E-03
599	2.403996E-03
600	2.493684E-03
601	2.590096E-03
602	2.710032E-03
603	2.856813E-03
604	3.027764E-03
605	3.217135E-03
606	3.422027E-03
607	3.642024E-03
608	3.877231E-03
609	4.140293E-03
610	4.435579E-03
611	4.748623E-03
612	5.062853E-03
613	5.388267E-03
614	5.735980E-03
615	6.091587E-03
616	6.420884E-03
617	6.712048E-03
618	6.959633E-03
619	7.151587E-03
620	7.277897E-03
621	7.310012E-03
622	7.180433E-03
623	6.870218E-03
624	6.413858E-03
625	5.842529E-03
626	5.209599E-03
627	4.571099E-03
628	3.980463E-03
629	3.463704E-03
630	3.013648E-03
631	2.624831E-03
632	2.287343E-03
633	1.999342E-03
634	1.770713E-03
635	1.595907E-03
636	1.451244E-03
637	1.324217E-03
638	1.219596E-03
639	1.134626E-03
640	1.053155E-03
641	9.695669E-04
642	8.981880E-04
643	8.461297E-04
644	8.092640E-04
645	7.817308E-04
646	7.545683E-04
647	7.243638E-04
648	6.935289E-04
649	6.658653E-04
650	6.471402E-04
651	6.331100E-04
652	6.083133E-04
653	5.740604E-04
654	5.532923E-04
655	5.497700E-04
656	5.440532E-04
657	5.264138E-04
658	4.992881E-04
659	4.719959E-04
660	4.589780E-04
661	4.595001E-04
662	4.607500E-04
663	4.555508E-04
664	4.426727E-04
665	4.265606E-04
666	4.155127E-04
667	4.066518E-04
668	3.906468E-04
669	3.729537E-04
670	3.651619E-04
671	3.630679E-04
672	3.582342E-04
673	3.460121E-04
674	3.267925E-04
675	3.111611E-04
676	3.096604E-04
677	3.139173E-04
678	3.125892E-04
679	2.988461E-04
680	2.745498E-04
681	2.610615E-04
682	2.663775E-04
683	2.622389E-04
684	2.401015E-04
685	2.310097E-04
686	2.417064E-04
687	2.422749E-04
688	2.252419E-04
689	2.095348E-04
690	2.043153E-04
691	2.086401E-04
692	2.135793E-04
693	2.069640E-04
694	1.962546E-04
695	1.959717E-04
696	2.039407E-04
697	2.106652E-04
698	2.006399E-04
699	1.694898E-04
700	1.513561E-04
701	1.644232E-04
702	1.755684E-04
703	1.642765E-04
704	1.412203E-04
705	1.215145E-04
706	1.214961E-04
707	1.354083E-04
708	1.400702E-04
709	1.338123E-04
710	1.273186E-04
711	1.228710E-04
712	1.197882E-04
713	1.195897E-04
714	1.222030E-04
715	1.206175E-04
716	1.115050E-04
717	1.012333E-04
718	9.491068E-05
719	9.413862E-05
720	9.659838E-05
721	9.684065E-05
722	9.390850E-05
723	9.016974E-05
724	9.011139E-05
725	9.518607E-05
726	9.065854E-05
727	7.235806E-05
728	7.155191E-05
729	9.486104E-05
730	1.037126E-04
731	8.990377E-05
732	7.808297E-05
733	7.549028E-05
734	7.696427E-05
735	7.638390E-05
736	6.931147E-05
737	5.932415E-05
738	5.214382E-05
739	5.388330E-05
740	6.542701E-05
741	8.044531E-05
742	9.000486E-05
743	8.455334E-05
744	6.272121E-05
745	3.040445E-05
746	9.277581E-06
747	1.460017E-05
748	3.591787E-05
749	5.671109E-05
750	5.885145E-05
751	4.571717E-05
752	3.620418E-05
753	3.525661E-05
754	3.926680E-05
755	3.753331E-05
756	2.734089E-05
757	2.512244E-05
758	3.024382E-05
759	2.216521E-05
760	1.218340E-05
761	2.404300E-05
762	3.364706E-05
763	2.169205E-05
764	2.785515E-05
765	5.921758E-05
766	6.376084E-05
767	3.775961E-05
768	1.602784E-05
769	1.052639E-05
770	1.783868E-05
771	1.616719E-05
772	2.436067E-06
773	8.055080E-06
774	3.160881E-05
775	4.411745E-05
776	3.619324E-05
777	1.277136E-05
778	-2.848216E-06
779	-1.329080E-06
780	-2.902831E-07
