# Supplementary material for: Influence of the Human Field of View on Visual and Non-Visual Quantities in Indoor Environments
Source: Clocks Sleep. 2023 Aug 29;5(3):476–98. doi: 10.3390/clockssleep5030032 (PMC10530223; doi:10.3390/clockssleep5030032)
Supplement: Supplementary file 1 [file clockssleep-05-00032-s001.zip › 05-SI/SI2/Data/Lernraum/Ev_SK_Morgen.csv]

MODEL	SPECBOS
TYPE	Irradiance
Start Wavelength [nm]	380
End Wavelength [nm]	780
Number of points	401
Integration Time [ms]	9126
Operator
Memo
Date	03/27/2019
Time	07:17pm
Wavelength	Spectral Irradiance [W/(sqm*nm)]
380	2.975816E-08
381	8.610767E-08
382	1.498295E-08
383	1.045938E-09
384	2.584128E-08
385	-2.833702E-08
386	-1.402530E-07
387	-4.928683E-08
388	3.794578E-07
389	4.659457E-07
390	-6.519905E-07
391	-1.908855E-06
392	1.883965E-08
393	6.744061E-06
394	1.314201E-05
395	1.265421E-05
396	6.900271E-06
397	4.364680E-06
398	9.456901E-06
399	1.721013E-05
400	2.288956E-05
401	2.932453E-05
402	4.247559E-05
403	5.905491E-05
404	6.342923E-05
405	4.359510E-05
406	1.999367E-05
407	1.720116E-05
408	3.668569E-05
409	6.223973E-05
410	7.986389E-05
411	8.183598E-05
412	6.269229E-05
413	3.190799E-05
414	5.896335E-06
415	-3.391709E-06
416	1.040337E-05
417	4.635543E-05
418	8.372783E-05
419	1.030385E-04
420	1.048105E-04
421	1.019812E-04
422	1.043589E-04
423	1.153186E-04
424	1.354954E-04
425	1.549046E-04
426	1.609471E-04
427	1.619370E-04
428	1.840417E-04
429	2.363054E-04
430	2.947162E-04
431	3.412303E-04
432	3.850043E-04
433	4.491050E-04
434	5.386891E-04
435	6.399779E-04
436	7.404237E-04
437	8.488757E-04
438	9.777699E-04
439	1.125812E-03
440	1.287128E-03
441	1.461035E-03
442	1.639293E-03
443	1.818870E-03
444	2.018432E-03
445	2.285096E-03
446	2.613144E-03
447	2.972400E-03
448	3.353923E-03
449	3.779091E-03
450	4.286394E-03
451	4.869121E-03
452	5.491223E-03
453	6.146007E-03
454	6.809780E-03
455	7.469614E-03
456	8.061596E-03
457	8.605481E-03
458	9.007484E-03
459	9.242731E-03
460	9.303492E-03
461	9.195049E-03
462	8.890739E-03
463	8.501778E-03
464	8.023985E-03
465	7.523557E-03
466	6.951979E-03
467	6.357441E-03
468	5.821055E-03
469	5.359808E-03
470	4.939415E-03
471	4.552411E-03
472	4.228353E-03
473	3.948484E-03
474	3.700882E-03
475	3.471659E-03
476	3.246867E-03
477	3.022464E-03
478	2.788609E-03
479	2.569095E-03
480	2.378925E-03
481	2.207931E-03
482	2.051211E-03
483	1.906968E-03
484	1.787103E-03
485	1.700143E-03
486	1.632433E-03
487	1.566330E-03
488	1.514427E-03
489	1.483451E-03
490	1.475566E-03
491	1.485360E-03
492	1.504693E-03
493	1.528733E-03
494	1.559361E-03
495	1.603971E-03
496	1.668918E-03
497	1.735516E-03
498	1.795983E-03
499	1.857415E-03
500	1.931854E-03
501	2.017079E-03
502	2.101204E-03
503	2.175612E-03
504	2.249326E-03
505	2.332771E-03
506	2.417393E-03
507	2.500796E-03
508	2.575163E-03
509	2.641417E-03
510	2.701473E-03
511	2.758167E-03
512	2.813203E-03
513	2.871347E-03
514	2.940313E-03
515	2.996053E-03
516	3.037545E-03
517	3.075681E-03
518	3.128160E-03
519	3.191763E-03
520	3.236115E-03
521	3.256464E-03
522	3.272979E-03
523	3.288218E-03
524	3.314013E-03
525	3.351482E-03
526	3.390825E-03
527	3.423867E-03
528	3.444350E-03
529	3.454831E-03
530	3.465333E-03
531	3.475000E-03
532	3.482712E-03
533	3.502283E-03
534	3.536566E-03
535	3.561686E-03
536	3.567465E-03
537	3.569693E-03
538	3.558763E-03
539	3.557168E-03
540	3.562401E-03
541	3.577602E-03
542	3.601263E-03
543	3.621547E-03
544	3.619809E-03
545	3.597852E-03
546	3.576660E-03
547	3.581732E-03
548	3.583954E-03
549	3.567382E-03
550	3.544977E-03
551	3.524404E-03
552	3.512241E-03
553	3.495873E-03
554	3.480170E-03
555	3.468420E-03
556	3.462485E-03
557	3.450020E-03
558	3.425459E-03
559	3.403326E-03
560	3.388185E-03
561	3.368616E-03
562	3.336444E-03
563	3.299157E-03
564	3.271372E-03
565	3.247734E-03
566	3.225388E-03
567	3.205135E-03
568	3.183207E-03
569	3.157883E-03
570	3.136998E-03
571	3.119135E-03
572	3.098644E-03
573	3.071697E-03
574	3.043845E-03
575	3.010976E-03
576	2.979791E-03
577	2.959224E-03
578	2.936487E-03
579	2.922939E-03
580	2.903499E-03
581	2.889952E-03
582	2.873605E-03
583	2.846610E-03
584	2.813676E-03
585	2.793689E-03
586	2.782086E-03
587	2.761581E-03
588	2.733640E-03
589	2.717437E-03
590	2.719056E-03
591	2.724927E-03
592	2.729198E-03
593	2.729127E-03
594	2.724916E-03
595	2.737167E-03
596	2.774837E-03
597	2.815976E-03
598	2.845852E-03
599	2.882731E-03
600	2.939916E-03
601	3.011539E-03
602	3.088969E-03
603	3.182741E-03
604	3.301938E-03
605	3.439189E-03
606	3.586509E-03
607	3.739431E-03
608	3.895456E-03
609	4.069671E-03
610	4.270521E-03
611	4.488304E-03
612	4.709638E-03
613	4.929143E-03
614	5.134650E-03
615	5.310690E-03
616	5.436045E-03
617	5.499507E-03
618	5.489706E-03
619	5.405382E-03
620	5.258643E-03
621	5.051373E-03
622	4.763712E-03
623	4.422259E-03
624	4.095793E-03
625	3.797555E-03
626	3.500235E-03
627	3.197198E-03
628	2.905792E-03
629	2.638640E-03
630	2.399782E-03
631	2.189760E-03
632	1.999306E-03
633	1.825330E-03
634	1.673915E-03
635	1.545226E-03
636	1.434909E-03
637	1.341361E-03
638	1.266305E-03
639	1.206048E-03
640	1.148598E-03
641	1.092102E-03
642	1.053204E-03
643	1.030065E-03
644	9.948812E-04
645	9.450357E-04
646	9.126782E-04
647	9.032563E-04
648	8.803614E-04
649	8.364625E-04
650	8.058278E-04
651	7.970745E-04
652	7.852625E-04
653	7.598852E-04
654	7.321223E-04
655	7.101447E-04
656	6.950290E-04
657	6.816685E-04
658	6.611120E-04
659	6.375553E-04
660	6.263668E-04
661	6.221821E-04
662	6.042400E-04
663	5.770174E-04
664	5.632792E-04
665	5.617471E-04
666	5.573279E-04
667	5.448586E-04
668	5.240757E-04
669	5.032457E-04
670	4.931167E-04
671	4.835032E-04
672	4.623064E-04
673	4.442711E-04
674	4.484001E-04
675	4.557190E-04
676	4.455787E-04
677	4.287614E-04
678	4.184994E-04
679	4.070989E-04
680	3.889871E-04
681	3.741697E-04
682	3.685202E-04
683	3.621992E-04
684	3.518496E-04
685	3.467391E-04
686	3.467588E-04
687	3.390673E-04
688	3.241125E-04
689	3.169771E-04
690	3.177941E-04
691	3.140008E-04
692	3.019125E-04
693	2.837523E-04
694	2.681552E-04
695	2.645368E-04
696	2.677775E-04
697	2.684098E-04
698	2.601909E-04
699	2.449067E-04
700	2.446069E-04
701	2.642680E-04
702	2.641079E-04
703	2.330789E-04
704	2.142955E-04
705	2.198426E-04
706	2.211244E-04
707	2.143078E-04
708	2.156656E-04
709	2.149084E-04
710	1.916042E-04
711	1.670137E-04
712	1.692128E-04
713	1.749777E-04
714	1.617707E-04
715	1.527674E-04
716	1.616963E-04
717	1.656433E-04
718	1.570376E-04
719	1.542679E-04
720	1.557535E-04
721	1.424290E-04
722	1.262606E-04
723	1.320628E-04
724	1.406822E-04
725	1.275861E-04
726	1.150822E-04
727	1.215822E-04
728	1.265279E-04
729	1.224458E-04
730	1.306816E-04
731	1.443574E-04
732	1.298473E-04
733	9.982669E-05
734	9.032313E-05
735	9.271134E-05
736	8.792734E-05
737	8.453286E-05
738	9.193315E-05
739	1.068611E-04
740	1.163766E-04
741	9.975424E-05
742	7.454585E-05
743	8.180705E-05
744	9.969209E-05
745	8.914719E-05
746	6.882691E-05
747	6.322793E-05
748	7.323013E-05
749	8.751023E-05
750	8.459691E-05
751	6.895196E-05
752	6.316326E-05
753	6.514860E-05
754	6.383072E-05
755	5.858172E-05
756	5.150324E-05
757	4.419941E-05
758	3.768846E-05
759	3.257954E-05
760	3.508570E-05
761	5.170198E-05
762	6.957143E-05
763	7.469052E-05
764	6.987849E-05
765	6.021121E-05
766	4.944215E-05
767	4.237442E-05
768	4.348116E-05
769	4.964786E-05
770	5.436780E-05
771	4.945231E-05
772	3.723902E-05
773	3.595513E-05
774	4.060036E-05
775	3.109321E-05
776	2.556028E-05
777	4.217357E-05
778	4.671929E-05
779	2.678882E-05
780	1.890620E-05
