# Supplementary material for: Influence of the Human Field of View on Visual and Non-Visual Quantities in Indoor Environments
Source: Clocks Sleep. 2023 Aug 29;5(3):476–98. doi: 10.3390/clockssleep5030032 (PMC10530223; doi:10.3390/clockssleep5030032)
Supplement: Supplementary file 1 [file clockssleep-05-00032-s001.zip › 05-SI/SI2/Data/Lernraum/Lernraum_Parameter.csv]

Bild	Szene	E_Voll	E_Blende	MEDI_Voll	MEDI_Blende	Plot
Morgen_Ausschnitt.png	Morgen	261	232	242	215	Ev_Morgen
Tag_Ausschnitt.png	Tag	209	164	128	100	Ev_Tag
Nacht_Ausschnitt.png	Abend	147	87	54	31	Ev_Abend
