# Supplementary material for: Influence of the Human Field of View on Visual and Non-Visual Quantities in Indoor Environments
Source: Clocks Sleep. 2023 Aug 29;5(3):476–98. doi: 10.3390/clockssleep5030032 (PMC10530223; doi:10.3390/clockssleep5030032)
Supplement: Supplementary file 1 [file clockssleep-05-00032-s001.zip › 05-SI/SI2/Data/Lernraum/Ev_Morgen.csv]

MODEL	SPECBOS
TYPE	Irradiance
Start Wavelength [nm]	380
End Wavelength [nm]	780
Number of points	401
Integration Time [ms]	8449
Operator
Memo
Date	11/20/2018
Time	05:11pm
Wavelength	Spectral Irradiance [W/(sqm*nm)]
380	4.709009E-05
381	2.210939E-05
382	9.373827E-06
383	1.438111E-05
384	2.697176E-05
385	2.960151E-05
386	1.650271E-05
387	1.486945E-06
388	-2.670541E-06
389	-3.211039E-07
390	-1.298885E-06
391	-4.870916E-06
392	1.564932E-06
393	2.435932E-05
394	4.428819E-05
395	3.687289E-05
396	1.055133E-05
397	1.099456E-06
398	2.352994E-05
399	4.434228E-05
400	3.218390E-05
401	5.144668E-06
402	5.910719E-06
403	4.167169E-05
404	6.795989E-05
405	4.877615E-05
406	1.219193E-05
407	-2.398400E-06
408	1.019724E-05
409	2.958493E-05
410	4.039567E-05
411	4.088636E-05
412	3.195225E-05
413	2.204887E-05
414	2.295902E-05
415	4.038565E-05
416	7.253613E-05
417	1.106576E-04
418	1.375737E-04
419	1.381168E-04
420	1.204261E-04
421	1.083645E-04
422	1.160651E-04
423	1.381608E-04
424	1.677440E-04
425	2.011146E-04
426	2.354202E-04
427	2.715050E-04
428	3.126179E-04
429	3.562874E-04
430	3.995703E-04
431	4.459425E-04
432	5.006434E-04
433	5.732836E-04
434	6.628182E-04
435	7.596958E-04
436	8.568546E-04
437	9.715634E-04
438	1.123295E-03
439	1.304057E-03
440	1.493663E-03
441	1.687533E-03
442	1.886681E-03
443	2.094515E-03
444	2.321522E-03
445	2.608028E-03
446	2.949790E-03
447	3.325744E-03
448	3.734319E-03
449	4.199531E-03
450	4.761247E-03
451	5.399794E-03
452	6.062179E-03
453	6.747962E-03
454	7.450607E-03
455	8.167119E-03
456	8.825982E-03
457	9.443927E-03
458	9.903460E-03
459	1.016216E-02
460	1.022570E-02
461	1.013148E-02
462	9.852100E-03
463	9.470872E-03
464	8.957534E-03
465	8.415064E-03
466	7.823216E-03
467	7.224669E-03
468	6.679684E-03
469	6.194105E-03
470	5.732690E-03
471	5.291940E-03
472	4.913267E-03
473	4.581075E-03
474	4.281711E-03
475	3.997748E-03
476	3.720529E-03
477	3.458952E-03
478	3.203579E-03
479	2.964322E-03
480	2.745103E-03
481	2.541570E-03
482	2.358804E-03
483	2.193509E-03
484	2.051858E-03
485	1.945814E-03
486	1.873360E-03
487	1.818122E-03
488	1.772706E-03
489	1.725415E-03
490	1.690179E-03
491	1.681304E-03
492	1.697451E-03
493	1.731805E-03
494	1.777947E-03
495	1.825258E-03
496	1.872381E-03
497	1.923761E-03
498	1.995737E-03
499	2.078163E-03
500	2.151009E-03
501	2.216152E-03
502	2.295389E-03
503	2.391684E-03
504	2.490849E-03
505	2.585485E-03
506	2.673077E-03
507	2.761508E-03
508	2.842549E-03
509	2.913869E-03
510	2.980307E-03
511	3.052356E-03
512	3.130125E-03
513	3.203620E-03
514	3.272966E-03
515	3.324534E-03
516	3.370909E-03
517	3.420069E-03
518	3.481810E-03
519	3.549008E-03
520	3.588751E-03
521	3.603324E-03
522	3.629781E-03
523	3.672115E-03
524	3.717514E-03
525	3.748754E-03
526	3.774045E-03
527	3.807763E-03
528	3.840616E-03
529	3.863198E-03
530	3.883723E-03
531	3.904694E-03
532	3.920467E-03
533	3.932863E-03
534	3.944799E-03
535	3.957506E-03
536	3.979651E-03
537	4.008500E-03
538	4.008112E-03
539	4.003864E-03
540	4.002108E-03
541	4.009904E-03
542	4.025742E-03
543	4.041575E-03
544	4.046613E-03
545	4.040959E-03
546	4.027040E-03
547	4.021232E-03
548	4.005431E-03
549	3.977369E-03
550	3.952254E-03
551	3.935200E-03
552	3.929036E-03
553	3.914898E-03
554	3.895934E-03
555	3.875439E-03
556	3.860448E-03
557	3.847208E-03
558	3.828437E-03
559	3.802612E-03
560	3.769098E-03
561	3.738965E-03
562	3.720734E-03
563	3.706030E-03
564	3.690948E-03
565	3.666622E-03
566	3.633135E-03
567	3.599277E-03
568	3.570084E-03
569	3.543847E-03
570	3.523527E-03
571	3.504857E-03
572	3.482021E-03
573	3.452587E-03
574	3.426263E-03
575	3.398022E-03
576	3.367426E-03
577	3.340355E-03
578	3.310397E-03
579	3.296591E-03
580	3.274312E-03
581	3.249460E-03
582	3.223778E-03
583	3.202857E-03
584	3.180741E-03
585	3.158393E-03
586	3.139272E-03
587	3.127978E-03
588	3.118199E-03
589	3.099481E-03
590	3.079111E-03
591	3.075214E-03
592	3.091867E-03
593	3.105177E-03
594	3.103111E-03
595	3.114412E-03
596	3.153399E-03
597	3.193547E-03
598	3.218492E-03
599	3.255966E-03
600	3.325338E-03
601	3.412312E-03
602	3.498954E-03
603	3.596584E-03
604	3.716936E-03
605	3.854256E-03
606	4.003390E-03
607	4.168584E-03
608	4.355209E-03
609	4.566241E-03
610	4.790971E-03
611	5.025033E-03
612	5.271651E-03
613	5.525406E-03
614	5.763583E-03
615	5.967584E-03
616	6.117405E-03
617	6.200660E-03
618	6.202006E-03
619	6.118079E-03
620	5.961632E-03
621	5.742419E-03
622	5.452026E-03
623	5.107673E-03
624	4.749612E-03
625	4.387270E-03
626	4.018873E-03
627	3.655819E-03
628	3.322572E-03
629	3.028089E-03
630	2.760159E-03
631	2.513498E-03
632	2.286910E-03
633	2.084128E-03
634	1.914973E-03
635	1.778381E-03
636	1.662851E-03
637	1.561420E-03
638	1.473424E-03
639	1.397836E-03
640	1.331987E-03
641	1.273922E-03
642	1.226892E-03
643	1.188298E-03
644	1.148776E-03
645	1.109236E-03
646	1.082338E-03
647	1.064535E-03
648	1.026819E-03
649	9.674360E-04
650	9.229984E-04
651	9.053457E-04
652	8.940433E-04
653	8.764911E-04
654	8.545192E-04
655	8.302310E-04
656	8.027350E-04
657	7.763533E-04
658	7.613922E-04
659	7.532523E-04
660	7.351047E-04
661	7.083221E-04
662	6.887847E-04
663	6.764369E-04
664	6.614865E-04
665	6.441909E-04
666	6.325049E-04
667	6.250259E-04
668	6.130044E-04
669	5.931371E-04
670	5.677406E-04
671	5.490005E-04
672	5.506054E-04
673	5.520248E-04
674	5.300876E-04
675	4.987150E-04
676	4.795930E-04
677	4.702937E-04
678	4.637842E-04
679	4.548026E-04
680	4.411931E-04
681	4.264998E-04
682	4.140895E-04
683	4.032820E-04
684	3.944961E-04
685	3.891084E-04
686	3.850985E-04
687	3.772376E-04
688	3.667142E-04
689	3.615497E-04
690	3.589106E-04
691	3.475880E-04
692	3.314931E-04
693	3.220202E-04
694	3.179799E-04
695	3.127215E-04
696	3.050368E-04
697	2.963908E-04
698	2.898116E-04
699	2.868241E-04
700	2.804264E-04
701	2.660796E-04
702	2.510640E-04
703	2.434742E-04
704	2.486351E-04
705	2.627825E-04
706	2.722502E-04
707	2.669987E-04
708	2.417704E-04
709	2.113743E-04
710	1.991574E-04
711	2.031321E-04
712	2.112286E-04
713	2.133449E-04
714	2.053233E-04
715	1.986071E-04
716	1.986666E-04
717	1.925435E-04
718	1.778783E-04
719	1.690789E-04
720	1.657051E-04
721	1.543928E-04
722	1.451617E-04
723	1.566613E-04
724	1.672172E-04
725	1.518931E-04
726	1.349110E-04
727	1.361641E-04
728	1.340197E-04
729	1.221253E-04
730	1.268536E-04
731	1.456623E-04
732	1.471480E-04
733	1.327937E-04
734	1.219172E-04
735	1.085774E-04
736	8.439423E-05
737	6.956088E-05
738	7.920805E-05
739	1.029942E-04
740	1.259036E-04
741	1.325710E-04
742	1.222492E-04
743	1.064059E-04
744	9.810485E-05
745	1.049792E-04
746	1.105540E-04
747	1.035251E-04
748	1.000850E-04
749	1.049704E-04
750	1.023870E-04
751	8.329194E-05
752	4.943643E-05
753	3.333155E-05
754	6.088557E-05
755	8.030830E-05
756	5.936144E-05
757	4.419128E-05
758	5.472837E-05
759	6.934209E-05
760	7.416856E-05
761	6.560327E-05
762	5.895483E-05
763	6.196090E-05
764	4.463288E-05
765	9.090051E-06
766	9.838592E-06
767	4.628067E-05
768	7.525146E-05
769	8.289159E-05
770	7.294487E-05
771	6.446000E-05
772	6.608404E-05
773	6.451876E-05
774	6.001782E-05
775	6.335533E-05
776	6.491777E-05
777	5.340550E-05
778	4.144419E-05
779	4.027722E-05
780	5.026697E-05
