# Supplementary material for: Influence of the Human Field of View on Visual and Non-Visual Quantities in Indoor Environments
Source: Clocks Sleep. 2023 Aug 29;5(3):476–98. doi: 10.3390/clockssleep5030032 (PMC10530223; doi:10.3390/clockssleep5030032)
Supplement: Supplementary file 1 [file clockssleep-05-00032-s001.zip › 05-SI/SI2/Data/Lernraum/Ev_SK_Abend.csv]

MODEL	SPECBOS
TYPE	Irradiance
Start Wavelength [nm]	380
End Wavelength [nm]	780
Number of points	401
Integration Time [ms]	12326
Operator
Memo
Date	03/27/2019
Time	07:16pm
Wavelength	Spectral Irradiance [W/(sqm*nm)]
380	2.953673E-05
381	2.078337E-05
382	4.700073E-06
383	-8.916293E-06
384	-1.101433E-05
385	7.568714E-06
386	4.294342E-05
387	6.804802E-05
388	5.931212E-05
389	3.080745E-05
390	6.206579E-06
391	-3.466604E-06
392	3.797026E-08
393	1.272680E-05
394	2.384589E-05
395	2.132518E-05
396	8.060590E-06
397	-4.870407E-07
398	3.753109E-06
399	1.102095E-05
400	1.129269E-05
401	5.682939E-06
402	6.760840E-07
403	-5.139889E-07
404	-2.008891E-08
405	1.102237E-07
406	-2.699141E-08
407	1.792041E-07
408	4.497306E-07
409	-2.118981E-07
410	-1.639385E-06
411	-8.426441E-07
412	4.728123E-06
413	1.109029E-05
414	1.151275E-05
415	7.316374E-06
416	1.028301E-05
417	2.711772E-05
418	4.723007E-05
419	5.886267E-05
420	5.957629E-05
421	5.261953E-05
422	4.426325E-05
423	4.619940E-05
424	6.661507E-05
425	9.276908E-05
426	1.058843E-04
427	1.056907E-04
428	1.081588E-04
429	1.211795E-04
430	1.373437E-04
431	1.503543E-04
432	1.594301E-04
433	1.674237E-04
434	1.769733E-04
435	1.921337E-04
436	2.134038E-04
437	2.328450E-04
438	2.419973E-04
439	2.437230E-04
440	2.492914E-04
441	2.650425E-04
442	2.858774E-04
443	3.055866E-04
444	3.170776E-04
445	3.180025E-04
446	3.139986E-04
447	3.188176E-04
448	3.345097E-04
449	3.422357E-04
450	3.295776E-04
451	3.099458E-04
452	3.020174E-04
453	3.084533E-04
454	3.184171E-04
455	3.255816E-04
456	3.280672E-04
457	3.287775E-04
458	3.290742E-04
459	3.337287E-04
460	3.428528E-04
461	3.536407E-04
462	3.605480E-04
463	3.615376E-04
464	3.532187E-04
465	3.461957E-04
466	3.463184E-04
467	3.496401E-04
468	3.481155E-04
469	3.379965E-04
470	3.199812E-04
471	2.974658E-04
472	2.787151E-04
473	2.675129E-04
474	2.586153E-04
475	2.436243E-04
476	2.234357E-04
477	2.070407E-04
478	1.980707E-04
479	1.941421E-04
480	1.922173E-04
481	1.899366E-04
482	1.864268E-04
483	1.823647E-04
484	1.799468E-04
485	1.768230E-04
486	1.636630E-04
487	1.392524E-04
488	1.271884E-04
489	1.468863E-04
490	1.835353E-04
491	2.120821E-04
492	2.272070E-04
493	2.384373E-04
494	2.512176E-04
495	2.640559E-04
496	2.773110E-04
497	2.954719E-04
498	3.242444E-04
499	3.576070E-04
500	3.851130E-04
501	4.063898E-04
502	4.297842E-04
503	4.576413E-04
504	4.849341E-04
505	5.087337E-04
506	5.304146E-04
507	5.541716E-04
508	5.819614E-04
509	6.167791E-04
510	6.539712E-04
511	6.828703E-04
512	7.002279E-04
513	7.152258E-04
514	7.361149E-04
515	7.559838E-04
516	7.733074E-04
517	7.940575E-04
518	8.266677E-04
519	8.650386E-04
520	8.902224E-04
521	8.986835E-04
522	9.035249E-04
523	9.110331E-04
524	9.250589E-04
525	9.455632E-04
526	9.682916E-04
527	9.892271E-04
528	1.004563E-03
529	1.012970E-03
530	1.017844E-03
531	1.021191E-03
532	1.023966E-03
533	1.030311E-03
534	1.042014E-03
535	1.054883E-03
536	1.066469E-03
537	1.073293E-03
538	1.065015E-03
539	1.056979E-03
540	1.061458E-03
541	1.077444E-03
542	1.093955E-03
543	1.104520E-03
544	1.108002E-03
545	1.106506E-03
546	1.102845E-03
547	1.103155E-03
548	1.102877E-03
549	1.100370E-03
550	1.093640E-03
551	1.078928E-03
552	1.068982E-03
553	1.075868E-03
554	1.091750E-03
555	1.092670E-03
556	1.078897E-03
557	1.070801E-03
558	1.074222E-03
559	1.075036E-03
560	1.064564E-03
561	1.052483E-03
562	1.047379E-03
563	1.044952E-03
564	1.041673E-03
565	1.038951E-03
566	1.041549E-03
567	1.047100E-03
568	1.048293E-03
569	1.044172E-03
570	1.040736E-03
571	1.038662E-03
572	1.034955E-03
573	1.028674E-03
574	1.024122E-03
575	1.020992E-03
576	1.019677E-03
577	1.021812E-03
578	1.023832E-03
579	1.030451E-03
580	1.034868E-03
581	1.039781E-03
582	1.044736E-03
583	1.050114E-03
584	1.053970E-03
585	1.057300E-03
586	1.062389E-03
587	1.072189E-03
588	1.086217E-03
589	1.102591E-03
590	1.119935E-03
591	1.135060E-03
592	1.151106E-03
593	1.176093E-03
594	1.211137E-03
595	1.252773E-03
596	1.298815E-03
597	1.348114E-03
598	1.400057E-03
599	1.458093E-03
600	1.524786E-03
601	1.603607E-03
602	1.695967E-03
603	1.803028E-03
604	1.924307E-03
605	2.057527E-03
606	2.201847E-03
607	2.355602E-03
608	2.516744E-03
609	2.693008E-03
610	2.888319E-03
611	3.101130E-03
612	3.329779E-03
613	3.567866E-03
614	3.798724E-03
615	4.014102E-03
616	4.208524E-03
617	4.375684E-03
618	4.501839E-03
619	4.570915E-03
620	4.570473E-03
621	4.490180E-03
622	4.309092E-03
623	4.037203E-03
624	3.714425E-03
625	3.358573E-03
626	2.980691E-03
627	2.602715E-03
628	2.256727E-03
629	1.957695E-03
630	1.699185E-03
631	1.477824E-03
632	1.290505E-03
633	1.133798E-03
634	1.004166E-03
635	8.977686E-04
636	8.127934E-04
637	7.445800E-04
638	6.841453E-04
639	6.293921E-04
640	5.878567E-04
641	5.584835E-04
642	5.291123E-04
643	4.944243E-04
644	4.606741E-04
645	4.345767E-04
646	4.211837E-04
647	4.162113E-04
648	4.019517E-04
649	3.748382E-04
650	3.511485E-04
651	3.373089E-04
652	3.265335E-04
653	3.158705E-04
654	3.087624E-04
655	3.055742E-04
656	3.020613E-04
657	2.946022E-04
658	2.813607E-04
659	2.678399E-04
660	2.653039E-04
661	2.687752E-04
662	2.612885E-04
663	2.466047E-04
664	2.428551E-04
665	2.468515E-04
666	2.432673E-04
667	2.338043E-04
668	2.278543E-04
669	2.220655E-04
670	2.087060E-04
671	1.910625E-04
672	1.774542E-04
673	1.714220E-04
674	1.739202E-04
675	1.776443E-04
676	1.758394E-04
677	1.707654E-04
678	1.663269E-04
679	1.632850E-04
680	1.612547E-04
681	1.579616E-04
682	1.523141E-04
683	1.458675E-04
684	1.416183E-04
685	1.436731E-04
686	1.495541E-04
687	1.486152E-04
688	1.408800E-04
689	1.377636E-04
690	1.376436E-04
691	1.286054E-04
692	1.139647E-04
693	1.054664E-04
694	1.038664E-04
695	1.050019E-04
696	1.084693E-04
697	1.140830E-04
698	1.158498E-04
699	1.089864E-04
700	9.687116E-05
701	8.540897E-05
702	8.331355E-05
703	8.970041E-05
704	8.771243E-05
705	7.677255E-05
706	7.636145E-05
707	8.466826E-05
708	8.253611E-05
709	7.389496E-05
710	7.372776E-05
711	7.388204E-05
712	6.255902E-05
713	5.592052E-05
714	6.649878E-05
715	7.186366E-05
716	6.039301E-05
717	5.507001E-05
718	6.371361E-05
719	6.844918E-05
720	6.468293E-05
721	6.086719E-05
722	5.745760E-05
723	5.076306E-05
724	4.317923E-05
725	3.899992E-05
726	3.997027E-05
727	4.505772E-05
728	4.773334E-05
729	4.421962E-05
730	3.658574E-05
731	2.906027E-05
732	2.736242E-05
733	3.248636E-05
734	4.164970E-05
735	4.809093E-05
736	4.569932E-05
737	3.706480E-05
738	2.704606E-05
739	2.093980E-05
740	2.011976E-05
741	2.076976E-05
742	2.342737E-05
743	3.088193E-05
744	3.369699E-05
745	2.262398E-05
746	1.485991E-05
747	2.191586E-05
748	2.499151E-05
749	1.712630E-05
750	1.301719E-05
751	1.586368E-05
752	1.883912E-05
753	1.836951E-05
754	1.502560E-05
755	1.937429E-05
756	3.347938E-05
757	3.684703E-05
758	2.624539E-05
759	2.032931E-05
760	2.192371E-05
761	2.371634E-05
762	2.199808E-05
763	1.504488E-05
764	3.620657E-06
765	-3.175958E-06
766	1.319579E-05
767	3.759486E-05
768	3.518110E-05
769	2.109689E-05
770	1.962295E-05
771	1.689005E-05
772	5.294690E-06
773	-9.540973E-07
774	-1.122037E-07
775	-7.923564E-07
776	3.618436E-07
777	7.122056E-06
778	7.824017E-06
779	7.922997E-07
780	3.778229E-06
