# Supplementary material for: Influence of the Human Field of View on Visual and Non-Visual Quantities in Indoor Environments
Source: Clocks Sleep. 2023 Aug 29;5(3):476–98. doi: 10.3390/clockssleep5030032 (PMC10530223; doi:10.3390/clockssleep5030032)
Supplement: Supplementary file 1 [file clockssleep-05-00032-s001.zip › 05-SI/SI2/Data/Lernraum/Ev_Mittag.csv]

MODEL	SPECBOS
TYPE	Irradiance
Start Wavelength [nm]	380
End Wavelength [nm]	780
Number of points	401
Integration Time [ms]	7576
Operator
Memo
Date	11/20/2018
Time	05:18pm
Wavelength	Spectral Irradiance [W/(sqm*nm)]
380	2.775592E-05
381	1.295829E-05
382	-8.352570E-08
383	9.771528E-06
384	3.406757E-05
385	4.998002E-05
386	4.626619E-05
387	3.054137E-05
388	1.214079E-05
389	5.452418E-07
390	3.211013E-06
391	1.707768E-05
392	2.679344E-05
393	2.324070E-05
394	1.934682E-05
395	3.219148E-05
396	5.444866E-05
397	5.927787E-05
398	3.561162E-05
399	1.301616E-05
400	1.859582E-05
401	4.125086E-05
402	5.100163E-05
403	3.755046E-05
404	1.993772E-05
405	1.376935E-05
406	1.712007E-05
407	2.320815E-05
408	2.852142E-05
409	3.172557E-05
410	3.248728E-05
411	3.234647E-05
412	3.287128E-05
413	3.605226E-05
414	4.409824E-05
415	5.701777E-05
416	7.254433E-05
417	8.554065E-05
418	9.386194E-05
419	9.564324E-05
420	9.487071E-05
421	9.987715E-05
422	1.158388E-04
423	1.411885E-04
424	1.728204E-04
425	2.033257E-04
426	2.241690E-04
427	2.384058E-04
428	2.584501E-04
429	2.885472E-04
430	3.242456E-04
431	3.646283E-04
432	4.059183E-04
433	4.458999E-04
434	4.836546E-04
435	5.244144E-04
436	5.702797E-04
437	6.203605E-04
438	6.727140E-04
439	7.272853E-04
440	7.890348E-04
441	8.635885E-04
442	9.465655E-04
443	1.033553E-03
444	1.123020E-03
445	1.227608E-03
446	1.337576E-03
447	1.435779E-03
448	1.525360E-03
449	1.637286E-03
450	1.803471E-03
451	2.009032E-03
452	2.221939E-03
453	2.438597E-03
454	2.658670E-03
455	2.885716E-03
456	3.103250E-03
457	3.323129E-03
458	3.496737E-03
459	3.599551E-03
460	3.638450E-03
461	3.640328E-03
462	3.598681E-03
463	3.532813E-03
464	3.419964E-03
465	3.289134E-03
466	3.124255E-03
467	2.942123E-03
468	2.771812E-03
469	2.612000E-03
470	2.433388E-03
471	2.233367E-03
472	2.064383E-03
473	1.950315E-03
474	1.863083E-03
475	1.755643E-03
476	1.626158E-03
477	1.513998E-03
478	1.429327E-03
479	1.354461E-03
480	1.272922E-03
481	1.190330E-03
482	1.121617E-03
483	1.066132E-03
484	1.020797E-03
485	9.866378E-04
486	9.598587E-04
487	9.342971E-04
488	9.205280E-04
489	9.241001E-04
490	9.404025E-04
491	9.585618E-04
492	9.762738E-04
493	1.000590E-03
494	1.035089E-03
495	1.075394E-03
496	1.121030E-03
497	1.171614E-03
498	1.234103E-03
499	1.304777E-03
500	1.375472E-03
501	1.443585E-03
502	1.512628E-03
503	1.581821E-03
504	1.652029E-03
505	1.726387E-03
506	1.800641E-03
507	1.875916E-03
508	1.946505E-03
509	2.012218E-03
510	2.074833E-03
511	2.137581E-03
512	2.198407E-03
513	2.251332E-03
514	2.299584E-03
515	2.341742E-03
516	2.393210E-03
517	2.451588E-03
518	2.511404E-03
519	2.568162E-03
520	2.607125E-03
521	2.629914E-03
522	2.653069E-03
523	2.676267E-03
524	2.702127E-03
525	2.728643E-03
526	2.761103E-03
527	2.805728E-03
528	2.843680E-03
529	2.854146E-03
530	2.848689E-03
531	2.848117E-03
532	2.859564E-03
533	2.885975E-03
534	2.922343E-03
535	2.945395E-03
536	2.946715E-03
537	2.950310E-03
538	2.958171E-03
539	2.978519E-03
540	2.992589E-03
541	2.997629E-03
542	2.994347E-03
543	2.985666E-03
544	2.979198E-03
545	2.980870E-03
546	2.982749E-03
547	2.989889E-03
548	2.991709E-03
549	2.987733E-03
550	2.977124E-03
551	2.951759E-03
552	2.929573E-03
553	2.921890E-03
554	2.927670E-03
555	2.927401E-03
556	2.918289E-03
557	2.903567E-03
558	2.883606E-03
559	2.861826E-03
560	2.840221E-03
561	2.825354E-03
562	2.820564E-03
563	2.814087E-03
564	2.799578E-03
565	2.779442E-03
566	2.764558E-03
567	2.753257E-03
568	2.733333E-03
569	2.705578E-03
570	2.686423E-03
571	2.677598E-03
572	2.670497E-03
573	2.659685E-03
574	2.650508E-03
575	2.636931E-03
576	2.615962E-03
577	2.593077E-03
578	2.573796E-03
579	2.580403E-03
580	2.583957E-03
581	2.577244E-03
582	2.561711E-03
583	2.546238E-03
584	2.533554E-03
585	2.532137E-03
586	2.539912E-03
587	2.548912E-03
588	2.555267E-03
589	2.561582E-03
590	2.572935E-03
591	2.590940E-03
592	2.616957E-03
593	2.644527E-03
594	2.669727E-03
595	2.709450E-03
596	2.772940E-03
597	2.845906E-03
598	2.918482E-03
599	3.005025E-03
600	3.113884E-03
601	3.234982E-03
602	3.359027E-03
603	3.510987E-03
604	3.711467E-03
605	3.932563E-03
606	4.144843E-03
607	4.372203E-03
608	4.649145E-03
609	4.963697E-03
610	5.276013E-03
611	5.596198E-03
612	5.959700E-03
613	6.345405E-03
614	6.689044E-03
615	6.980832E-03
616	7.239458E-03
617	7.443119E-03
618	7.530701E-03
619	7.483232E-03
620	7.325106E-03
621	7.071765E-03
622	6.710365E-03
623	6.256206E-03
624	5.750628E-03
625	5.220793E-03
626	4.705068E-03
627	4.225254E-03
628	3.780101E-03
629	3.367708E-03
630	2.986375E-03
631	2.643598E-03
632	2.350183E-03
633	2.107098E-03
634	1.902053E-03
635	1.727306E-03
636	1.587650E-03
637	1.478124E-03
638	1.378064E-03
639	1.281684E-03
640	1.205281E-03
641	1.150963E-03
642	1.102345E-03
643	1.048888E-03
644	9.919884E-04
645	9.391154E-04
646	9.025448E-04
647	8.830403E-04
648	8.626992E-04
649	8.337892E-04
650	8.046481E-04
651	7.794115E-04
652	7.565654E-04
653	7.349027E-04
654	7.164717E-04
655	6.998642E-04
656	6.778998E-04
657	6.510547E-04
658	6.286101E-04
659	6.141611E-04
660	6.059780E-04
661	5.991376E-04
662	5.870225E-04
663	5.708257E-04
664	5.579735E-04
665	5.454451E-04
666	5.258263E-04
667	5.035009E-04
668	4.864845E-04
669	4.721072E-04
670	4.548872E-04
671	4.397556E-04
672	4.352572E-04
673	4.303761E-04
674	4.142799E-04
675	4.029318E-04
676	4.122341E-04
677	4.167525E-04
678	3.943647E-04
679	3.665160E-04
680	3.538498E-04
681	3.502648E-04
682	3.476467E-04
683	3.416837E-04
684	3.318290E-04
685	3.216212E-04
686	3.144902E-04
687	3.139210E-04
688	3.172297E-04
689	3.156286E-04
690	3.043795E-04
691	2.833309E-04
692	2.640308E-04
693	2.613485E-04
694	2.627638E-04
695	2.475539E-04
696	2.282635E-04
697	2.243838E-04
698	2.313851E-04
699	2.389075E-04
700	2.372310E-04
701	2.220442E-04
702	2.030276E-04
703	1.901636E-04
704	1.894770E-04
705	1.969704E-04
706	1.981802E-04
707	1.906412E-04
708	1.817182E-04
709	1.742289E-04
710	1.686765E-04
711	1.685715E-04
712	1.750802E-04
713	1.720410E-04
714	1.506436E-04
715	1.386003E-04
716	1.497576E-04
717	1.558328E-04
718	1.443264E-04
719	1.309843E-04
720	1.262524E-04
721	1.323306E-04
722	1.382358E-04
723	1.291125E-04
724	1.146554E-04
725	1.106526E-04
726	1.172200E-04
727	1.280949E-04
728	1.304743E-04
729	1.204876E-04
730	1.098267E-04
731	1.040490E-04
732	1.016841E-04
733	1.016982E-04
734	1.029985E-04
735	1.022074E-04
736	9.750489E-05
737	9.685942E-05
738	1.010386E-04
739	9.033236E-05
740	6.760244E-05
741	6.644288E-05
742	8.495987E-05
743	9.422595E-05
744	8.724498E-05
745	7.047920E-05
746	6.339711E-05
747	7.513842E-05
748	8.218268E-05
749	7.833887E-05
750	8.599826E-05
751	9.654127E-05
752	8.105144E-05
753	5.792535E-05
754	5.578549E-05
755	6.018228E-05
756	5.694500E-05
757	5.335502E-05
758	5.556142E-05
759	6.373259E-05
760	6.336338E-05
761	4.025184E-05
762	3.048587E-05
763	5.850952E-05
764	6.903434E-05
765	4.458753E-05
766	3.848047E-05
767	5.230306E-05
768	4.947054E-05
769	4.129787E-05
770	4.696168E-05
771	4.522843E-05
772	3.189381E-05
773	4.078813E-05
774	6.087533E-05
775	4.929786E-05
776	2.461024E-05
777	1.709507E-05
778	9.851965E-06
779	1.518258E-07
780	1.934193E-05
