# Supplementary material for: Influence of the Human Field of View on Visual and Non-Visual Quantities in Indoor Environments
Source: Clocks Sleep. 2023 Aug 29;5(3):476–98. doi: 10.3390/clockssleep5030032 (PMC10530223; doi:10.3390/clockssleep5030032)
Supplement: Supplementary file 1 [file clockssleep-05-00032-s001.zip › 05-SI/SI2/Data/Lernraum/Ev_SK_Mittag.csv]

MODEL	SPECBOS
TYPE	Irradiance
Start Wavelength [nm]	380
End Wavelength [nm]	780
Number of points	401
Integration Time [ms]	9672
Operator
Memo
Date	03/27/2019
Time	07:14pm
Wavelength	Spectral Irradiance [W/(sqm*nm)]
380	3.869371E-05
381	2.365404E-05
382	4.167115E-06
383	-4.565552E-06
384	1.814736E-07
385	1.551533E-05
386	3.432614E-05
387	4.140030E-05
388	2.556070E-05
389	5.082278E-06
390	5.136738E-06
391	2.591558E-05
392	3.933676E-05
393	2.689378E-05
394	5.427777E-06
395	-5.864203E-07
396	9.729965E-06
397	1.757773E-05
398	1.183298E-05
399	1.782364E-06
400	-2.793333E-06
401	-1.722262E-06
402	8.413230E-07
403	2.507026E-06
404	3.746718E-06
405	4.619040E-06
406	3.172564E-06
407	-2.504946E-06
408	-6.649853E-06
409	3.028098E-06
410	2.862069E-05
411	4.764246E-05
412	3.880124E-05
413	1.753464E-05
414	1.574185E-05
415	3.853918E-05
416	5.682869E-05
417	4.901156E-05
418	3.632430E-05
419	4.311802E-05
420	6.327526E-05
421	7.131641E-05
422	5.883627E-05
423	4.950475E-05
424	6.416060E-05
425	9.163156E-05
426	1.106205E-04
427	1.149565E-04
428	1.118487E-04
429	1.095599E-04
430	1.230039E-04
431	1.644595E-04
432	2.148247E-04
433	2.421920E-04
434	2.435391E-04
435	2.555175E-04
436	3.019591E-04
437	3.617523E-04
438	4.090973E-04
439	4.460152E-04
440	4.922315E-04
441	5.577892E-04
442	6.316182E-04
443	7.039123E-04
444	7.756000E-04
445	8.598354E-04
446	9.579917E-04
447	1.068239E-03
448	1.190723E-03
449	1.326442E-03
450	1.482803E-03
451	1.657246E-03
452	1.839405E-03
453	2.033167E-03
454	2.238931E-03
455	2.452985E-03
456	2.643037E-03
457	2.807855E-03
458	2.927976E-03
459	3.010215E-03
460	3.050664E-03
461	3.039598E-03
462	2.961914E-03
463	2.855744E-03
464	2.719817E-03
465	2.571754E-03
466	2.390731E-03
467	2.198141E-03
468	2.030991E-03
469	1.896613E-03
470	1.775635E-03
471	1.658056E-03
472	1.550009E-03
473	1.443162E-03
474	1.345182E-03
475	1.266938E-03
476	1.202557E-03
477	1.136548E-03
478	1.057927E-03
479	9.791850E-04
480	9.108942E-04
481	8.563620E-04
482	8.198991E-04
483	7.920284E-04
484	7.601020E-04
485	7.261395E-04
486	7.025043E-04
487	6.927566E-04
488	6.934483E-04
489	6.983373E-04
490	7.131612E-04
491	7.438906E-04
492	7.828025E-04
493	8.154860E-04
494	8.405860E-04
495	8.731357E-04
496	9.242520E-04
497	9.786169E-04
498	1.025547E-03
499	1.068460E-03
500	1.115887E-03
501	1.170367E-03
502	1.230643E-03
503	1.291334E-03
504	1.347798E-03
505	1.400171E-03
506	1.451984E-03
507	1.511578E-03
508	1.571933E-03
509	1.626716E-03
510	1.675397E-03
511	1.721917E-03
512	1.766019E-03
513	1.804214E-03
514	1.839637E-03
515	1.869702E-03
516	1.904838E-03
517	1.940887E-03
518	1.971895E-03
519	2.001450E-03
520	2.030424E-03
521	2.059522E-03
522	2.086488E-03
523	2.103890E-03
524	2.123937E-03
525	2.151880E-03
526	2.179813E-03
527	2.200626E-03
528	2.215742E-03
529	2.234246E-03
530	2.256656E-03
531	2.267400E-03
532	2.262050E-03
533	2.259530E-03
534	2.270961E-03
535	2.287639E-03
536	2.305228E-03
537	2.321462E-03
538	2.317435E-03
539	2.313728E-03
540	2.320247E-03
541	2.336489E-03
542	2.351047E-03
543	2.358477E-03
544	2.361152E-03
545	2.361984E-03
546	2.355564E-03
547	2.347653E-03
548	2.333744E-03
549	2.318164E-03
550	2.306486E-03
551	2.297169E-03
552	2.295852E-03
553	2.298136E-03
554	2.299756E-03
555	2.288697E-03
556	2.268232E-03
557	2.248388E-03
558	2.234325E-03
559	2.229382E-03
560	2.230439E-03
561	2.226460E-03
562	2.209226E-03
563	2.182110E-03
564	2.154877E-03
565	2.131442E-03
566	2.118311E-03
567	2.112262E-03
568	2.102014E-03
569	2.087134E-03
570	2.079631E-03
571	2.076032E-03
572	2.061069E-03
573	2.033110E-03
574	2.013863E-03
575	2.008254E-03
576	2.006736E-03
577	2.004446E-03
578	1.996726E-03
579	1.995131E-03
580	1.983169E-03
581	1.964172E-03
582	1.948927E-03
583	1.951003E-03
584	1.955147E-03
585	1.942726E-03
586	1.922378E-03
587	1.918001E-03
588	1.930293E-03
589	1.944324E-03
590	1.958074E-03
591	1.978480E-03
592	2.006659E-03
593	2.029933E-03
594	2.045593E-03
595	2.080743E-03
596	2.146752E-03
597	2.214237E-03
598	2.265786E-03
599	2.332087E-03
600	2.434728E-03
601	2.552170E-03
602	2.661684E-03
603	2.783176E-03
604	2.938811E-03
605	3.121347E-03
606	3.319931E-03
607	3.535106E-03
608	3.769346E-03
609	4.024483E-03
610	4.291685E-03
611	4.568201E-03
612	4.858127E-03
613	5.156885E-03
614	5.442974E-03
615	5.694418E-03
616	5.885692E-03
617	6.003751E-03
618	6.036039E-03
619	5.974136E-03
620	5.819741E-03
621	5.583021E-03
622	5.266838E-03
623	4.890951E-03
624	4.488863E-03
625	4.079278E-03
626	3.686164E-03
627	3.317427E-03
628	2.959962E-03
629	2.615864E-03
630	2.306822E-03
631	2.045544E-03
632	1.824491E-03
633	1.635356E-03
634	1.470973E-03
635	1.326750E-03
636	1.205369E-03
637	1.106164E-03
638	1.022626E-03
639	9.525561E-04
640	8.996692E-04
641	8.582322E-04
642	8.116902E-04
643	7.586100E-04
644	7.208151E-04
645	7.034294E-04
646	6.844502E-04
647	6.541791E-04
648	6.206728E-04
649	5.920339E-04
650	5.753524E-04
651	5.679447E-04
652	5.561650E-04
653	5.361637E-04
654	5.179078E-04
655	5.053353E-04
656	4.935256E-04
657	4.789970E-04
658	4.613346E-04
659	4.460360E-04
660	4.431164E-04
661	4.462662E-04
662	4.371138E-04
663	4.164662E-04
664	3.993711E-04
665	3.874862E-04
666	3.751669E-04
667	3.632640E-04
668	3.545722E-04
669	3.479235E-04
670	3.412518E-04
671	3.344005E-04
672	3.288997E-04
673	3.207368E-04
674	3.075085E-04
675	2.975726E-04
676	2.990893E-04
677	3.002618E-04
678	2.906983E-04
679	2.797811E-04
680	2.754265E-04
681	2.700628E-04
682	2.585753E-04
683	2.455296E-04
684	2.358117E-04
685	2.316622E-04
686	2.313948E-04
687	2.292528E-04
688	2.243049E-04
689	2.209844E-04
690	2.184352E-04
691	2.115194E-04
692	2.012299E-04
693	1.915996E-04
694	1.833067E-04
695	1.754025E-04
696	1.672743E-04
697	1.593840E-04
698	1.557990E-04
699	1.594392E-04
700	1.650861E-04
701	1.657601E-04
702	1.557004E-04
703	1.384686E-04
704	1.311696E-04
705	1.363072E-04
706	1.386994E-04
707	1.375377E-04
708	1.430948E-04
709	1.473840E-04
710	1.356218E-04
711	1.223531E-04
712	1.267053E-04
713	1.309472E-04
714	1.190767E-04
715	1.115962E-04
716	1.189117E-04
717	1.171517E-04
718	9.933716E-05
719	8.636946E-05
720	8.282129E-05
721	7.751126E-05
722	7.320212E-05
723	7.981501E-05
724	9.516356E-05
725	1.099470E-04
726	1.048699E-04
727	7.553359E-05
728	6.004382E-05
729	7.190155E-05
730	7.719742E-05
731	6.488319E-05
732	5.093269E-05
733	5.110342E-05
734	7.413838E-05
735	9.050829E-05
736	7.295874E-05
737	5.916585E-05
738	7.506994E-05
739	8.892939E-05
740	8.380081E-05
741	7.212933E-05
742	6.024416E-05
743	4.839933E-05
744	3.716975E-05
745	2.748248E-05
746	2.171327E-05
747	2.347156E-05
748	3.799534E-05
749	5.674252E-05
750	5.394774E-05
751	3.268454E-05
752	1.768588E-05
753	1.452611E-05
754	1.881611E-05
755	2.290760E-05
756	2.514509E-05
757	3.710790E-05
758	5.346707E-05
759	5.043096E-05
760	3.815748E-05
761	4.228873E-05
762	4.946181E-05
763	4.184633E-05
764	2.731608E-05
765	1.344838E-05
766	1.410982E-06
767	-1.294014E-06
768	1.446105E-05
769	3.349775E-05
770	3.890507E-05
771	4.012114E-05
772	4.043981E-05
773	2.598148E-05
774	9.300871E-06
775	1.900569E-05
776	2.897124E-05
777	1.043811E-05
778	2.222053E-06
779	2.373406E-05
780	4.290253E-05
