# Supplementary material for: Influence of the Human Field of View on Visual and Non-Visual Quantities in Indoor Environments
Source: Clocks Sleep. 2023 Aug 29;5(3):476–98. doi: 10.3390/clockssleep5030032 (PMC10530223; doi:10.3390/clockssleep5030032)
Supplement: Supplementary file 1 [file clockssleep-05-00032-s001.zip › 05-SI/SI2/Data/RHI/Maschinenarbeitsplatz/RHI_Parameter.csv]

Bild	Szene	E_Voll	E_Blende	MEDI_Voll	MEDI_Blende	Plot
04-01-Morgen.png	Morgen	448.629718947117	433.385483264585	411.93952345438	398.505684488581	Ev_Morgen
04-02-Tag.png	Tag	343.684259879474	330.833535065468	277.977766500222	267.649069780892	Ev_Tag
04-03-Nacht.png	Nacht	156.248398286039	150.463260635609	72.4051617631024	70.1473268780796	Ev_Nacht
04-04-Nachtende.png	Nachtende	218.291929772038	210.709486181614	99.6545556324412	96.3905871916761	Ev_Nachtende
