# Supplementary material for: Influence of the Human Field of View on Visual and Non-Visual Quantities in Indoor Environments
Source: Clocks Sleep. 2023 Aug 29;5(3):476–98. doi: 10.3390/clockssleep5030032 (PMC10530223; doi:10.3390/clockssleep5030032)
Supplement: Supplementary file 1 [file clockssleep-05-00032-s001.zip › 05-SI/SI2/Data/RHI/Maschinenarbeitsplatz/AP1-3.csv]

MODEL;SPECBOS
TYPE;Irradiance
Number of datasets;14
Operator;
Memo;
Start Wavelength [nm];380
End Wavelength [nm];780
Number of points;401
Name;AP1	Morgen;AP1	Tag;AP1	Nacht;AP1	Nachtende;AP3	Morgen;AP3	Morgen	SK;AP3	Tag	SK;AP3	Tag;AP3	Nacht;AP3	Nacht	SK;AP3	Hintergrund;AP3	Nacht	2;AP3	Nachtende;AP3	Nachtende	SK
Correction;;;;;;;;;;;;;;
Integration Time [ms];7136	00;10053	00;11828	00;9137	00;5136	00;5275	00;7398	00;7147	00;8556	00;8832	00;60000	00;8578	00;6354	00;6516	00
Date;02/25/2021;02/25/2021;02/25/2021;02/25/2021;02/25/2021;02/25/2021;02/25/2021;02/25/2021;02/25/2021;02/25/2021;02/25/2021;02/25/2021;02/25/2021;02/25/2021
Time;12:58:00pm;01:01:39pm;01:04:19pm;01:05:05pm;01:08:40pm;01:09:07pm;01:09:51pm;01:10:11pm;01:12:43pm;01:13:09pm;01:16:55pm;01:20:42pm;01:21:32pm;01:21:59pm
Wavelength [nm];Spectral Irradiance [W/(sqm*nm)]
380;9	421534E-07;3	630499E-06;0	000000E+00;2	780854E-05;5	610153E-06;3	277393E-06;1	529604E-05;6	554423E-05;0	000000E+00;4	890707E-05;1	396529E-05;1	925347E-05;8	567954E-06;3	899426E-06
381;6	295105E-06;0	000000E+00;7	975645E-06;1	949117E-05;1	749294E-06;2	554798E-06;9	629136E-06;5	241772E-05;1	050067E-05;3	427926E-05;1	227501E-05;1	349488E-05;1	127408E-05;2	733132E-06
382;1	354244E-05;0	000000E+00;1	715773E-05;7	393169E-06;3	763195E-06;5	496049E-06;3	652414E-06;3	770247E-05;2	258973E-05;1	300242E-05;1	089132E-05;5	118723E-06;1	680383E-05;1	036700E-06
383;2	135130E-05;5	908812E-06;1	914144E-05;0	000000E+00;1	214968E-05;1	211384E-05;0	000000E+00;2	751235E-05;2	954062E-05;7	986756E-06;1	138439E-05;4	760828E-06;2	339475E-05;0	000000E+00
384;3	033489E-05;2	147885E-05;9	680566E-06;0	000000E+00;3	102700E-05;2	484712E-05;0	000000E+00;2	448016E-05;2	851842E-05;2	903229E-05;1	495498E-05;1	730587E-05;3	194435E-05;0	000000E+00
385;3	885245E-05;3	613283E-05;8	555193E-07;0	000000E+00;4	881104E-05;3	685661E-05;0	000000E+00;2	172623E-05;2	766062E-05;4	883961E-05;1	835043E-05;2	911282E-05;4	006113E-05;0	000000E+00
386;4	833189E-05;3	424981E-05;5	718478E-06;0	000000E+00;6	018485E-05;2	360677E-05;2	285691E-06;4	230690E-05;1	860484E-05;4	204643E-05;1	829134E-05;1	878654E-05;3	134992E-05;0	000000E+00
387;5	744179E-05;3	068461E-05;1	178190E-05;0	000000E+00;7	033287E-05;8	260147E-06;4	709257E-06;6	437648E-05;9	045209E-06;3	272326E-05;1	784867E-05;6	573520E-06;2	121114E-05;0	000000E+00
388;5	245170E-05;2	875717E-05;1	225560E-05;0	000000E+00;7	100602E-05;1	503584E-06;1	427949E-05;6	738660E-05;3	176703E-06;2	728249E-05;1	748445E-05;2	773866E-06;1	688962E-05;0	000000E+00
389;3	055642E-05;2	876203E-05;6	079196E-06;0	000000E+00;6	044523E-05;4	839025E-06;3	262063E-05;4	777613E-05;1	575752E-06;2	636772E-05;1	721956E-05;8	927205E-06;1	942169E-05;0	000000E+00
390;9	274210E-06;2	864182E-05;8	676026E-08;0	000000E+00;4	998167E-05;8	039844E-06;5	019540E-05;2	862615E-05;2	248861E-08;2	536962E-05;1	688891E-05;1	483219E-05;2	178318E-05;0	000000E+00
391;6	435473E-06;1	679727E-05;6	390418E-06;0	000000E+00;3	413079E-05;4	742510E-06;4	264374E-05;3	954091E-05;5	398710E-06;4	767705E-05;1	907074E-05;8	749151E-06;1	279578E-05;2	577787E-06
392;3	947774E-06;5	219767E-06;1	256284E-05;0	000000E+00;1	872564E-05;1	473739E-06;3	485961E-05;5	021384E-05;1	061325E-05;6	911466E-05;2	110100E-05;2	718806E-06;3	976300E-06;5	067636E-06
393;2	220380E-06;3	722476E-06;1	819788E-05;5	300267E-06;2	297029E-05;2	921153E-06;2	998602E-05;5	431887E-05;1	533093E-05;6	887184E-05;2	081913E-05;0	000000E+00;8	314627E-06;8	579425E-06
394;1	071271E-06;1	080451E-05;2	364284E-05;1	538406E-05;4	427388E-05;8	478663E-06;2	742900E-05;5	304093E-05;1	984932E-05;5	011754E-05;1	856819E-05;0	000000E+00;2	413325E-05;1	313248E-05
395;1	273637E-06;1	697826E-05;2	831613E-05;2	392703E-05;6	443310E-05;1	331951E-05;2	417842E-05;5	181589E-05;2	465887E-05;3	320612E-05;1	631920E-05;0	000000E+00;3	808491E-05;1	677572E-05
396;1	630188E-05;1	174798E-05;2	327664E-05;1	355888E-05;6	731833E-05;9	169145E-06;1	370134E-05;5	090215E-05;3	146604E-05;3	963625E-05;1	437909E-05;0	000000E+00;2	831168E-05;9	506409E-06
397;3	076326E-05;6	688968E-06;1	838430E-05;3	544772E-06;6	999882E-05;5	154904E-06;3	582016E-06;4	994535E-05;3	798045E-05;4	577503E-05;1	248753E-05;0	000000E+00;1	884896E-05;2	485312E-06
398;5	310011E-05;9	358881E-06;1	684326E-05;4	984616E-06;6	205509E-05;1	998949E-05;1	128658E-05;4	252783E-05;3	705125E-05;4	010317E-05;1	620414E-05;1	415853E-05;1	846439E-05;2	329877E-06
399;7	973839E-05;1	622865E-05;1	725481E-05;1	262205E-05;4	893820E-05;4	492299E-05;2	857990E-05;3	203702E-05;3	238297E-05;2	842679E-05;2	300931E-05;3	585224E-05;2	311845E-05;5	899719E-06
400;9	737258E-05;2	185667E-05;1	904894E-05;1	933401E-05;4	260353E-05;6	955551E-05;4	716388E-05;2	905031E-05;3	422741E-05;2	590254E-05;3	309314E-05;5	635537E-05;3	184378E-05;1	398273E-05
401;7	719170E-05;2	241803E-05;2	617865E-05;2	249707E-05;6	207552E-05;9	395107E-05;7	198096E-05;5	568536E-05;6	206874E-05;5	994081E-05;5	694384E-05;7	283829E-05;5	746456E-05;4	124745E-05
402;5	630241E-05;2	282942E-05;3	318942E-05;2	553220E-05;8	128778E-05;1	179095E-04;9	651631E-05;8	216702E-05;8	972305E-05;9	386056E-05;8	060828E-05;8	896118E-05;8	291084E-05;6	846396E-05
403;5	950724E-05;2	924312E-05;4	243118E-05;3	612637E-05;1	325981E-04;1	498852E-04;1	250527E-04;1	104330E-04;1	304232E-04;1	236309E-04;1	112759E-04;1	133328E-04;1	225263E-04;1	032333E-04
404;7	104989E-05;3	782308E-05;5	270859E-05;4	942613E-05;1	951747E-04;1	855681E-04;1	557953E-04;1	400582E-04;1	762405E-04;1	529349E-04;1	449926E-04;1	412178E-04;1	675625E-04;1	411339E-04
405;7	751061E-05;4	411162E-05;6	180955E-05;6	025883E-05;2	259178E-04;2	035454E-04;1	762113E-04;1	601972E-04;1	968456E-04;1	619503E-04;1	599287E-04;1	539543E-04;1	833368E-04;1	535392E-04
406;7	265025E-05;4	511306E-05;6	772649E-05;6	516810E-05;1	877975E-04;1	826799E-04;1	732357E-04;1	588087E-04;1	629299E-04;1	273428E-04;1	341797E-04;1	336856E-04;1	364231E-04;1	114149E-04
407;6	804991E-05;4	605268E-05;7	330548E-05;6	979575E-05;1	517690E-04;1	629483E-04;1	704016E-04;1	574756E-04;1	308757E-04;9	464015E-05;1	098426E-04;1	145244E-04;9	209664E-05;7	161520E-05
408;8	599888E-05;5	957968E-05;6	850323E-05;6	055616E-05;1	337004E-04;1	422824E-04;1	472573E-04;1	390273E-04;1	031307E-04;8	617926E-05;8	774660E-05;8	207273E-05;7	136709E-05;8	125003E-05
409;1	071769E-04;7	497141E-05;6	215590E-05;4	922935E-05;1	174160E-04;1	208668E-04;1	207734E-04;1	177692E-04;7	521449E-05;8	059137E-05;6	535177E-05;4	707551E-05;5	317679E-05;9	744796E-05
410;1	227394E-04;8	503640E-05;5	220043E-05;5	048301E-05;1	114759E-04;1	148896E-04;1	118416E-04;1	074308E-04;6	357984E-05;7	464647E-05;5	248345E-05;3	651564E-05;4	941612E-05;1	007512E-04
411;1	313109E-04;8	852108E-05;3	813518E-05;6	713254E-05;1	184501E-04;1	280465E-04;1	246798E-04;1	107958E-04;7	214899E-05;6	850675E-05;5	158856E-05;5	604319E-05;6	341156E-05;8	841065E-05
412;1	402538E-04;9	218142E-05;2	483421E-05;8	325697E-05;1	267381E-04;1	417306E-04;1	370691E-04;1	146215E-04;8	079132E-05;6	254614E-05;5	083566E-05;7	539306E-05;7	710328E-05;7	681419E-05
413;1	532618E-04;9	541844E-05;3	569567E-05;7	567280E-05;1	760673E-04;1	663171E-04;1	232262E-04;1	270155E-04;8	715385E-05;5	676234E-05;5	097281E-05;8	566522E-05;7	553830E-05;8	451339E-05
414;1	665686E-04;9	880843E-05;4	667990E-05;6	814101E-05;2	259732E-04;1	912989E-04;1	094584E-04;1	396680E-04;9	367922E-05;5	101719E-05;5	118086E-05;9	612472E-05;7	406639E-05;9	238090E-05
415;1	903561E-04;1	188037E-04;4	874553E-05;8	188816E-05;2	601816E-04;2	205556E-04;1	226732E-04;1	530916E-04;9	802773E-05;6	188548E-05;5	604261E-05;9	338162E-05;8	289489E-05;1	004779E-04
416;2	194139E-04;1	481627E-04;4	505269E-05;1	083035E-04;2	825338E-04;2	508546E-04;1	521797E-04;1	662303E-04;1	007404E-04;8	263737E-05;6	356445E-05;8	242867E-05;9	772652E-05;1	082524E-04
417;2	484410E-04;1	747586E-04;4	713651E-05;1	287145E-04;3	103753E-04;2	851902E-04;1	799881E-04;1	842371E-04;1	023274E-04;9	924721E-05;6	998865E-05;7	779585E-05;1	116410E-04;1	141176E-04
418;2	854143E-04;1	968784E-04;7	432468E-05;1	292559E-04;3	694337E-04;3	461066E-04;2	081396E-04;2	279420E-04;9	993111E-05;1	028115E-04;7	361721E-05;9	902537E-05;1	255227E-04;1	137842E-04
419;3	226583E-04;2	192272E-04;1	013635E-04;1	301227E-04;4	287022E-04;4	071499E-04;2	364737E-04;2	716855E-04;9	782164E-05;1	065955E-04;7	738956E-05;1	202436E-04;1	395533E-04;1	137475E-04
420;3	845450E-04;2	453520E-04;1	147344E-04;1	331734E-04;5	068961E-04;4	846270E-04;2	701435E-04;3	214353E-04;1	272515E-04;1	144646E-04;7	722674E-05;1	286575E-04;1	591842E-04;1	302405E-04
421;4	534971E-04;2	725297E-04;1	239033E-04;1	369762E-04;5	903347E-04;5	665806E-04;3	052683E-04;3	726909E-04;1	659978E-04;1	235838E-04;7	594704E-05;1	332069E-04;1	804199E-04;1	516641E-04
422;5	265748E-04;3	076025E-04;1	319130E-04;1	410061E-04;6	779556E-04;6	593162E-04;3	564804E-04;4	212151E-04;1	886356E-04;1	374587E-04;7	516247E-05;1	412129E-04;1	962122E-04;1	709765E-04
423;6	049820E-04;3	556034E-04;1	375009E-04;1	451020E-04;7	705178E-04;7	686617E-04;4	348363E-04;4	634383E-04;1	820628E-04;1	593088E-04;7	511263E-05;1	549576E-04;2	017631E-04;1	859599E-04
424;6	782527E-04;4	004827E-04;1	425766E-04;1	487538E-04;8	569289E-04;8	709602E-04;5	083219E-04;5	026824E-04;1	755603E-04;1	797419E-04;7	494918E-05;1	677263E-04;2	067044E-04;1	998528E-04
425;8	114008E-04;4	589553E-04;1	530097E-04;1	779824E-04;1	021871E-03;1	017317E-03;5	835858E-04;5	770647E-04;1	989394E-04;2	066316E-04;7	466022E-05;1	899893E-04;2	292743E-04;2	446980E-04
426;9	430429E-04;5	162096E-04;1	635430E-04;2	076256E-04;1	185242E-03;1	160963E-03;6	563246E-04;6	509538E-04;2	233279E-04;2	329644E-04;7	452722E-05;2	120779E-04;2	522204E-04;2	896256E-04
427;1	110688E-03;5	907042E-04;1	770783E-04;2	423400E-04;1	383437E-03;1	339821E-03;7	425540E-04;7	489886E-04;2	508767E-04;2	516850E-04;7	594499E-05;2	365931E-04;2	868811E-04;3	217015E-04
428;1	306866E-03;6	785872E-04;1	927047E-04;2	809371E-04;1	608687E-03;1	545939E-03;8	387026E-04;8	659507E-04;2	805920E-04;2	634827E-04;7	841919E-05;2	626708E-04;3	308052E-04;3	424406E-04
429;1	499515E-03;7	693476E-04;2	092880E-04;3	179271E-04;1	833707E-03;1	754067E-03;9	386720E-04;9	843178E-04;3	084501E-04;2	780173E-04;8	101682E-05;2	892173E-04;3	760873E-04;3	676293E-04
430;1	706692E-03;8	968961E-04;2	358698E-04;3	518708E-04;2	101564E-03;2	016654E-03;1	084026E-03;1	135272E-03;3	302859E-04;3	143055E-04;8	534103E-05;3	245435E-04;4	391661E-04;4	278238E-04
431;1	905285E-03;1	019099E-03;2	613567E-04;3	844363E-04;2	358281E-03;2	268303E-03;1	223313E-03;1	279929E-03;3	512758E-04;3	490961E-04;8	950555E-05;3	584190E-04;4	995996E-04;4	854974E-04
432;2	190985E-03;1	176808E-03;3	067419E-04;4	417495E-04;2	740429E-03;2	640734E-03;1	442591E-03;1	511307E-03;4	449135E-04;4	368289E-04;1	338342E-04;4	493966E-04;6	031833E-04;5	828658E-04
433;2	513880E-03;1	350412E-03;3	600447E-04;5	091397E-04;3	174773E-03;3	063392E-03;1	694178E-03;1	777565E-03;5	654677E-04;5	444391E-04;1	926708E-04;5	617618E-04;7	236431E-04;6	958501E-04
434;2	870342E-03;1	542796E-03;4	170130E-04;5	773662E-04;3	655035E-03;3	528682E-03;1	967305E-03;2	064461E-03;6	875514E-04;6	566088E-04;2	532299E-04;6	790904E-04;8	569351E-04;8	214699E-04
435;3	291715E-03;1	771519E-03;4	810846E-04;6	470589E-04;4	224365E-03;4	076651E-03;2	282278E-03;2	391432E-03;8	127440E-04;7	777699E-04;3	173219E-04;8	062133E-04;1	015311E-03;9	717719E-04
436;3	685566E-03;1	985353E-03;5	410352E-04;7	118632E-04;4	757241E-03;4	589499E-03;2	577263E-03;2	697581E-03;9	303014E-04;8	915707E-04;3	778290E-04;9	256459E-04;1	164070E-03;1	112920E-03
437;4	211506E-03;2	259704E-03;6	075100E-04;7	912719E-04;5	343445E-03;5	145585E-03;2	855757E-03;2	984695E-03;9	432389E-04;9	071945E-04;3	174150E-04;9	321771E-04;1	210553E-03;1	161653E-03
438;4	759359E-03;2	545368E-03;6	766051E-04;8	747057E-04;5	952386E-03;5	723286E-03;3	144494E-03;3	282514E-03;9	554211E-04;9	221574E-04;2	530646E-04;9	375259E-04;1	257273E-03;1	210865E-03
439;5	393570E-03;2	891199E-03;7	519042E-04;9	863260E-04;6	702022E-03;6	439283E-03;3	515693E-03;3	671426E-03;1	003292E-03;9	616295E-04;2	011677E-04;9	850970E-04;1	354671E-03;1	300748E-03
440;6	068984E-03;3	270335E-03;8	282180E-04;1	115493E-03;7	529796E-03;7	232870E-03;3	934855E-03;4	114451E-03;1	074614E-03;1	015736E-03;1	581912E-04;1	061498E-03;1	485780E-03;1	416542E-03
441;6	719503E-03;3	640113E-03;9	038952E-04;1	243521E-03;8	346915E-03;8	015459E-03;4	356969E-03;4	555598E-03;1	150175E-03;1	079308E-03;1	228516E-04;1	141309E-03;1	619961E-03;1	537120E-03
442;7	334217E-03;4	013533E-03;9	876477E-04;1	383608E-03;9	225306E-03;8	852716E-03;4	854695E-03;5	050094E-03;1	260138E-03;1	202845E-03;1	241705E-04;1	251596E-03;1	790267E-03;1	701003E-03
443;7	933702E-03;4	377963E-03;1	069332E-03;1	520394E-03;1	008268E-02;9	669903E-03;5	340731E-03;5	532843E-03;1	367408E-03;1	323482E-03;1	253925E-04;1	359189E-03;1	956498E-03;1	860977E-03
444;8	365934E-03;4	665549E-03;1	135502E-03;1	606980E-03;1	081193E-02;1	037508E-02;5	785412E-03;6	001574E-03;1	472415E-03;1	429553E-03;1	241943E-04;1	461742E-03;2	110988E-03;2	016877E-03
445;8	791238E-03;4	954059E-03;1	202810E-03;1	687035E-03;1	155777E-02;1	109935E-02;6	246876E-03;6	496041E-03;1	584063E-03;1	538514E-03;1	229022E-04;1	570081E-03;2	272556E-03;2	181608E-03
446;9	070421E-03;5	155674E-03;1	252519E-03;1	751435E-03;1	217189E-02;1	170048E-02;6	631352E-03;6	905994E-03;1	679096E-03;1	632320E-03;1	232994E-04;1	665101E-03;2	409243E-03;2	320281E-03
447;9	086395E-03;5	201388E-03;1	269720E-03;1	784124E-03;1	252892E-02;1	205972E-02;6	867287E-03;7	154527E-03;1	740946E-03;1	695379E-03;1	257756E-04;1	732036E-03;2	496721E-03;2	408285E-03
448;9	075986E-03;5	231493E-03;1	283074E-03;1	811339E-03;1	284592E-02;1	238038E-02;7	081021E-03;7	379768E-03;1	797137E-03;1	752738E-03;1	279799E-04;1	793282E-03;2	576075E-03;2	488386E-03
449;8	626388E-03;5	011876E-03;1	238444E-03;1	760190E-03;1	262874E-02;1	219686E-02;7	020834E-03;7	312629E-03;1	783854E-03;1	734046E-03;1	313234E-04;1	786486E-03;2	554292E-03;2	470129E-03
450;8	192820E-03;4	801099E-03;1	195890E-03;1	711852E-03;1	243002E-02;1	203087E-02;6	970224E-03;7	255514E-03;1	772981E-03;1	717761E-03;1	347953E-04;1	782030E-03;2	535992E-03;2	455207E-03
451;7	710525E-03;4	544005E-03;1	136402E-03;1	633130E-03;1	210381E-02;1	172979E-02;6	831429E-03;7	100288E-03;1	740091E-03;1	680473E-03;1	369089E-04;1	746409E-03;2	479490E-03;2	406033E-03
452;7	185739E-03;4	252687E-03;1	065476E-03;1	534747E-03;1	169346E-02;1	134109E-02;6	637212E-03;6	883547E-03;1	693399E-03;1	629856E-03;1	382690E-04;1	691773E-03;2	399232E-03;2	335537E-03
453;6	666660E-03;3	959885E-03;9	951528E-04;1	435216E-03;1	122655E-02;1	089728E-02;6	407096E-03;6	630312E-03;1	637579E-03;1	571595E-03;1	394987E-04;1	624931E-03;2	307623E-03;2	248578E-03
454;6	150536E-03;3	654669E-03;9	241862E-04;1	329148E-03;1	056110E-02;1	025967E-02;6	051747E-03;6	250125E-03;1	549711E-03;1	485890E-03;1	394237E-04;1	518348E-03;2	175704E-03;2	107484E-03
455;5	624786E-03;3	343739E-03;8	518035E-04;1	221024E-03;9	880141E-03;9	607035E-03;5	687627E-03;5	860818E-03;1	459611E-03;1	398038E-03;1	391840E-04;1	409484E-03;2	040613E-03;1	963255E-03
456;5	267766E-03;3	138079E-03;7	822984E-04;1	125883E-03;9	255290E-03;8	998431E-03;5	345623E-03;5	494579E-03;1	344489E-03;1	294370E-03;1	398460E-04;1	307739E-03;1	886038E-03;1	817797E-03
457;4	939157E-03;2	949770E-03;7	148964E-04;1	034625E-03;8	656012E-03;8	413636E-03;5	017201E-03;5	142448E-03;1	229914E-03;1	192010E-03;1	408211E-04;1	209630E-03;1	733757E-03;1	676299E-03
458;4	695700E-03;2	803327E-03;6	664720E-04;9	513884E-04;8	160198E-03;7	934715E-03;4	737553E-03;4	865226E-03;1	142447E-03;1	105180E-03;1	399125E-04;1	121875E-03;1	599136E-03;1	550185E-03
459;4	529995E-03;2	695834E-03;6	347557E-04;8	760719E-04;7	762133E-03;7	555241E-03;4	505293E-03;4	657370E-03;1	079087E-03;1	032763E-03;1	376702E-04;1	044249E-03;1	481327E-03;1	438945E-03
460;4	374592E-03;2	598359E-03;6	007524E-04;8	044920E-04;7	384665E-03;7	196414E-03;4	285736E-03;4	455278E-03;1	015389E-03;9	617350E-04;1	353529E-04;9	704026E-04;1	366817E-03;1	328630E-03
461;4	304900E-03;2	568967E-03;5	623793E-04;7	571627E-04;7	167032E-03;6	995792E-03;4	162241E-03;4	320124E-03;9	598524E-04;9	060466E-04;1	339354E-04;9	224933E-04;1	280053E-03;1	235260E-03
462;4	233243E-03;2	538398E-03;5	237587E-04;7	094989E-04;6	946160E-03;6	792004E-03;4	036864E-03;4	183019E-03;9	038900E-04;8	499575E-04;1	324564E-04;8	741734E-04;1	192725E-03;1	141349E-03
463;4	225504E-03;2	550705E-03;5	018189E-04;6	797643E-04;6	872061E-03;6	698175E-03;4	013680E-03;4	146438E-03;8	500281E-04;8	084224E-04;1	306247E-04;8	307098E-04;1	127489E-03;1	085039E-03
464;4	228160E-03;2	570158E-03;4	829883E-04;6	532848E-04;6	823679E-03;6	622638E-03;4	008882E-03;4	127824E-03;7	960801E-04;7	693742E-04;1	286379E-04;7	877318E-04;1	066093E-03;1	035771E-03
465;4	273617E-03;2	624283E-03;4	638464E-04;6	268940E-04;6	848934E-03;6	634995E-03;4	044780E-03;4	164239E-03;7	563085E-04;7	419890E-04;1	254796E-04;7	562354E-04;1	017515E-03;9	979482E-04
466;4	365693E-03;2	716171E-03;4	443736E-04;6	006123E-04;6	954442E-03;6	743175E-03;4	125009E-03;4	260626E-03;7	320273E-04;7	273424E-04;1	210441E-04;7	372826E-04;9	829484E-04;9	726297E-04
467;4	473264E-03;2	816029E-03;4	262443E-04;5	736894E-04;7	077130E-03;6	866793E-03;4	219008E-03;4	369992E-03;7	099854E-04;7	123450E-04;1	174094E-04;7	183355E-04;9	496652E-04;9	459085E-04
468;4	701114E-03;2	980088E-03;4	182009E-04;5	437520E-04;7	339753E-03;7	117944E-03;4	420615E-03;4	582350E-03;7	048890E-04;6	969226E-04;1	194857E-04;7	013236E-04;9	274196E-04;9	121784E-04
469;4	927103E-03;3	143015E-03;4	099243E-04;5	134647E-04;7	599248E-03;7	366054E-03;4	620441E-03;4	792871E-03;6	994196E-04;6	811067E-04;1	215059E-04;6	839121E-04;9	046462E-04;8	779009E-04
470;5	130695E-03;3	313794E-03;4	095309E-04;4	985378E-04;7	855346E-03;7	596407E-03;4	830608E-03;5	006966E-03;6	844940E-04;6	511179E-04;1	220213E-04;6	702533E-04;8	689930E-04;8	471313E-04
471;5	330905E-03;3	487730E-03;4	117948E-04;4	886727E-04;8	115663E-03;7	827229E-03;5	045782E-03;5	224381E-03;6	681286E-04;6	186421E-04;1	222714E-04;6	586980E-04;8	315789E-04;8	189312E-04
472;5	526462E-03;3	659756E-03;4	102517E-04;4	806646E-04;8	359675E-03;8	059023E-03;5	258856E-03;5	450244E-03;6	596567E-04;6	083923E-04;1	206818E-04;6	523994E-04;8	076773E-04;7	936591E-04
473;5	708850E-03;3	824895E-03;4	033206E-04;4	740663E-04;8	571879E-03;8	280677E-03;5	462514E-03;5	679478E-03;6	597250E-04;6	244025E-04;1	166101E-04;6	514258E-04;7	988464E-04;7	704337E-04
474;5	872104E-03;3	976623E-03;3	971233E-04;4	683579E-04;8	762410E-03;8	479823E-03;5	651894E-03;5	892251E-03;6	584576E-04;6	375713E-04;1	127252E-04;6	498657E-04;7	883899E-04;7	484849E-04
475;5	912336E-03;4	045376E-03;3	979038E-04;4	712447E-04;8	821780E-03;8	540652E-03;5	760868E-03;6	009500E-03;6	482257E-04;6	305056E-04;1	104258E-04;6	455733E-04;7	660782E-04;7	377591E-04
476;5	944116E-03;4	107618E-03;3	981495E-04;4	734635E-04;8	868550E-03;8	589224E-03;5	860376E-03;6	116811E-03;6	373255E-04;6	227390E-04;1	080225E-04;6	405114E-04;7	431570E-04;7	262564E-04
477;5	834702E-03;4	070818E-03;3	950448E-04;4	619525E-04;8	704292E-03;8	429759E-03;5	820402E-03;6	065976E-03;6	292721E-04;6	092726E-04;1	073970E-04;6	283111E-04;7	342709E-04;7	110613E-04
478;5	687504E-03;4	006146E-03;3	909987E-04;4	468226E-04;8	483589E-03;8	214602E-03;5	740746E-03;5	970467E-03;6	221522E-04;5	945014E-04;1	072723E-04;6	143490E-04;7	295014E-04;6	951666E-04
479;5	469748E-03;3	888425E-03;3	835012E-04;4	324277E-04;8	173749E-03;7	915984E-03;5	580861E-03;5	809004E-03;6	126090E-04;5	811364E-04;1	092792E-04;6	000313E-04;7	162699E-04;6	823119E-04
480;5	168434E-03;3	707958E-03;3	719395E-04;4	189307E-04;7	758434E-03;7	518624E-03;5	326080E-03;5	569628E-03;6	002492E-04;5	694895E-04;1	138375E-04;5	853398E-04;6	930555E-04;6	731304E-04
481;4	879876E-03;3	532373E-03;3	613749E-04;4	079273E-04;7	363010E-03;7	140236E-03;5	082877E-03;5	335635E-03;5	893455E-04;5	596937E-04;1	186566E-04;5	727894E-04;6	739968E-04;6	653847E-04
482;4	550266E-03;3	307055E-03;3	522215E-04;4	090889E-04;6	925462E-03;6	720541E-03;4	805689E-03;5	023381E-03;5	818508E-04;5	568452E-04;1	265567E-04;5	682444E-04;6	749738E-04;6	616468E-04
483;4	232502E-03;3	090144E-03;3	437527E-04;4	108785E-04;6	505034E-03;6	317389E-03;4	540006E-03;4	723472E-03;5	753789E-04;5	549142E-04;1	345441E-04;5	646589E-04;6	770000E-04;6	590042E-04
484;3	934576E-03;2	873286E-03;3	300257E-04;4	114492E-04;6	062513E-03;5	896548E-03;4	255298E-03;4	408303E-03;5	725855E-04;5	568427E-04;1	486558E-04;5	614655E-04;6	798358E-04;6	562718E-04
485;3	649235E-03;2	661845E-03;3	153393E-04;4	118813E-04;5	625356E-03;5	481733E-03;3	972951E-03;4	097119E-03;5	710667E-04;5	599969E-04;1	641660E-04;5	586931E-04;6	831424E-04;6	538698E-04
486;3	403368E-03;2	480492E-03;3	093131E-04;4	118198E-04;5	250222E-03;5	116379E-03;3	721806E-03;3	828409E-03;5	711186E-04;5	616552E-04;1	772585E-04;5	607302E-04;6	856831E-04;6	557788E-04
487;3	199527E-03;2	331217E-03;3	123835E-04;4	108005E-04;4	941086E-03;4	803492E-03;3	503497E-03;3	604799E-03;5	722739E-04;5	610989E-04;1	874019E-04;5	673524E-04;6	866582E-04;6	616382E-04
488;3	010145E-03;2	193474E-03;3	154518E-04;4	107864E-04;4	651407E-03;4	511416E-03;3	297545E-03;3	394547E-03;5	725529E-04;5	585748E-04;1	949087E-04;5	712262E-04;6	877367E-04;6	661019E-04
489;2	878735E-03;2	103175E-03;3	208508E-04;4	183021E-04;4	436910E-03;4	300302E-03;3	137361E-03;3	235017E-03;5	716021E-04;5	485950E-04;1	912309E-04;5	648252E-04;6	934510E-04;6	679307E-04
490;2	758129E-03;2	020485E-03;3	264569E-04;4	260639E-04;4	239662E-03;4	106065E-03;2	989797E-03;3	088218E-03;5	715460E-04;5	399248E-04;1	880196E-04;5	595799E-04;6	999090E-04;6	706586E-04
491;2	668903E-03;1	953745E-03;3	337123E-04;4	462876E-04;4	092516E-03;3	959172E-03;2	888541E-03;2	985217E-03;5	672693E-04;5	474551E-04;1	812898E-04;5	624369E-04;7	049731E-04;6	821078E-04
492;2	586107E-03;1	890483E-03;3	409284E-04;4	680548E-04;3	955830E-03;3	822303E-03;2	796575E-03;2	891048E-03;5	620547E-04;5	574506E-04;1	739966E-04;5	664059E-04;7	093193E-04;6	945186E-04
493;2	515213E-03;1	835739E-03;3	506516E-04;4	844744E-04;3	837439E-03;3	703457E-03;2	709256E-03;2	806022E-03;5	672962E-04;5	623277E-04;1	656860E-04;5	717161E-04;7	264769E-04;7	108445E-04
494;2	454713E-03;1	788430E-03;3	625971E-04;4	965057E-04;3	734990E-03;3	600297E-03;2	626176E-03;2	729070E-03;5	815273E-04;5	629942E-04;1	565233E-04;5	782929E-04;7	546854E-04;7	306769E-04
495;2	399650E-03;1	749925E-03;3	761895E-04;5	124753E-04;3	640769E-03;3	509138E-03;2	556230E-03;2	661994E-03;5	966321E-04;5	691208E-04;1	482128E-04;5	874606E-04;7	846174E-04;7	534307E-04
496;2	349661E-03;1	731249E-03;3	944049E-04;5	402245E-04;3	553604E-03;3	438252E-03;2	515423E-03;2	612967E-03;6	129607E-04;5	913070E-04;1	416638E-04;6	032636E-04;8	186037E-04;7	839543E-04
497;2	299031E-03;1	711685E-03;4	119023E-04;5	669260E-04;3	465736E-03;3	366377E-03;2	473640E-03;2	563079E-03;6	284483E-04;6	125342E-04;1	351574E-04;6	182451E-04;8	511873E-04;8	131811E-04
498;2	273309E-03;1	692926E-03;4	311041E-04;5	965868E-04;3	426040E-03;3	318830E-03;2	436825E-03;2	535741E-03;6	512948E-04;6	285915E-04;1	274977E-04;6	448833E-04;8	882875E-04;8	611203E-04
499;2	253675E-03;1	677299E-03;4	505902E-04;6	266069E-04;3	396379E-03;3	279490E-03;2	405074E-03;2	514748E-03;6	751082E-04;6	447766E-04;1	201430E-04;6	727162E-04;9	261172E-04;9	105763E-04
500;2	260863E-03;1	677121E-03;4	760840E-04;6	596878E-04;3	394677E-03;3	272178E-03;2	397025E-03;2	507718E-03;7	014891E-04;6	686576E-04;1	127895E-04;7	010858E-04;9	705085E-04;9	527234E-04
501;2	281706E-03;1	684554E-03;5	044956E-04;6	938030E-04;3	406488E-03;3	280848E-03;2	400839E-03;2	506865E-03;7	286352E-04;6	962919E-04;1	054019E-04;7	290404E-04;1	017633E-03;9	896639E-04
502;2	312914E-03;1	703853E-03;5	329058E-04;7	314888E-04;3	438558E-03;3	310086E-03;2	419972E-03;2	522930E-03;7	630616E-04;7	296148E-04;9	959484E-05;7	629464E-04;1	070530E-03;1	035665E-03
503;2	362609E-03;1	744937E-03;5	615241E-04;7	764079E-04;3	507174E-03;3	376541E-03;2	466803E-03;2	569608E-03;8	118440E-04;7	741875E-04;9	659239E-05;8	085940E-04;1	135014E-03;1	099523E-03
504;2	415385E-03;1	787869E-03;5	908254E-04;8	222249E-04;3	579643E-03;3	446962E-03;2	516335E-03;2	619064E-03;8	608297E-04;8	192739E-04;9	391813E-05;8	548525E-04;1	200281E-03;1	163814E-03
505;2	500483E-03;1	845973E-03;6	306776E-04;8	828475E-04;3	682456E-03;3	552524E-03;2	586672E-03;2	688907E-03;9	090193E-04;8	704059E-04;9	596149E-05;9	088963E-04;1	274869E-03;1	230074E-03
506;2	587059E-03;1	905172E-03;6	708876E-04;9	439672E-04;3	787464E-03;3	660197E-03;2	658551E-03;2	760357E-03;9	577323E-04;9	220349E-04;9	806257E-05;9	634587E-04;1	350185E-03;1	297042E-03
507;2	690257E-03;1	980354E-03;7	092571E-04;9	979646E-04;3	932133E-03;3	801870E-03;2	758977E-03;2	865692E-03;1	012121E-03;9	746298E-04;9	955767E-05;1	019198E-03;1	430309E-03;1	373000E-03
508;2	797509E-03;2	059736E-03;7	467389E-04;1	049237E-03;4	087693E-03;3	952669E-03;2	867273E-03;2	980586E-03;1	067945E-03;1	027142E-03;1	007906E-04;1	074910E-03;1	511435E-03;1	451339E-03
509;2	903301E-03;2	137832E-03;7	838277E-04;1	099955E-03;4	241253E-03;4	101401E-03;2	974160E-03;3	094231E-03;1	123140E-03;1	079286E-03;1	020980E-04;1	130155E-03;1	592036E-03;1	529069E-03
510;3	009535E-03;2	216013E-03;8	210165E-04;1	150813E-03;4	395609E-03;4	250752E-03;3	081599E-03;3	208691E-03;1	178400E-03;1	131758E-03;1	035682E-04;1	185654E-03;1	673136E-03;1	607157E-03
511;3	119063E-03;2	297059E-03;8	586706E-04;1	202690E-03;4	555380E-03;4	403329E-03;3	193174E-03;3	325382E-03;1	235040E-03;1	184011E-03;1	042665E-04;1	240909E-03;1	753839E-03;1	686026E-03
512;3	231877E-03;2	382369E-03;8	952586E-04;1	254629E-03;4	722489E-03;4	554585E-03;3	311335E-03;3	440197E-03;1	293099E-03;1	231166E-03;1	014110E-04;1	290763E-03;1	826641E-03;1	762164E-03
513;3	343272E-03;2	466642E-03;9	314736E-04;1	306048E-03;4	887534E-03;4	703814E-03;3	428052E-03;3	553482E-03;1	350639E-03;1	277796E-03;9	848721E-05;1	340069E-03;1	898676E-03;1	837583E-03
514;3	458723E-03;2	543563E-03;9	646213E-04;1	358847E-03;5	041168E-03;4	854581E-03;3	535861E-03;3	663865E-03;1	395119E-03;1	330720E-03;9	857531E-05;1	386080E-03;1	968872E-03;1	912984E-03
515;3	576777E-03;2	621458E-03;9	981192E-04;1	412660E-03;5	197019E-03;5	008612E-03;3	645145E-03;3	776341E-03;1	439325E-03;1	385082E-03;9	899327E-05;1	432692E-03;2	040184E-03;1	989637E-03
516;3	686097E-03;2	702893E-03;1	030323E-03;1	460940E-03;5	355072E-03;5	160117E-03;3	750613E-03;3	889228E-03;1	489727E-03;1	433661E-03;9	721861E-05;1	475420E-03;2	109692E-03;2	053780E-03
517;3	796546E-03;2	790669E-03;1	063491E-03;1	508561E-03;5	522998E-03;5	318558E-03;3	859990E-03;4	008614E-03;1	546016E-03;1	481408E-03;9	435061E-05;1	518378E-03;2	181669E-03;2	114348E-03
518;3	902569E-03;2	869724E-03;1	098068E-03;1	555956E-03;5	674234E-03;5	466257E-03;3	958804E-03;4	117796E-03;1	595281E-03;1	525178E-03;9	245879E-05;1	563073E-03;2	249324E-03;2	174708E-03
519;4	000571E-03;2	933743E-03;1	134776E-03;1	602673E-03;5	796710E-03;5	595146E-03;4	039427E-03;4	209303E-03;1	632498E-03;1	562040E-03;9	222641E-05;1	610397E-03;2	309335E-03;2	234360E-03
520;4	093680E-03;2	994883E-03;1	169854E-03;1	646470E-03;5	912963E-03;5	718843E-03;4	117692E-03;4	296464E-03;1	669024E-03;1	597841E-03;9	200340E-05;1	656663E-03;2	367196E-03;2	291686E-03
521;4	178175E-03;3	055657E-03;1	200157E-03;1	678932E-03;6	024490E-03;5	843853E-03;4	208412E-03;4	381429E-03;1	712409E-03;1	637015E-03;9	266177E-05;1	706226E-03;2	425214E-03;2	347159E-03
522;4	266590E-03;3	119283E-03;1	231677E-03;1	712946E-03;6	141514E-03;5	974448E-03;4	303166E-03;4	470450E-03;1	757532E-03;1	677816E-03;9	338877E-05;1	757616E-03;2	485641E-03;2	404954E-03
523;4	343140E-03;3	176104E-03;1	252416E-03;1	742678E-03;6	257459E-03;6	062429E-03;4	375159E-03;4	545254E-03;1	793175E-03;1	708340E-03;9	448647E-05;1	785887E-03;2	533267E-03;2	446880E-03
524;4	414958E-03;3	229798E-03;1	270492E-03;1	770585E-03;6	369429E-03;6	139099E-03;4	440453E-03;4	614748E-03;1	826094E-03;1	736024E-03;9	558672E-05;1	808996E-03;2	577127E-03;2	484525E-03
525;4	464247E-03;3	264894E-03;1	282181E-03;1	792551E-03;6	442997E-03;6	205031E-03;4	482375E-03;4	666577E-03;1	846256E-03;1	754854E-03;9	483846E-05;1	827557E-03;2	604061E-03;2	513970E-03
526;4	501768E-03;3	289942E-03;1	290558E-03;1	811893E-03;6	495564E-03;6	268616E-03;4	512002E-03;4	710106E-03;1	859213E-03;1	769061E-03;9	291583E-05;1	844488E-03;2	621564E-03;2	539834E-03
527;4	548930E-03;3	323073E-03;1	303989E-03;1	835119E-03;6	556268E-03;6	338103E-03;4	556677E-03;4	760482E-03;1	877558E-03;1	789571E-03;9	166583E-05;1	864078E-03;2	647414E-03;2	570703E-03
528;4	601377E-03;3	362056E-03;1	323341E-03;1	860492E-03;6	613477E-03;6	400497E-03;4	617000E-03;4	810158E-03;1	900790E-03;1	817000E-03;9	142967E-05;1	883351E-03;2	681595E-03;2	603730E-03
529;4	644974E-03;3	394932E-03;1	340691E-03;1	882067E-03;6	660368E-03;6	452396E-03;4	668101E-03;4	851657E-03;1	920659E-03;1	840450E-03;9	074733E-05;1	899226E-03;2	711478E-03;2	631881E-03
530;4	668157E-03;3	416274E-03;1	357058E-03;1	893001E-03;6	702156E-03;6	494001E-03;4	694901E-03;4	882442E-03;1	934786E-03;1	850726E-03;8	716541E-05;1	909034E-03;2	737420E-03;2	649505E-03
531;4	694003E-03;3	439576E-03;1	374222E-03;1	905019E-03;6	747787E-03;6	539332E-03;4	724387E-03;4	916029E-03;1	950027E-03;1	862061E-03;8	362396E-05;1	919932E-03;2	764952E-03;2	668651E-03
532;4	727357E-03;3	466169E-03;1	383821E-03;1	927482E-03;6	802915E-03;6	574771E-03;4	755100E-03;4	944153E-03;1	972237E-03;1	882688E-03;9	204772E-05;1	942549E-03;2	788784E-03;2	695912E-03
533;4	766641E-03;3	496727E-03;1	393416E-03;1	953720E-03;6	866377E-03;6	614784E-03;4	790638E-03;4	976076E-03;1	997642E-03;1	906835E-03;1	027298E-04;1	969184E-03;2	814684E-03;2	727277E-03
534;4	800876E-03;3	519691E-03;1	402490E-03;1	973061E-03;6	913814E-03;6	655715E-03;4	824283E-03;5	007302E-03;2	012386E-03;1	928067E-03;1	135387E-04;1	995344E-03;2	840582E-03;2	751754E-03
535;4	825952E-03;3	533405E-03;1	409509E-03;1	985510E-03;6	942365E-03;6	689088E-03;4	850795E-03;5	031940E-03;2	017731E-03;1	945060E-03;1	243125E-04;2	018780E-03;2	863017E-03;2	768395E-03
536;4	848915E-03;3	550472E-03;1	421844E-03;1	998070E-03;6	976159E-03;6	725416E-03;4	880581E-03;5	064358E-03;2	032791E-03;1	967331E-03;1	367353E-04;2	044176E-03;2	887425E-03;2	791064E-03
537;4	871617E-03;3	575772E-03;1	444300E-03;2	012204E-03;7	023814E-03;6	771492E-03;4	919385E-03;5	113662E-03;2	065955E-03;2	000029E-03;1	520782E-04;2	074350E-03;2	917224E-03;2	826030E-03
538;4	896209E-03;3	601002E-03;1	464189E-03;2	027753E-03;7	077072E-03;6	824423E-03;4	964494E-03;5	167821E-03;2	104708E-03;2	036422E-03;1	724975E-04;2	109662E-03;2	953992E-03;2	866371E-03
539;4	916112E-03;3	613034E-03;1	461901E-03;2	045126E-03;7	141049E-03;6	896929E-03;5	031963E-03;5	233907E-03;2	170625E-03;2	088156E-03;2	238869E-04;2	169415E-03;3	024201E-03;2	930014E-03
540;4	935352E-03;3	624560E-03;1	459355E-03;2	062292E-03;7	204326E-03;6	968840E-03;5	099107E-03;5	299625E-03;2	236677E-03;2	139933E-03;2	756247E-04;2	229257E-03;3	094436E-03;2	993649E-03
541;4	948224E-03;3	645102E-03;1	477154E-03;2	083253E-03;7	304122E-03;7	069501E-03;5	195917E-03;5	403092E-03;2	329016E-03;2	242790E-03;3	737456E-04;2	326119E-03;3	198933E-03;3	090881E-03
542;4	959311E-03;3	665844E-03;1	496849E-03;2	104252E-03;7	406675E-03;7	172170E-03;5	295262E-03;5	509938E-03;2	424206E-03;2	351189E-03;4	773423E-04;2	426990E-03;3	306991E-03;3	191578E-03
543;4	975943E-03;3	683296E-03;1	521860E-03;2	127174E-03;7	495056E-03;7	261144E-03;5	387055E-03;5	596911E-03;2	525341E-03;2	444914E-03;5	725207E-04;2	519203E-03;3	402539E-03;3	290371E-03
544;4	993291E-03;3	697769E-03;1	548773E-03;2	150166E-03;7	573756E-03;7	340750E-03;5	473095E-03;5	672225E-03;2	628183E-03;2	530627E-03;6	633558E-04;2	606226E-03;3	490733E-03;3	386869E-03
545;4	997210E-03;3	702131E-03;1	560127E-03;2	159233E-03;7	601503E-03;7	362362E-03;5	508872E-03;5	703485E-03;2	671252E-03;2	563337E-03;6	957914E-04;2	639802E-03;3	530169E-03;3	425833E-03
546;4	993020E-03;3	700294E-03;1	555450E-03;2	155150E-03;7	580664E-03;7	326640E-03;5	493603E-03;5	691380E-03;2	647528E-03;2	537121E-03;6	599559E-04;2	614044E-03;3	517248E-03;3	401847E-03
547;4	982234E-03;3	693118E-03;1	546816E-03;2	144329E-03;7	532880E-03;7	266054E-03;5	451350E-03;5	651999E-03;2	599683E-03;2	492383E-03;6	036073E-04;2	568183E-03;3	475201E-03;3	355221E-03
548;4	960114E-03;3	676099E-03;1	528626E-03;2	116257E-03;7	414147E-03;7	140784E-03;5	333955E-03;5	536898E-03;2	480390E-03;2	393824E-03;4	835687E-04;2	463617E-03;3	347368E-03;3	243319E-03
549;4	940360E-03;3	660831E-03;1	511359E-03;2	089724E-03;7	299766E-03;7	020357E-03;5	220078E-03;5	425372E-03;2	363856E-03;2	297282E-03;3	651259E-04;2	361319E-03;3	222875E-03;3	134080E-03
550;4	921947E-03;3	646460E-03;1	502089E-03;2	084625E-03;7	218372E-03;6	957716E-03;5	144902E-03;5	351079E-03;2	309034E-03;2	234780E-03;2	992732E-04;2	301702E-03;3	166993E-03;3	068608E-03
551;4	900960E-03;3	630193E-03;1	492089E-03;2	078396E-03;7	134024E-03;6	891988E-03;5	067880E-03;5	274807E-03;2	253701E-03;2	171926E-03;2	342406E-04;2	241650E-03;3	110120E-03;3	002346E-03
552;4	895144E-03;3	626265E-03;1	493533E-03;2	084401E-03;7	102806E-03;6	868863E-03;5	052588E-03;5	259289E-03;2	223634E-03;2	142582E-03;2	003508E-04;2	215888E-03;3	097849E-03;2	981599E-03
553;4	891553E-03;3	624229E-03;1	497164E-03;2	092587E-03;7	082007E-03;6	853780E-03;5	050046E-03;5	256250E-03;2	198935E-03;2	120477E-03;1	736957E-04;2	197496E-03;3	094939E-03;2	970516E-03
554;4	878436E-03;3	620567E-03;1	501154E-03;2	088803E-03;7	058868E-03;6	824434E-03;5	034907E-03;5	240115E-03;2	182585E-03;2	098698E-03;1	513526E-04;2	179715E-03;3	084782E-03;2	960543E-03
555;4	857209E-03;3	614282E-03;1	504655E-03;2	076517E-03;7	031302E-03;6	783260E-03;5	009660E-03;5	213471E-03;2	170721E-03;2	076401E-03;1	319060E-04;2	161524E-03;3	068740E-03;2	950046E-03
556;4	845028E-03;3	615590E-03;1	505099E-03;2	074156E-03;7	007182E-03;6	758496E-03;4	994942E-03;5	194058E-03;2	163669E-03;2	063769E-03;1	155168E-04;2	150771E-03;3	058157E-03;2	941924E-03
557;4	839557E-03;3	623245E-03;1	499207E-03;2	083438E-03;6	978782E-03;6	748483E-03;4	988856E-03;5	178207E-03;2	160710E-03;2	062302E-03;1	032060E-04;2	147880E-03;3	051417E-03;2	933369E-03
558;4	834056E-03;3	628216E-03;1	495329E-03;2	092607E-03;6	956023E-03;6	738161E-03;4	983333E-03;5	167396E-03;2	158120E-03;2	064029E-03;9	315342E-05;2	147639E-03;3	047824E-03;2	929246E-03
559;4	831786E-03;3	625870E-03;1	500105E-03;2	103369E-03;6	958978E-03;6	731196E-03;4	983434E-03;5	179248E-03;2	158434E-03;2	079638E-03;9	132734E-05;2	159156E-03;3	058407E-03;2	944110E-03
560;4	831963E-03;3	625433E-03;1	505630E-03;2	115031E-03;6	965337E-03;6	727724E-03;4	986115E-03;5	193516E-03;2	159959E-03;2	096062E-03;8	957068E-05;2	171542E-03;3	070437E-03;2	960267E-03
561;4	821635E-03;3	625614E-03;1	513779E-03;2	116481E-03;6	949454E-03;6	715448E-03;4	988354E-03;5	188729E-03;2	173514E-03;2	099165E-03;8	825745E-05;2	167010E-03;3	078488E-03;2	965856E-03
562;4	810906E-03;3	625376E-03;1	521634E-03;2	117668E-03;6	933008E-03;6	702583E-03;4	989989E-03;5	183419E-03;2	186620E-03;2	101982E-03;8	695343E-05;2	162297E-03;3	086067E-03;2	971023E-03
563;4	808401E-03;3	625549E-03;1	524020E-03;2	128703E-03;6	911153E-03;6	680343E-03;4	987613E-03;5	179975E-03;2	189483E-03;2	107818E-03;8	394382E-05;2	169855E-03;3	092846E-03;2	982062E-03
564;4	808257E-03;3	626206E-03;1	525342E-03;2	142058E-03;6	889029E-03;6	656934E-03;4	984912E-03;5	177535E-03;2	190295E-03;2	114504E-03;8	059037E-05;2	180303E-03;3	099729E-03;2	994636E-03
565;4	788060E-03;3	622281E-03;1	526981E-03;2	145532E-03;6	870270E-03;6	633473E-03;4	982049E-03;5	176443E-03;2	194131E-03;2	109613E-03;7	915866E-05;2	192610E-03;3	107379E-03;2	998835E-03
566;4	753445E-03;3	613485E-03;1	527840E-03;2	141914E-03;6	849358E-03;6	606068E-03;4	976020E-03;5	172922E-03;2	198320E-03;2	096746E-03;7	880439E-05;2	204519E-03;3	113470E-03;2	996278E-03
567;4	731667E-03;3	606535E-03;1	528785E-03;2	143229E-03;6	832321E-03;6	586469E-03;4	971240E-03;5	173810E-03;2	205610E-03;2	095674E-03;7	838772E-05;2	210759E-03;3	121224E-03;3	000916E-03
568;4	731549E-03;3	606450E-03;1	531820E-03;2	153369E-03;6	828717E-03;6	584779E-03;4	974375E-03;5	186793E-03;2	219609E-03;2	111752E-03;7	799237E-05;2	212961E-03;3	135114E-03;3	018288E-03
569;4	726631E-03;3	604990E-03;1	536385E-03;2	161401E-03;6	818974E-03;6	577287E-03;4	977687E-03;5	193314E-03;2	232094E-03;2	125519E-03;7	871162E-05;2	215697E-03;3	146931E-03;3	032925E-03
570;4	706145E-03;3	597951E-03;1	544441E-03;2	162702E-03;6	788889E-03;6	550526E-03;4	979048E-03;5	179654E-03;2	239503E-03;2	132099E-03;8	245284E-05;2	218829E-03;3	151678E-03;3	038779E-03
571;4	685128E-03;3	590215E-03;1	551736E-03;2	163145E-03;6	757310E-03;6	522662E-03;4	978398E-03;5	165026E-03;2	245514E-03;2	138318E-03;8	605105E-05;2	222225E-03;3	156081E-03;3	043722E-03
572;4	676739E-03;3	590433E-03;1	559326E-03;2	164649E-03;6	736335E-03;6	508862E-03;4	979560E-03;5	161670E-03;2	248264E-03;2	151384E-03;8	910231E-05;2	238823E-03;3	171850E-03;3	053807E-03
573;4	667630E-03;3	590046E-03;1	566596E-03;2	165778E-03;6	714392E-03;6	494076E-03;4	979876E-03;5	157474E-03;2	250616E-03;2	163988E-03;9	211494E-05;2	254916E-03;3	186965E-03;3	063300E-03
574;4	642582E-03;3	595383E-03;1	571349E-03;2	180460E-03;6	709425E-03;6	490630E-03;4	979532E-03;5	158105E-03;2	268413E-03;2	186557E-03;1	023726E-04;2	276431E-03;3	191509E-03;3	086466E-03
575;4	611113E-03;3	597344E-03;1	574158E-03;2	193992E-03;6	698774E-03;6	481216E-03;4	973741E-03;5	153600E-03;2	285131E-03;2	207618E-03;1	131588E-04;2	295927E-03;3	191617E-03;3	107491E-03
576;4	584833E-03;3	582695E-03;1	577407E-03;2	201670E-03;6	676770E-03;6	459207E-03;4	977838E-03;5	166194E-03;2	310894E-03;2	221666E-03;1	347129E-04;2	316068E-03;3	215875E-03;3	122247E-03
577;4	561900E-03;3	563677E-03;1	581342E-03;2	208116E-03;6	653237E-03;6	435177E-03;4	986972E-03;5	186316E-03;2	340476E-03;2	234092E-03;1	599276E-04;2	337199E-03;3	249364E-03;3	135938E-03
578;4	544926E-03;3	552005E-03;1	587124E-03;2	209334E-03;6	634796E-03;6	417300E-03;4	988972E-03;5	188931E-03;2	356546E-03;2	248420E-03;1	745427E-04;2	354411E-03;3	268645E-03;3	151767E-03
579;4	537065E-03;3	549418E-03;1	596042E-03;2	209196E-03;6	627110E-03;6	410715E-03;4	991285E-03;5	184574E-03;2	365580E-03;2	266736E-03;1	818251E-04;2	371542E-03;3	281415E-03;3	172756E-03
580;4	516996E-03;3	543798E-03;1	600233E-03;2	209570E-03;6	602117E-03;6	388953E-03;4	987669E-03;5	174065E-03;2	374960E-03;2	277757E-03;1	849233E-04;2	382696E-03;3	291766E-03;3	184894E-03
581;4	481622E-03;3	535223E-03;1	598344E-03;2	211424E-03;6	555465E-03;6	348404E-03;4	977535E-03;5	156853E-03;2	385569E-03;2	279289E-03;1	822179E-04;2	386239E-03;3	299791E-03;3	185678E-03
582;4	447324E-03;3	525778E-03;1	596355E-03;2	211163E-03;6	513870E-03;6	307854E-03;4	964071E-03;5	141590E-03;2	392796E-03;2	282570E-03;1	818928E-04;2	387365E-03;3	305529E-03;3	189565E-03
583;4	416684E-03;3	514158E-03;1	594183E-03;2	205034E-03;6	487362E-03;6	268080E-03;4	941592E-03;5	132256E-03;2	390492E-03;2	290859E-03;1	883058E-04;2	381758E-03;3	304894E-03;3	202320E-03
584;4	382963E-03;3	498821E-03;1	591231E-03;2	198829E-03;6	454217E-03;6	223678E-03;4	916004E-03;5	117148E-03;2	387541E-03;2	297061E-03;1	941167E-04;2	375596E-03;3	302723E-03;3	210084E-03
585;4	348012E-03;3	471324E-03;1	589791E-03;2	203002E-03;6	400824E-03;6	175190E-03;4	890810E-03;5	080878E-03;2	390961E-03;2	296736E-03;1	954714E-04;2	376768E-03;3	304000E-03;3	192001E-03
586;4	313969E-03;3	444553E-03;1	588732E-03;2	207731E-03;6	348760E-03;6	127998E-03;4	866699E-03;5	045689E-03;2	394980E-03;2	296969E-03;1	968797E-04;2	378525E-03;3	306089E-03;3	174617E-03
587;4	283778E-03;3	431456E-03;1	586033E-03;2	205013E-03;6	309404E-03;6	100156E-03;4	843989E-03;5	025487E-03;2	391992E-03;2	290181E-03;1	964046E-04;2	376320E-03;3	302472E-03;3	174430E-03
588;4	252293E-03;3	417824E-03;1	582791E-03;2	201341E-03;6	268459E-03;6	071133E-03;4	819776E-03;5	004294E-03;2	388010E-03;2	282401E-03;1	957939E-04;2	373255E-03;3	297645E-03;3	174013E-03
589;4	215960E-03;3	392466E-03;1	579860E-03;2	192454E-03;6	205669E-03;6	006394E-03;4	784966E-03;4	976422E-03;2	369967E-03;2	271887E-03;1	878033E-04;2	361872E-03;3	283262E-03;3	165932E-03
590;4	179959E-03;3	365620E-03;1	577602E-03;2	183188E-03;6	139966E-03;5	935497E-03;4	749415E-03;4	948816E-03;2	349547E-03;2	261580E-03;1	781594E-04;2	349457E-03;3	267908E-03;3	157303E-03
591;4	135778E-03;3	341522E-03;1	573726E-03;2	181157E-03;6	084305E-03;5	868305E-03;4	712946E-03;4	904721E-03;2	347699E-03;2	247764E-03;1	689059E-04;2	333005E-03;3	256904E-03;3	150122E-03
592;4	088389E-03;3	319405E-03;1	569380E-03;2	183090E-03;6	034681E-03;5	804002E-03;4	676934E-03;4	853535E-03;2	355365E-03;2	232678E-03;1	598606E-04;2	315040E-03;3	248665E-03;3	144281E-03
593;4	050239E-03;3	298853E-03;1	564486E-03;2	180148E-03;5	972883E-03;5	748420E-03;4	641223E-03;4	809629E-03;2	347042E-03;2	225204E-03;1	495722E-04;2	306776E-03;3	235587E-03;3	129898E-03
594;4	017730E-03;3	277748E-03;1	558227E-03;2	171738E-03;5	896886E-03;5	697007E-03;4	603044E-03;4	769210E-03;2	323444E-03;2	223102E-03;1	380698E-04;2	305657E-03;3	216441E-03;3	106271E-03
595;3	983229E-03;3	253405E-03;1	554589E-03;2	166313E-03;5	828324E-03;5	640079E-03;4	562692E-03;4	731801E-03;2	304292E-03;2	216090E-03;1	286983E-04;2	301606E-03;3	203712E-03;3	088031E-03
596;3	948666E-03;3	226576E-03;1	555980E-03;2	166892E-03;5	775298E-03;5	579058E-03;4	522437E-03;4	702372E-03;2	293503E-03;2	203278E-03;1	226612E-04;2	294769E-03;3	202894E-03;3	080102E-03
597;3	916124E-03;3	202995E-03;1	556391E-03;2	166407E-03;5	725156E-03;5	522260E-03;4	487889E-03;4	672036E-03;2	286819E-03;2	196852E-03;1	173327E-04;2	292027E-03;3	202874E-03;3	074947E-03
598;3	886196E-03;3	185837E-03;1	552839E-03;2	161225E-03;5	678677E-03;5	473013E-03;4	465488E-03;4	635722E-03;2	289423E-03;2	205971E-03;1	138947E-04;2	298492E-03;3	202331E-03;3	074793E-03
599;3	852684E-03;3	166415E-03;1	549308E-03;2	155682E-03;5	627836E-03;5	419550E-03;4	438604E-03;4	597062E-03;2	289865E-03;2	210786E-03;1	112662E-04;2	301668E-03;3	199704E-03;3	072500E-03
600;3	807827E-03;3	140987E-03;1	548988E-03;2	152351E-03;5	565740E-03;5	355544E-03;4	395555E-03;4	556138E-03;2	281608E-03;2	193755E-03;1	138410E-04;2	289283E-03;3	190741E-03;3	063280E-03
601;3	761675E-03;3	114758E-03;1	548385E-03;2	148833E-03;5	501790E-03;5	290206E-03;4	351425E-03;4	514134E-03;2	273236E-03;2	176440E-03;1	161450E-04;2	276507E-03;3	181032E-03;3	053479E-03
602;3	707781E-03;3	088565E-03;1	548076E-03;2	154621E-03;5	426781E-03;5	233095E-03;4	311406E-03;4	476663E-03;2	279525E-03;2	169567E-03;1	079337E-04;2	269182E-03;3	168328E-03;3	046233E-03
603;3	654000E-03;3	062637E-03;1	548018E-03;2	160815E-03;5	351972E-03;5	176318E-03;4	271727E-03;4	439581E-03;2	286245E-03;2	162985E-03;9	966485E-05;2	262161E-03;3	156024E-03;3	039419E-03
604;3	618385E-03;3	033285E-03;1	553846E-03;2	165535E-03;5	305129E-03;5	121661E-03;4	236878E-03;4	404669E-03;2	286661E-03;2	177097E-03;1	046423E-04;2	265475E-03;3	180062E-03;3	058675E-03
605;3	585564E-03;3	004333E-03;1	560949E-03;2	170977E-03;5	262591E-03;5	068440E-03;4	203674E-03;4	371185E-03;2	287285E-03;2	194372E-03;1	111074E-04;2	270764E-03;3	209403E-03;3	082056E-03
606;3	554691E-03;2	980839E-03;1	572270E-03;2	181337E-03;5	218560E-03;5	031032E-03;4	186208E-03;4	351354E-03;2	311961E-03;2	220755E-03;1	221213E-04;2	299972E-03;3	236416E-03;3	114593E-03
607;3	521021E-03;2	956018E-03;1	583307E-03;2	191042E-03;5	169269E-03;4	993143E-03;4	169061E-03;4	331133E-03;2	340973E-03;2	247597E-03;1	342585E-04;2	333504E-03;3	259930E-03;3	146803E-03
608;3	492332E-03;2	949123E-03;1	604046E-03;2	216630E-03;5	183376E-03;5	004562E-03;4	207858E-03;4	366252E-03;2	414942E-03;2	316667E-03;1	903005E-04;2	406735E-03;3	344144E-03;3	223426E-03
609;3	467120E-03;2	951824E-03;1	630220E-03;2	250870E-03;5	229686E-03;5	041423E-03;4	275182E-03;4	429641E-03;2	511866E-03;2	407312E-03;2	677324E-04;2	500423E-03;3	459233E-03;3	323098E-03
610;3	451505E-03;2	951342E-03;1	661977E-03;2	286855E-03;5	262190E-03;5	069441E-03;4	329743E-03;4	481207E-03;2	609959E-03;2	502807E-03;3	388381E-04;2	603735E-03;3	566412E-03;3	430541E-03
611;3	443306E-03;2	948641E-03;1	697945E-03;2	324199E-03;5	284574E-03;5	091056E-03;4	374867E-03;4	524053E-03;2	708873E-03;2	601877E-03;4	050753E-04;2	714191E-03;3	667641E-03;3	543777E-03
612;3	427967E-03;2	938578E-03;1	729034E-03;2	362079E-03;5	266618E-03;5	076066E-03;4	379125E-03;4	526650E-03;2	766325E-03;2	663286E-03;4	274186E-04;2	780214E-03;3	737674E-03;3	618404E-03
613;3	404945E-03;2	920525E-03;1	754726E-03;2	400711E-03;5	203761E-03;5	020358E-03;4	337758E-03;4	484332E-03;2	777212E-03;2	682393E-03;4	003044E-04;2	796309E-03;3	772776E-03;3	649725E-03
614;3	375627E-03;2	907444E-03;1	781175E-03;2	443311E-03;5	128689E-03;4	953426E-03;4	290831E-03;4	441123E-03;2	786900E-03;2	698261E-03;3	596056E-04;2	807686E-03;3	809467E-03;3	680430E-03
615;3	334631E-03;2	901885E-03;1	808295E-03;2	491784E-03;5	031444E-03;4	866039E-03;4	233213E-03;4	395072E-03;2	793656E-03;2	707762E-03;2	958603E-04;2	810168E-03;3	847577E-03;3	708871E-03
616;3	297293E-03;2	895611E-03;1	841613E-03;2	545422E-03;4	950896E-03;4	789954E-03;4	184646E-03;4	353347E-03;2	813094E-03;2	724130E-03;2	411344E-04;2	824085E-03;3	897741E-03;3	749229E-03
617;3	278304E-03;2	894790E-03;1	895230E-03;2	618117E-03;4	927540E-03;4	756493E-03;4	170900E-03;4	334416E-03;2	872407E-03;2	765002E-03;2	113901E-04;2	874731E-03;3	988389E-03;3	829487E-03
618;3	266532E-03;2	899852E-03;1	954049E-03;2	698104E-03;4	909882E-03;4	731818E-03;4	167624E-03;4	328892E-03;2	941887E-03;2	819339E-03;1	869671E-04;2	939645E-03;4	092779E-03;3	926868E-03
619;3	275582E-03;2	921053E-03;2	029029E-03;2	800890E-03;4	900900E-03;4	729993E-03;4	196428E-03;4	367816E-03;3	046006E-03;2	923253E-03;1	853615E-04;3	057239E-03;4	243571E-03;4	086071E-03
620;3	285031E-03;2	944101E-03;2	106763E-03;2	906987E-03;4	895950E-03;4	730553E-03;4	227989E-03;4	407252E-03;3	153172E-03;3	029468E-03;1	834262E-04;3	176811E-03;4	398374E-03;4	248509E-03
621;3	300230E-03;2	984695E-03;2	204671E-03;3	036526E-03;4	932975E-03;4	757262E-03;4	285857E-03;4	451735E-03;3	281469E-03;3	149899E-03;1	787911E-04;3	306545E-03;4	579946E-03;4	429744E-03
622;3	313824E-03;3	023896E-03;2	302418E-03;3	165975E-03;4	967260E-03;4	781457E-03;4	341704E-03;4	494316E-03;3	409732E-03;3	270246E-03;1	738552E-04;3	436375E-03;4	761703E-03;4	610952E-03
623;3	336362E-03;3	055205E-03;2	399047E-03;3	305939E-03;4	983115E-03;4	802504E-03;4	385261E-03;4	547854E-03;3	561863E-03;3	412369E-03;1	600018E-04;3	598076E-03;4	989566E-03;4	819817E-03
624;3	360898E-03;3	088466E-03;2	498041E-03;3	449241E-03;5	001748E-03;4	826293E-03;4	431604E-03;4	604378E-03;3	717606E-03;3	557910E-03;1	460717E-04;3	763518E-03;5	222659E-03;5	033603E-03
625;3	395951E-03;3	160213E-03;2	639120E-03;3	631277E-03;5	057112E-03;4	879916E-03;4	524512E-03;4	697852E-03;3	911762E-03;3	742004E-03;1	443097E-04;3	966624E-03;5	506608E-03;5	304669E-03
626;3	430536E-03;3	234042E-03;2	783704E-03;3	816640E-03;5	113290E-03;4	933937E-03;4	619677E-03;4	792836E-03;4	109244E-03;3	929384E-03;1	433020E-04;4	173095E-03;5	795155E-03;5	580710E-03
627;3	488053E-03;3	315929E-03;2	944755E-03;4	034820E-03;5	195768E-03;5	016866E-03;4	737888E-03;4	920068E-03;4	344562E-03;4	162786E-03;1	387036E-04;4	407920E-03;6	127416E-03;5	898302E-03
628;3	551410E-03;3	401365E-03;3	111394E-03;4	262334E-03;5	285612E-03;5	107523E-03;4	863095E-03;5	055988E-03;4	590347E-03;4	407917E-03;1	335213E-04;4	651662E-03;6	472844E-03;6	228458E-03
629;3	613959E-03;3	490787E-03;3	289603E-03;4	512761E-03;5	381171E-03;5	198392E-03;4	983846E-03;5	192485E-03;4	836793E-03;4	647864E-03;1	357086E-04;4	897960E-03;6	818281E-03;6	560419E-03
630;3	676429E-03;3	581576E-03;3	471701E-03;4	770475E-03;5	478513E-03;5	289528E-03;5	103747E-03;5	329575E-03;5	084415E-03;4	887369E-03;1	399125E-04;5	145949E-03;7	165114E-03;6	894213E-03
631;3	734149E-03;3	656265E-03;3	626028E-03;4	982313E-03;5	561449E-03;5	369980E-03;5	219411E-03;5	445644E-03;5	290743E-03;5	087549E-03;1	337665E-04;5	349116E-03;7	457968E-03;7	176046E-03
632;3	792102E-03;3	726753E-03;3	771896E-03;5	179486E-03;5	641831E-03;5	449239E-03;5	336503E-03;5	556643E-03;5	484338E-03;5	275646E-03;1	235830E-04;5	538176E-03;7	734551E-03;7	442212E-03
633;3	801731E-03;3	754563E-03;3	827700E-03;5	269749E-03;5	663282E-03;5	471414E-03;5	380937E-03;5	590237E-03;5	573956E-03;5	363196E-03;1	135053E-04;5	596723E-03;7	838582E-03;7	541193E-03
634;3	783071E-03;3	757140E-03;3	833096E-03;5	299704E-03;5	649536E-03;5	459505E-03;5	383112E-03;5	578891E-03;5	604611E-03;5	393749E-03;1	033905E-04;5	582155E-03;7	845682E-03;7	546290E-03
635;3	708835E-03;3	686122E-03;3	739471E-03;5	183427E-03;5	552689E-03;5	370511E-03;5	286999E-03;5	480277E-03;5	487860E-03;5	279884E-03;9	504688E-05;5	441440E-03;7	667492E-03;7	383204E-03
636;3	600052E-03;3	568204E-03;3	581651E-03;4	971998E-03;5	404163E-03;5	233771E-03;5	128581E-03;5	327072E-03;5	275428E-03;5	072188E-03;8	801616E-05;5	219592E-03;7	369782E-03;7	112014E-03
637;3	448796E-03;3	399855E-03;3	347112E-03;4	658324E-03;5	198567E-03;5	035514E-03;4	914361E-03;5	103262E-03;4	975339E-03;4	779044E-03;8	437667E-05;4	894435E-03;6	939117E-03;6	699988E-03
638;3	258069E-03;3	185214E-03;3	043650E-03;4	252632E-03;4	939472E-03;4	780066E-03;4	647959E-03;4	814367E-03;4	595540E-03;4	408256E-03;8	358536E-05;4	476144E-03;6	388062E-03;6	160997E-03
639;3	057676E-03;2	958853E-03;2	738728E-03;3	836562E-03;4	657007E-03;4	507429E-03;4	348362E-03;4	496195E-03;4	188660E-03;4	008110E-03;8	180296E-05;4	047997E-03;5	807064E-03;5	598078E-03
640;2	847080E-03;2	720069E-03;2	432211E-03;3	409395E-03;4	349815E-03;4	216643E-03;4	013527E-03;4	146955E-03;3	752934E-03;3	576682E-03;7	897092E-05;3	609316E-03;5	194153E-03;5	009654E-03
641;2	648717E-03;2	501970E-03;2	144622E-03;3	012806E-03;4	052036E-03;3	927765E-03;3	703488E-03;3	822739E-03;3	334550E-03;3	173260E-03;7	828163E-05;3	191737E-03;4	613230E-03;4	452199E-03
642;2	466712E-03;2	311250E-03;1	882332E-03;2	656911E-03;3	767201E-03;3	642073E-03;3	426392E-03;3	531797E-03;2	939738E-03;2	807208E-03;8	037282E-05;2	802608E-03;4	075296E-03;3	936351E-03
643;2	302419E-03;2	136847E-03;1	657127E-03;2	343715E-03;3	508087E-03;3	387806E-03;3	162250E-03;3	261158E-03;2	586200E-03;2	475473E-03;8	148153E-05;2	468247E-03;3	594233E-03;3	470668E-03
644;2	166840E-03;1	988889E-03;1	490531E-03;2	098183E-03;3	290744E-03;3	184161E-03;2	919753E-03;3	023693E-03;2	298191E-03;2	198358E-03;8	109750E-05;2	220449E-03;3	203482E-03;3	084768E-03
645;2	049388E-03;1	860312E-03;1	340329E-03;1	884948E-03;3	094942E-03;2	993386E-03;2	711092E-03;2	812834E-03;2	049230E-03;1	955375E-03;8	094882E-05;1	994960E-03;2	856957E-03;2	746124E-03
646;1	963558E-03;1	765879E-03;1	219144E-03;1	729851E-03;2	935908E-03;2	823231E-03;2	562624E-03;2	648499E-03;1	870821E-03;1	773828E-03;8	115853E-05;1	808731E-03;2	589632E-03;2	492495E-03
647;1	877453E-03;1	673421E-03;1	110011E-03;1	583503E-03;2	783625E-03;2	667270E-03;2	418497E-03;2	495549E-03;1	704137E-03;1	611511E-03;8	165507E-05;1	640865E-03;2	345578E-03;2	261431E-03
648;1	793817E-03;1	588274E-03;1	030121E-03;1	460002E-03;2	651182E-03;2	547604E-03;2	288347E-03;2	372421E-03;1	567277E-03;1	495545E-03;8	287699E-05;1	517515E-03;2	158583E-03;2	085619E-03
649;1	716351E-03;1	512110E-03;9	580558E-04;1	348907E-03;2	532378E-03;2	437190E-03;2	170739E-03;2	256171E-03;1	443738E-03;1	388935E-03;8	551550E-05;1	406891E-03;1	989065E-03;1	927026E-03
650;1	654773E-03;1	459169E-03;9	062074E-04;1	269873E-03;2	448819E-03;2	350609E-03;2	085527E-03;2	157553E-03;1	354617E-03;1	306453E-03;9	185062E-05;1	329163E-03;1	864688E-03;1	812924E-03
651;1	595030E-03;1	406385E-03;8	561030E-04;1	197885E-03;2	365264E-03;2	266495E-03;2	001741E-03;2	065556E-03;1	270743E-03;1	224530E-03;9	531415E-05;1	254512E-03;1	751379E-03;1	707675E-03
652;1	539795E-03;1	353110E-03;8	106433E-04;1	146469E-03;2	280110E-03;2	188363E-03;1	920884E-03;1	992299E-03;1	201848E-03;1	143273E-03;8	996723E-05;1	188253E-03;1	670450E-03;1	628103E-03
653;1	487824E-03;1	302885E-03;7	677684E-04;1	096050E-03;2	200570E-03;2	111441E-03;1	842750E-03;1	919193E-03;1	134800E-03;1	073644E-03;8	539670E-05;1	124514E-03;1	591434E-03;1	548003E-03
654;1	448620E-03;1	264586E-03;7	348991E-04;1	050206E-03;2	142747E-03;2	040530E-03;1	775935E-03;1	848233E-03;1	075585E-03;1	046591E-03;8	367250E-05;1	070945E-03;1	520790E-03;1	467614E-03
655;1	411158E-03;1	228596E-03;7	047095E-04;1	005592E-03;2	084111E-03;1	972611E-03;1	713109E-03;1	781103E-03;1	022447E-03;1	016256E-03;8	159995E-05;1	020075E-03;1	451981E-03;1	393505E-03
656;1	380105E-03;1	201390E-03;6	850575E-04;9	655067E-04;2	021217E-03;1	915908E-03;1	665664E-03;1	728685E-03;9	934714E-04;9	721454E-04;7	807776E-05;9	796845E-04;1	389948E-03;1	344219E-03
657;1	346627E-03;1	173646E-03;6	644612E-04;9	279885E-04;1	956840E-03;1	859432E-03;1	618642E-03;1	676819E-03;9	628706E-04;9	293140E-04;7	546639E-05;9	414527E-04;1	331315E-03;1	293698E-03
658;1	303239E-03;1	144491E-03;6	400990E-04;9	029267E-04;1	887278E-03;1	805560E-03;1	574943E-03;1	628888E-03;9	256333E-04;8	930023E-04;7	708452E-05;9	138184E-04;1	289216E-03;1	238524E-03
659;1	262022E-03;1	114478E-03;6	173094E-04;8	779080E-04;1	823976E-03;1	756219E-03;1	531465E-03;1	582465E-03;8	916916E-04;8	599226E-04;7	892554E-05;8	868349E-04;1	249064E-03;1	189039E-03
660;1	232026E-03;1	080290E-03;6	025823E-04;8	532530E-04;1	792770E-03;1	730296E-03;1	489362E-03;1	543982E-03;8	746093E-04;8	433721E-04;8	196706E-05;8	632975E-04;1	219002E-03;1	168591E-03
661;1	202831E-03;1	047513E-03;5	882464E-04;8	288038E-04;1	760962E-03;1	701747E-03;1	448915E-03;1	506623E-03;8	565766E-04;8	256051E-04;8	434983E-05;8	407117E-04;1	188985E-03;1	147750E-03
662;1	177851E-03;1	022420E-03;5	759677E-04;8	053541E-04;1	725373E-03;1	658146E-03;1	417417E-03;1	475217E-03;8	330548E-04;8	008753E-04;8	301893E-05;8	232654E-04;1	158984E-03;1	124433E-03
663;1	152420E-03;9	969123E-04;5	637149E-04;7	833108E-04;1	686809E-03;1	614716E-03;1	385566E-03;1	441228E-03;8	099405E-04;7	773503E-04;8	213434E-05;8	048437E-04;1	128067E-03;1	099932E-03
664;1	122811E-03;9	676165E-04;5	508707E-04;7	685186E-04;1	628441E-03;1	570131E-03;1	349796E-03;1	390064E-03;7	881395E-04;7	598864E-04;8	378190E-05;7	795942E-04;1	090223E-03;1	066987E-03
665;1	092936E-03;9	406809E-04;5	382069E-04;7	518311E-04;1	572138E-03;1	526392E-03;1	313298E-03;1	341810E-03;7	660958E-04;7	421135E-04;8	487164E-05;7	539329E-04;1	054919E-03;1	033865E-03
666;1	064312E-03;9	306169E-04;5	280808E-04;7	255894E-04;1	532429E-03;1	491806E-03;1	275797E-03;1	314721E-03;7	445731E-04;7	244325E-04;8	281536E-05;7	276846E-04;1	037824E-03;1	002332E-03
667;1	037062E-03;9	168158E-04;5	168072E-04;7	012691E-04;1	493010E-03;1	456767E-03;1	239015E-03;1	287009E-03;7	236132E-04;7	060374E-04;8	086768E-05;7	046970E-04;1	020785E-03;9	738253E-04
668;1	016492E-03;8	783194E-04;4	975517E-04;6	876281E-04;1	452806E-03;1	416401E-03;1	204565E-03;1	253188E-03;7	048901E-04;6	820239E-04;7	944833E-05;7	006240E-04;1	002242E-03;9	623179E-04
669;9	938393E-04;8	430864E-04;4	793242E-04;6	741812E-04;1	413330E-03;1	375245E-03;1	168738E-03;1	218831E-03;6	868700E-04;6	590023E-04;7	804392E-05;6	936311E-04;9	796307E-04;9	472382E-04
670;9	630006E-04;8	317920E-04;4	696600E-04;6	647713E-04;1	384690E-03;1	335731E-03;1	130099E-03;1	186841E-03;6	761710E-04;6	451393E-04;7	705568E-05;6	717612E-04;9	368436E-04;9	145565E-04
671;9	336727E-04;8	190695E-04;4	591867E-04;6	530619E-04;1	356129E-03;1	299226E-03;1	094453E-03;1	155499E-03;6	637132E-04;6	304104E-04;7	632192E-05;6	497106E-04;8	964237E-04;8	826758E-04
672;9	145958E-04;7	991836E-04;4	447784E-04;6	291017E-04;1	329888E-03;1	281972E-03;1	077818E-03;1	129710E-03;6	421137E-04;6	116848E-04;7	710655E-05;6	278534E-04;8	715306E-04;8	570813E-04
673;8	943880E-04;7	789679E-04;4	311010E-04;6	066290E-04;1	300597E-03;1	259363E-03;1	059317E-03;1	102922E-03;6	212124E-04;5	925525E-04;7	724472E-05;6	070692E-04;8	488098E-04;8	324286E-04
674;8	707245E-04;7	592740E-04;4	225939E-04;5	939552E-04;1	258915E-03;1	211938E-03;1	033772E-03;1	074011E-03;6	059417E-04;5	731344E-04;7	413781E-05;5	938498E-04;8	399619E-04;8	152319E-04
675;8	475737E-04;7	390653E-04;4	148863E-04;5	820872E-04;1	219320E-03;1	168044E-03;1	007760E-03;1	045814E-03;5	907549E-04;5	560863E-04;7	164706E-05;5	807379E-04;8	301280E-04;7	967773E-04
676;8	279016E-04;7	173206E-04;4	113267E-04;5	745844E-04;1	191420E-03;1	142891E-03;9	807004E-04;1	022285E-03;5	766514E-04;5	510649E-04;7	219591E-05;5	687291E-04;8	160610E-04;7	731781E-04
677;8	077409E-04;6	963029E-04;4	052579E-04;5	642268E-04;1	162393E-03;1	117864E-03;9	544855E-04;9	993238E-04;5	635470E-04;5	447104E-04;7	283847E-05;5	558149E-04;8	001671E-04;7	503967E-04
678;7	859433E-04;6	788962E-04;3	886193E-04;5	419417E-04;1	129224E-03;1	093810E-03;9	324519E-04;9	791830E-04;5	549029E-04;5	326598E-04;7	379216E-05;5	393269E-04;7	767870E-04;7	316583E-04
679;7	670611E-04;6	632067E-04;3	730177E-04;5	213532E-04;1	100044E-03;1	067321E-03;9	106448E-04;9	594454E-04;5	446766E-04;5	179409E-04;7	491570E-05;5	239987E-04;7	538912E-04;7	161053E-04
680;7	601685E-04;6	549106E-04;3	620950E-04;5	081646E-04;1	087434E-03;1	033699E-03;8	911787E-04;9	426544E-04;5	294398E-04;4	943771E-04;7	667529E-05;5	139014E-04;7	342082E-04;7	133678E-04
681;7	491028E-04;6	430443E-04;3	540652E-04;4	961392E-04;1	069316E-03;1	002883E-03;8	703434E-04;9	204614E-04;5	133004E-04;4	757651E-04;7	726423E-05;5	045613E-04;7	140268E-04;7	040621E-04
682;7	253572E-04;6	203854E-04;3	554578E-04;4	882138E-04;1	034561E-03;9	819372E-04;8	459353E-04;8	820170E-04;4	948414E-04;4	733509E-04;7	417046E-05;4	979820E-04;6	929561E-04;6	744650E-04
683;6	998130E-04;6	005264E-04;3	535137E-04;4	795878E-04;1	002080E-03;9	610773E-04;8	218756E-04;8	458425E-04;4	778406E-04;4	648319E-04;7	170189E-05;4	878801E-04;6	738713E-04;6	456578E-04
684;6	713102E-04;5	898568E-04;3	434317E-04;4	703088E-04;9	784390E-04;9	429634E-04;8	009518E-04;8	181446E-04;4	660795E-04;4	410116E-04;7	111772E-05;4	695266E-04;6	619499E-04;6	207810E-04
685;6	511217E-04;5	771464E-04;3	331818E-04;4	600459E-04;9	529464E-04;9	254651E-04;7	813498E-04;7	919570E-04;4	554830E-04;4	258283E-04;7	080842E-05;4	520059E-04;6	475923E-04;6	025085E-04
686;6	490873E-04;5	587349E-04;3	220181E-04;4	467238E-04;9	216148E-04;9	077481E-04;7	634916E-04;7	680317E-04;4	467984E-04;4	299301E-04;7	099127E-05;4	357503E-04;6	265023E-04;5	985152E-04
687;6	388747E-04;5	419664E-04;3	097309E-04;4	313396E-04;8	969645E-04;8	850114E-04;7	428790E-04;7	544117E-04;4	381537E-04;4	276813E-04;7	055894E-05;4	231466E-04;6	077667E-04;5	885308E-04
688;6	131759E-04;5	287855E-04;2	954814E-04;4	122512E-04;8	859638E-04;8	531238E-04;7	174296E-04;7	613869E-04;4	298921E-04;4	133525E-04;6	897620E-05;4	179572E-04;5	940511E-04;5	672861E-04
689;5	942550E-04;5	167406E-04;2	843085E-04;3	986751E-04;8	696962E-04;8	220893E-04;6	981255E-04;7	517606E-04;4	179074E-04;3	983168E-04;6	681091E-05;4	096347E-04;5	777992E-04;5	485132E-04
690;5	863317E-04;5	064135E-04;2	781395E-04;3	940685E-04;8	445013E-04;7	923047E-04;6	887359E-04;7	145973E-04;3	997042E-04;3	820468E-04;6	367399E-05;3	960404E-04;5	572359E-04;5	336853E-04
691;5	754106E-04;4	945250E-04;2	733756E-04;3	917709E-04;8	182833E-04;7	622775E-04;6	719899E-04;6	859441E-04;3	860592E-04;3	724788E-04;6	366193E-05;3	865463E-04;5	440098E-04;5	247698E-04
692;5	608704E-04;4	809223E-04;2	707606E-04;3	929423E-04;7	913830E-04;7	326038E-04;6	457570E-04;6	695512E-04;3	789900E-04;3	723953E-04;6	797288E-05;3	829892E-04;5	412815E-04;5	243751E-04
693;5	478147E-04;4	705793E-04;2	719236E-04;3	880031E-04;7	641579E-04;7	149619E-04;6	274006E-04;6	572752E-04;3	654433E-04;3	667838E-04;6	852807E-05;3	739791E-04;5	347655E-04;5	152079E-04
694;5	361569E-04;4	636760E-04;2	772003E-04;3	759595E-04;7	361943E-04;7	105427E-04;6	176247E-04;6	493076E-04;3	444061E-04;3	547389E-04;6	480399E-05;3	586222E-04;5	236901E-04;4	958684E-04
695;5	172004E-04;4	547655E-04;2	692068E-04;3	612520E-04;7	161052E-04;7	009037E-04;6	061984E-04;6	338814E-04;3	384885E-04;3	407016E-04;6	475561E-05;3	503352E-04;5	059178E-04;4	819615E-04
696;4	919365E-04;4	443732E-04;2	492233E-04;3	443753E-04;7	038229E-04;6	870304E-04;5	937403E-04;6	121007E-04;3	467456E-04;3	250965E-04;6	814035E-05;3	488279E-04;4	823835E-04;4	734306E-04
697;4	792599E-04;4	316173E-04;2	400933E-04;3	384410E-04;6	916726E-04;6	710059E-04;5	726410E-04;5	943816E-04;3	450648E-04;3	209528E-04;6	959640E-05;3	424951E-04;4	666055E-04;4	573440E-04
698;4	755185E-04;4	167509E-04;2	387899E-04;3	403581E-04;6	790993E-04;6	528541E-04;5	446355E-04;5	791751E-04;3	357917E-04;3	250679E-04;6	958920E-05;3	323276E-04;4	561713E-04;4	352619E-04
699;4	637843E-04;4	068369E-04;2	386571E-04;3	319618E-04;6	562583E-04;6	312546E-04;5	338476E-04;5	714934E-04;3	268538E-04;3	178315E-04;6	714878E-05;3	213215E-04;4	475210E-04;4	242075E-04
700;4	476480E-04;3	999992E-04;2	393410E-04;3	177519E-04;6	277727E-04;6	079544E-04;5	333186E-04;5	684818E-04;3	182717E-04;3	041749E-04;6	332883E-05;3	099810E-04;4	401375E-04;4	197584E-04
701;4	384569E-04;3	922928E-04;2	369902E-04;3	071121E-04;6	099403E-04;5	957846E-04;5	234689E-04;5	524315E-04;3	094732E-04;2	925412E-04;6	392053E-05;3	067953E-04;4	246613E-04;4	153987E-04
702;4	317168E-04;3	836839E-04;2	330103E-04;2	975967E-04;5	959202E-04;5	876880E-04;5	088469E-04;5	299087E-04;3	001511E-04;2	813667E-04;6	636862E-05;3	067863E-04;4	050349E-04;4	105482E-04
703;4	258216E-04;3	764059E-04;2	226372E-04;2	954324E-04;5	897963E-04;5	722117E-04;4	935194E-04;5	217435E-04;2	998932E-04;2	838187E-04;6	921775E-05;3	068540E-04;4	068725E-04;3	997767E-04
704;4	205029E-04;3	698064E-04;2	103811E-04;2	957949E-04;5	865864E-04;5	547987E-04;4	782770E-04;5	184417E-04;3	027139E-04;2	907798E-04;7	226826E-05;3	071993E-04;4	157664E-04;3	874132E-04
705;4	059588E-04;3	646521E-04;2	153776E-04;2	907560E-04;5	807069E-04;5	440463E-04;4	771438E-04;5	033527E-04;2	934755E-04;2	907061E-04;8	296974E-05;2	986406E-04;4	102486E-04;3	780838E-04
706;3	893786E-04;3	596928E-04;2	238646E-04;2	845386E-04;5	741462E-04;5	344772E-04;4	787781E-04;4	856880E-04;2	816816E-04;2	891558E-04;9	527748E-05;2	881693E-04;4	017029E-04;3	692413E-04
707;3	950971E-04;3	516379E-04;2	225375E-04;2	868626E-04;5	664122E-04;5	185758E-04;4	752865E-04;4	718857E-04;2	963321E-04;2	746181E-04;9	430829E-05;2	890715E-04;3	933620E-04;3	621195E-04
708;4	031057E-04;3	431209E-04;2	201183E-04;2	900333E-04;5	583703E-04;5	017799E-04;4	711218E-04;4	582853E-04;3	137924E-04;2	585526E-04;9	191545E-05;2	911078E-04;3	848941E-04;3	550456E-04
709;3	923696E-04;3	313281E-04;2	047677E-04;2	670303E-04;5	420475E-04;5	025581E-04;4	537793E-04;4	567566E-04;2	996105E-04;2	621882E-04;9	098831E-05;2	873583E-04;3	821652E-04;3	486256E-04
710;3	813870E-04;3	193075E-04;1	897890E-04;2	445610E-04;5	247121E-04;5	022534E-04;4	358453E-04;4	548342E-04;2	839981E-04;2	652736E-04;8	984203E-05;2	824093E-04;3	787196E-04;3	424061E-04
711;3	712117E-04;3	042621E-04;1	844306E-04;2	382282E-04;4	932446E-04;4	784277E-04;4	120283E-04;4	418567E-04;2	552456E-04;2	531085E-04;8	464006E-05;2	598806E-04;3	614124E-04;3	382138E-04
712;3	598295E-04;2	924531E-04;1	796977E-04;2	333720E-04;4	647662E-04;4	544314E-04;3	898038E-04;4	289747E-04;2	308219E-04;2	410548E-04;7	968231E-05;2	402574E-04;3	438719E-04;3	322894E-04
713;3	426614E-04;3	013113E-04;1	793956E-04;2	381988E-04;4	566131E-04;4	316214E-04;3	790805E-04;4	183585E-04;2	339448E-04;2	308133E-04;7	660510E-05;2	394871E-04;3	265800E-04;3	171371E-04
714;3	256834E-04;3	012208E-04;1	768620E-04;2	371161E-04;4	427623E-04;4	143718E-04;3	655148E-04;4	068107E-04;2	351490E-04;2	209681E-04;7	221378E-05;2	383667E-04;3	084845E-04;3	021133E-04
715;3	095045E-04;2	708692E-04;1	667854E-04;2	160516E-04;4	097773E-04;4	159854E-04;3	424591E-04;3	921623E-04;2	297810E-04;2	125374E-04;6	344020E-05;2	359963E-04;2	878647E-04;2	876564E-04
716;2	961917E-04;2	494278E-04;1	584137E-04;2	037199E-04;3	865257E-04;4	114743E-04;3	277035E-04;3	752357E-04;2	235391E-04;1	997005E-04;5	684451E-05;2	293802E-04;2	732536E-04;2	763148E-04
717;2	886195E-04;2	468373E-04;1	534893E-04;2	098794E-04;3	836737E-04;3	931447E-04;3	303163E-04;3	528889E-04;2	150828E-04;1	771415E-04;5	487150E-05;2	133001E-04;2	711794E-04;2	712698E-04
718;2	815578E-04;2	381890E-04;1	477753E-04;2	124024E-04;3	716308E-04;3	733748E-04;3	292910E-04;3	328377E-04;2	067706E-04;1	641898E-04;5	354714E-05;1	972791E-04;2	686670E-04;2	655746E-04
719;2	754914E-04;2	210859E-04;1	410793E-04;2	098506E-04;3	467608E-04;3	519564E-04;3	233020E-04;3	164710E-04;1	988791E-04;1	652408E-04;5	320363E-05;1	816020E-04;2	657473E-04;2	591871E-04
720;2	654377E-04;2	178207E-04;1	406040E-04;1	960357E-04;3	329496E-04;3	317451E-04;3	117491E-04;3	058879E-04;1	882740E-04;1	736835E-04;5	205237E-05;1	754494E-04;2	594936E-04;2	469889E-04
721;2	513724E-04;2	279580E-04;1	461466E-04;1	711209E-04;3	297457E-04;3	125103E-04;2	946278E-04;3	007977E-04;1	749167E-04;1	893224E-04;5	009353E-05;1	784941E-04;2	498862E-04;2	289966E-04
722;2	425649E-04;2	269639E-04;1	494111E-04;1	570526E-04;3	242237E-04;3	114054E-04;2	805359E-04;2	952381E-04;1	693276E-04;1	932097E-04;5	025863E-05;1	768537E-04;2	460113E-04;2	198052E-04
723;2	371923E-04;2	187872E-04;1	512472E-04;1	500054E-04;3	172488E-04;3	221532E-04;2	684153E-04;2	894199E-04;1	688019E-04;1	895259E-04;5	181705E-05;1	722045E-04;2	459039E-04;2	163437E-04
724;2	352617E-04;2	076026E-04;1	433851E-04;1	550569E-04;3	096112E-04;3	071768E-04;2	591994E-04;2	870088E-04;1	591235E-04;1	761829E-04;4	992737E-05;1	699237E-04;2	297402E-04;2	163766E-04
725;2	348227E-04;1	951956E-04;1	315755E-04;1	651452E-04;3	017809E-04;2	817450E-04;2	512073E-04;2	860946E-04;1	457117E-04;1	588778E-04;4	664117E-05;1	686652E-04;2	070116E-04;2	179301E-04
726;2	313199E-04;1	910022E-04;1	245189E-04;1	583461E-04;2	934460E-04;2	727062E-04;2	449519E-04;2	663218E-04;1	544890E-04;1	458747E-04;4	945096E-05;1	577230E-04;2	017815E-04;2	091098E-04
727;2	268848E-04;1	884031E-04;1	183025E-04;1	475603E-04;2	846195E-04;2	669325E-04;2	387757E-04;2	418344E-04;1	681901E-04;1	335027E-04;5	361354E-05;1	443298E-04;2	001807E-04;1	976735E-04
728;2	111068E-04;1	849944E-04;1	135830E-04;1	501651E-04;2	668310E-04;2	530492E-04;2	535586E-04;2	391139E-04;1	717560E-04;1	306833E-04;5	371754E-05;1	611675E-04;2	093826E-04;2	019574E-04
729;1	953358E-04;1	814071E-04;1	095529E-04;1	534258E-04;2	502352E-04;2	396975E-04;2	680502E-04;2	383740E-04;1	739898E-04;1	282891E-04;5	352502E-05;1	787703E-04;2	184500E-04;2	069165E-04
730;1	993588E-04;1	741786E-04;1	175699E-04;1	471457E-04;2	742713E-04;2	509649E-04;2	368566E-04;2	432339E-04;1	610355E-04;1	193458E-04;5	273823E-05;1	588287E-04;2	028704E-04;1	980351E-04
731;2	002628E-04;1	674173E-04;1	228704E-04;1	397117E-04;2	924569E-04;2	579321E-04;2	091255E-04;2	438515E-04;1	487082E-04;1	130764E-04;5	295140E-05;1	426498E-04;1	889274E-04;1	871357E-04
732;1	855498E-04;1	643009E-04;1	140111E-04;1	273686E-04;2	797301E-04;2	428494E-04;2	025386E-04;2	231628E-04;1	412223E-04;1	217594E-04;5	859930E-05;1	480210E-04;1	854033E-04;1	672590E-04
733;1	738285E-04;1	634615E-04;1	079065E-04;1	228587E-04;2	700401E-04;2	405774E-04;2	022746E-04;2	107372E-04;1	371838E-04;1	277132E-04;6	214340E-05;1	498779E-04;1	819308E-04;1	557312E-04
734;1	698924E-04;1	683065E-04;1	089263E-04;1	385436E-04;2	680705E-04;2	711527E-04;2	180880E-04;2	196917E-04;1	419700E-04;1	262907E-04;6	007662E-05;1	423989E-04;1	784289E-04;1	658584E-04
735;1	697553E-04;1	711843E-04;1	102136E-04;1	463107E-04;2	631558E-04;2	724825E-04;2	214227E-04;2	169350E-04;1	433588E-04;1	258116E-04;5	791628E-05;1	375213E-04;1	740528E-04;1	686753E-04
736;1	752798E-04;1	711164E-04;1	118916E-04;1	422265E-04;2	539388E-04;2	303383E-04;2	061827E-04;1	968156E-04;1	396907E-04;1	267492E-04;5	564620E-05;1	365778E-04;1	684405E-04;1	606033E-04
737;1	778213E-04;1	677775E-04;1	091200E-04;1	368772E-04;2	470599E-04;2	096647E-04;1	869962E-04;1	965492E-04;1	312692E-04;1	223272E-04;5	516465E-05;1	349794E-04;1	635987E-04;1	661271E-04
738;1	778345E-04;1	616327E-04;1	024607E-04;1	304773E-04;2	423946E-04;2	081264E-04;1	643747E-04;2	140278E-04;1	186896E-04;1	132137E-04;5	630421E-05;1	328812E-04;1	595317E-04;1	838381E-04
739;1	742077E-04;1	553107E-04;1	011118E-04;1	251741E-04;2	379921E-04;2	007750E-04;1	659671E-04;2	158711E-04;1	047601E-04;1	161906E-04;5	466569E-05;1	314965E-04;1	556880E-04;1	755305E-04
740;1	686195E-04;1	487934E-04;1	024387E-04;1	203480E-04;2	336005E-04;1	903113E-04;1	799296E-04;2	096188E-04;9	000136E-05;1	253458E-04;5	156887E-05;1	304167E-04;1	518712E-04;1	537460E-04
741;1	632483E-04;1	477032E-04;1	061145E-04;1	289588E-04;2	284653E-04;1	897370E-04;1	780058E-04;1	921103E-04;9	308812E-05;1	358525E-04;5	459864E-05;1	230046E-04;1	527938E-04;1	466836E-04
742;1	577952E-04;1	479093E-04;1	103675E-04;1	410108E-04;2	229705E-04;1	915805E-04;1	719139E-04;1	714628E-04;1	007091E-04;1	467296E-04;5	919136E-05;1	138415E-04;1	548532E-04;1	432349E-04
743;1	578789E-04;1	605712E-04;1	047845E-04;1	224215E-04;1	957828E-04;1	761728E-04;1	761995E-04;1	702251E-04;1	150294E-04;1	350107E-04;5	529769E-05;1	256030E-04;1	563332E-04;1	489011E-04
744;1	579980E-04;1	714537E-04;9	802740E-05;1	041978E-04;1	696844E-04;1	618611E-04;1	805535E-04;1	713433E-04;1	277077E-04;1	216831E-04;5	125143E-05;1	371965E-04;1	566816E-04;1	533891E-04
745;1	520359E-04;1	459814E-04;8	515487E-05;1	182011E-04;1	779929E-04;1	761732E-04;1	741226E-04;1	829945E-04;1	106836E-04;1	084916E-04;5	255285E-05;1	254572E-04;1	416721E-04;1	331289E-04
746;1	503185E-04;1	255711E-04;7	664457E-05;1	260581E-04;1	863398E-04;1	847485E-04;1	659988E-04;1	882557E-04;9	759542E-05;9	797977E-05;5	273671E-05;1	211152E-04;1	309798E-04;1	155634E-04
747;1	643319E-04;1	248992E-04;8	460484E-05;1	111638E-04;1	945373E-04;1	720831E-04;1	523108E-04;1	700805E-04;9	969848E-05;9	792973E-05;4	888197E-05;1	441298E-04;1	367674E-04;1	089266E-04
748;1	604923E-04;1	276270E-04;9	127563E-05;9	654539E-05;1	907426E-04;1	674247E-04;1	434638E-04;1	572094E-04;1	091329E-04;9	840542E-05;4	860235E-05;1	427717E-04;1	376932E-04;1	107931E-04
749;1	247128E-04;1	363107E-04;9	547411E-05;8	261445E-05;1	654660E-04;1	770619E-04;1	433386E-04;1	539487E-04;1	314470E-04;9	975553E-05;5	468988E-05;9	778694E-05;1	298324E-04;1	277629E-04
750;1	165180E-04;1	447800E-04;9	445728E-05;8	951836E-05;1	534599E-04;1	777754E-04;1	500958E-04;1	602778E-04;1	268011E-04;1	078671E-04;5	677681E-05;8	577847E-05;1	272848E-04;1	324795E-04
751;1	349668E-04;1	530003E-04;8	840176E-05;1	165009E-04;1	542909E-04;1	698574E-04;1	634597E-04;1	758273E-04;9	613754E-05;1	224674E-04;5	499009E-05;1	056335E-04;1	298632E-04;1	253413E-04
752;1	309116E-04;1	406241E-04;8	046169E-05;1	082037E-04;1	652593E-04;1	613986E-04;1	572312E-04;1	696328E-04;8	723023E-05;1	158365E-04;5	536955E-05;1	100105E-04;1	245546E-04;1	189791E-04
753;1	154836E-04;1	177341E-04;7	151703E-05;8	197431E-05;1	816542E-04;1	526730E-04;1	410975E-04;1	524516E-04;8	930512E-05;9	843073E-05;5	689674E-05;1	066816E-04;1	152672E-04;1	130144E-04
754;1	164223E-04;1	190621E-04;7	158988E-05;1	006877E-04;1	765759E-04;1	612395E-04;1	337900E-04;1	577898E-04;8	985886E-05;8	365991E-05;5	369207E-05;1	016892E-04;1	380339E-04;1	069088E-04
755;1	208619E-04;1	255993E-04;7	357814E-05;1	294757E-04;1	666377E-04;1	736415E-04;1	281670E-04;1	680310E-04;9	004364E-05;6	910424E-05;4	936453E-05;9	617449E-05;1	681452E-04;1	005846E-04
756;1	103041E-04;1	110305E-04;7	991638E-05;1	136536E-04;1	558096E-04;1	547845E-04;1	399726E-04;1	539023E-04;1	001311E-04;8	088258E-05;5	225757E-05;1	013493E-04;1	569122E-04;9	692016E-05
757;1	031771E-04;9	829906E-05;8	607819E-05;9	522468E-05;1	457227E-04;1	391220E-04;1	492404E-04;1	392303E-04;1	083329E-04;8	979685E-05;5	349117E-05;1	035205E-04;1	430541E-04;9	270388E-05
758;1	180836E-04;9	924422E-05;9	055574E-05;6	684626E-05;1	412400E-04;1	461885E-04;1	419221E-04;1	248639E-04;1	043289E-04;7	941784E-05;4	450791E-05;8	740452E-05;1	186113E-04;8	564481E-05
759;1	232569E-04;9	665276E-05;8	487772E-05;5	359085E-05;1	364114E-04;1	419143E-04;1	277633E-04;1	217900E-04;1	013812E-04;7	476710E-05;3	727775E-05;7	418615E-05;1	001954E-04;8	120115E-05
760;1	065257E-04;8	618013E-05;5	662030E-05;7	437236E-05;1	308564E-04;1	123552E-04;9	859916E-05;1	439354E-04;1	008106E-04;8	297417E-05;3	410933E-05;6	770431E-05;9	560844E-05;8	265894E-05
761;9	589709E-05;8	244444E-05;4	244055E-05;8	193122E-05;1	210874E-04;1	031760E-04;9	141153E-05;1	467049E-04;9	500813E-05;7	869507E-05;3	090357E-05;5	937960E-05;8	692361E-05;9	052517E-05
762;9	204802E-05;8	618907E-05;4	374380E-05;7	505713E-05;1	067850E-04;1	164820E-04;1	084570E-04;1	283313E-04;8	353663E-05;6	075985E-05;2	768025E-05;4	906882E-05;7	380108E-05;1	055477E-04
763;8	566896E-05;7	358976E-05;4	567669E-05;7	332863E-05;1	110320E-04;1	137434E-04;1	019792E-04;1	098998E-04;7	569934E-05;5	645110E-05;2	608024E-05;6	316702E-05;7	379398E-05;1	076381E-04
764;7	777289E-05;5	206121E-05;4	787088E-05;7	423630E-05;1	250620E-04;1	021789E-04;8	267099E-05;9	122304E-05;6	967413E-05;5	936355E-05;2	530544E-05;9	029350E-05;8	070848E-05;1	025922E-04
765;8	281336E-05;7	398489E-05;6	220028E-05;5	795222E-05;1	319230E-04;1	051780E-04;8	350151E-05;1	090489E-04;6	274428E-05;6	020137E-05;3	379464E-05;8	151284E-05;8	235109E-05;7	867251E-05
766;9	066762E-05;1	047210E-04;7	903217E-05;3	834851E-05;1	373606E-04;1	114904E-04;8	869290E-05;1	343202E-04;5	571826E-05;6	073845E-05;4	428895E-05;6	554872E-05;8	326758E-05;5	113529E-05
767;1	009656E-04;8	708540E-05;7	352560E-05;5	792881E-05;1	306212E-04;1	378457E-04;1	075886E-04;1	206153E-04;6	187237E-05;6	891799E-05;5	140777E-05;7	786313E-05;1	132290E-04;7	565909E-05
768;1	072676E-04;7	622901E-05;6	664984E-05;6	906576E-05;1	226850E-04;1	550811E-04;1	224426E-04;1	097873E-04;7	032784E-05;7	812294E-05;5	679171E-05;8	971213E-05;1	365162E-04;9	291355E-05
769;9	575203E-05;9	582003E-05;5	442437E-05;4	260581E-05;1	102801E-04;1	313502E-04;1	186006E-04;1	124453E-04;8	817269E-05;9	110916E-05;5	423430E-05;9	864867E-05;1	289783E-04;7	720540E-05
770;8	707468E-05;1	071840E-04;4	906798E-05;3	899218E-05;9	827521E-05;1	230934E-04;1	087844E-04;1	074634E-04;9	537507E-05;9	827543E-05;5	211457E-05;1	017515E-04;1	192986E-04;6	814136E-05
771;8	310430E-05;1	043162E-04;5	534821E-05;7	426496E-05;8	680881E-05;1	410214E-04;8	861773E-05;8	928425E-05;8	425705E-05;9	533730E-05;5	065605E-05;9	472890E-05;1	057834E-04;7	030546E-05
772;8	846729E-05;1	004260E-04;6	338618E-05;8	396269E-05;9	157541E-05;1	349658E-04;7	752845E-05;8	833113E-05;7	553898E-05;7	969458E-05;5	119145E-05;7	846141E-05;1	025519E-04;9	098380E-05
773;1	013055E-04;9	586498E-05;7	284599E-05;7	341799E-05;1	092967E-04;1	100807E-04;7	379356E-05;1	011495E-04;6	886315E-05;5	415896E-05;5	336510E-05;5	504722E-05;1	076154E-04;1	263335E-04
774;1	030812E-04;8	861701E-05;7	251367E-05;7	909985E-05;1	203260E-04;1	145816E-04;9	778850E-05;1	124089E-04;6	412859E-05;6	092253E-05;5	351079E-05;6	623931E-05;9	596429E-05;1	152111E-04
775;1	010382E-04;8	026080E-05;6	880129E-05;9	018907E-05;1	290970E-04;1	288385E-04;1	312552E-04;1	231433E-04;5	990072E-05;7	851707E-05;5	290914E-05;8	908513E-05;7	843828E-05;8	822330E-05
776;1	033065E-04;8	009067E-05;7	371119E-05;6	015334E-05;1	179047E-04;1	237223E-04;1	167124E-04;6	445085E-05;7	501962E-05;7	759540E-05;5	690380E-05;7	612505E-05;7	171864E-05;8	411308E-05
777;1	062463E-04;8	134742E-05;7	760881E-05;3	519269E-05;1	066135E-04;1	147504E-04;1	033652E-04;1	933464E-05;8	647089E-05;7	588365E-05;6	021062E-05;6	715333E-05;6	953232E-05;8	209688E-05
778;1	100562E-04;8	718179E-05;7	086579E-05;5	638548E-05;1	005047E-04;8	738373E-05;1	133232E-04;8	373751E-05;6	672006E-05;7	478748E-05;5	660444E-05;9	479441E-05;9	042906E-05;8	359822E-05
779;1	050042E-04;9	186741E-05;6	296765E-05;7	546846E-05;9	615701E-05;7	249863E-05;1	138596E-04;1	222106E-04;6	349645E-05;7	652549E-05;5	353048E-05;1	109004E-04;9	612967E-05;8	521906E-05
780;8	287984E-05;9	447087E-05;5	315513E-05;9	020842E-05;9	568540E-05;8	282617E-05;9	612525E-05;1	090009E-04;9	320013E-05;8	406705E-05;5	174273E-05;1	042141E-04;7	198164E-05;8	730901E-05
