# Supplementary material for: Influence of the Human Field of View on Visual and Non-Visual Quantities in Indoor Environments
Source: Clocks Sleep. 2023 Aug 29;5(3):476–98. doi: 10.3390/clockssleep5030032 (PMC10530223; doi:10.3390/clockssleep5030032)
Supplement: Supplementary file 1 [file clockssleep-05-00032-s001.zip › 05-SI/SI2/Data/RHI/Verpackung/RHI_Parameter.csv]

Bild	Szene	E_Voll	E_Blende	MEDI_Voll	MEDI_Blende	Plot
IMG_10532_Morgen.png	Morgen	459.601069554401	205.726156073309	322.475966064046	151.343796055916	Ev_Morgen
IMG_10532_Tag.png	Tag	224.787815928824	154.206185060795	158.146244517486	109.806839126201	Ev_Tag
IMG_10532_Nacht.png	Nacht	153.337976923799	120.136618087426	97.0045457188769	78.617762196566	Ev_Nacht
IMG_10532_Nachtende.png	Nachtende	199.206085743642	127.930588130228	122.232031959057	81.4615850557468	Ev_Nachtende
