# Supplementary material for: Influence of the Human Field of View on Visual and Non-Visual Quantities in Indoor Environments
Source: Clocks Sleep. 2023 Aug 29;5(3):476–98. doi: 10.3390/clockssleep5030032 (PMC10530223; doi:10.3390/clockssleep5030032)
Supplement: Supplementary file 1 [file clockssleep-05-00032-s001.zip › 05-SI/SI2/Data/RHI/Verpackung/AP2.csv]

MODEL;SPECBOS
TYPE;Irradiance
Number of datasets;10
Operator;
Memo;
Start Wavelength [nm];380
End Wavelength [nm];780
Number of points;401
Name;AP2	Morgen	Vorne;AP2	Morgen	Vorn	SK;AP2	Tag	Vorn;AP2	Tag	Vorn	SK;AP2	Nacht	Vorn	SK;AP2	Nacht	Vorn;Hintergrund AP2;AP2	Morgen	Vorne	2;AP2	Nachtende	Vorne;AP2	Nachtende	Vorne	SK
Correction;;;;;;;;;;
Integration Time [ms];5401	00;8906	00;8525	00;10290	00;11480	00;10384	00;11036	00;5398	00;9093	00;11122	00
Date;02/25/2021;02/25/2021;02/25/2021;02/25/2021;02/25/2021;02/25/2021;02/25/2021;02/25/2021;02/25/2021;02/25/2021
Time;12:13:49pm;12:14:38pm;12:16:57pm;12:17:31pm;12:18:26pm;12:18:57pm;12:24:38pm;12:26:31pm;12:28:57pm;12:29:24pm
Wavelength [nm];Spectral Irradiance [W/(sqm*nm)]
380;1	283211E-04;1	280950E-04;1	041634E-04;8	175275E-05;8	286552E-05;1	073022E-04;1	072211E-04;1	220840E-04;2	157663E-05;5	742749E-05
381;1	223426E-04;1	091794E-04;1	132203E-04;6	850300E-05;8	678826E-05;1	075059E-04;9	786917E-05;1	207758E-04;6	117155E-05;5	824983E-05
382;1	142001E-04;8	073877E-05;1	251128E-04;5	383203E-05;9	324327E-05;1	036358E-04;8	472658E-05;1	165927E-04;1	142439E-04;6	288928E-05
383;1	110696E-04;6	722925E-05;1	247900E-04;4	908348E-05;9	350806E-05;1	017616E-04;8	146464E-05;1	034338E-04;1	349447E-04;7	144289E-05
384;1	164017E-04;7	770103E-05;1	053578E-04;6	038822E-05;8	422888E-05;1	034899E-04;9	436226E-05;7	598518E-05;1	046603E-04;8	679364E-05
385;1	217999E-04;8	777707E-05;8	752935E-05;7	118389E-05;7	583369E-05;1	054688E-04;1	067678E-04;5	054819E-05;7	666784E-05;1	014698E-04
386;1	158672E-04;8	358645E-05;8	500941E-05;8	675130E-05;7	677470E-05;1	026503E-04;9	729908E-05;6	744450E-05;9	519742E-05;1	068354E-04
387;1	088188E-04;7	796005E-05;8	402768E-05;1	020282E-04;7	851094E-05;9	928304E-05;8	580486E-05;8	789489E-05;1	175994E-04;1	108454E-04
388;1	171233E-04;8	040708E-05;9	522942E-05;1	142797E-04;8	354070E-05;9	753726E-05;8	767295E-05;1	033373E-04;1	267670E-04;1	093429E-04
389;1	440478E-04;9	261510E-05;1	213197E-04;1	233079E-04;9	269088E-05;9	776552E-05;1	056067E-04;1	132577E-04;1	204631E-04;1	013153E-04
390;1	694297E-04;1	040051E-04;1	459944E-04;1	314932E-04;1	011269E-04;9	756146E-05;1	224710E-04;1	223483E-04;1	138508E-04;9	312123E-05
391;1	672267E-04;1	440799E-04;1	341071E-04;1	261601E-04;1	237603E-04;1	146414E-04;1	187735E-04;1	301779E-04;1	082795E-04;1	028732E-04
392;1	639217E-04;1	821239E-04;1	215714E-04;1	202571E-04;1	450133E-04;1	306690E-04;1	143721E-04;1	370202E-04;1	024398E-04;1	119566E-04
393;1	545134E-04;1	968492E-04;1	233489E-04;1	242635E-04;1	548217E-04;1	411951E-04;1	202113E-04;1	390266E-04;1	062529E-04;1	192808E-04
394;1	396467E-04;1	924743E-04;1	376240E-04;1	370921E-04;1	554406E-04;1	476410E-04;1	352326E-04;1	371454E-04;1	186378E-04;1	255648E-04
395;1	268057E-04;1	879987E-04;1	505882E-04;1	496684E-04;1	576520E-04;1	546614E-04;1	494879E-04;1	376350E-04;1	313679E-04;1	332236E-04
396;1	375717E-04;1	814367E-04;1	450253E-04;1	554594E-04;1	753822E-04;1	650617E-04;1	509691E-04;1	627570E-04;1	440428E-04;1	531590E-04
397;1	477434E-04;1	748405E-04;1	394466E-04;1	608091E-04;1	922103E-04;1	748400E-04;1	521713E-04;1	867290E-04;1	560450E-04;1	721459E-04
398;1	716760E-04;1	802772E-04;1	485739E-04;1	689924E-04;1	836640E-04;1	796613E-04;1	634927E-04;2	060284E-04;1	749852E-04;1	792776E-04
399;2	039131E-04;1	934208E-04;1	665692E-04;1	797951E-04;1	628622E-04;1	830225E-04;1	812805E-04;2	239961E-04;1	986444E-04;1	811884E-04
400;2	506341E-04;2	269573E-04;2	062204E-04;2	073583E-04;1	702494E-04;2	092196E-04;2	162628E-04;2	588922E-04;2	385938E-04;2	055678E-04
401;3	552401E-04;3	417535E-04;3	337479E-04;3	010676E-04;2	894031E-04;3	263449E-04;3	198497E-04;3	599774E-04;3	433722E-04;3	192435E-04
402;4	583005E-04;4	551857E-04;4	600772E-04;3	935108E-04;4	075923E-04;4	422329E-04;4	221267E-04;4	594536E-04;4	466886E-04;4	317010E-04
403;5	795432E-04;5	728733E-04;5	788106E-04;5	137572E-04;5	234271E-04;5	570617E-04;5	469271E-04;5	672903E-04;5	542002E-04;5	385075E-04
404;7	109650E-04;6	961733E-04;6	993449E-04;6	467463E-04;6	423046E-04;6	756544E-04;6	830118E-04;6	820906E-04;6	672081E-04;6	474744E-04
405;7	690288E-04;7	461963E-04;7	419901E-04;7	031193E-04;6	903379E-04;7	220775E-04;7	405208E-04;7	297517E-04;7	163345E-04;6	877309E-04
406;6	672399E-04;6	369768E-04;6	160868E-04;5	933504E-04;5	846310E-04;6	118518E-04;6	275222E-04;6	311408E-04;6	260052E-04;5	789887E-04
407;5	710136E-04;5	337368E-04;4	970926E-04;4	895975E-04;4	847156E-04;5	076649E-04;5	207142E-04;5	379209E-04;5	406075E-04;4	762075E-04
408;4	947824E-04;4	685990E-04;4	245531E-04;4	349970E-04;4	279793E-04;4	422594E-04;4	543987E-04;4	950313E-04;4	776833E-04;4	210023E-04
409;4	188830E-04;4	064316E-04;3	559673E-04;3	850812E-04;3	751101E-04;3	799398E-04;3	913573E-04;4	571614E-04;4	157263E-04;3	702802E-04
410;3	886140E-04;3	729272E-04;3	260586E-04;3	594923E-04;3	508697E-04;3	466495E-04;3	536812E-04;4	384414E-04;3	686481E-04;3	367332E-04
411;4	152411E-04;3	756673E-04;3	444609E-04;3	646705E-04;3	626019E-04;3	500059E-04;3	482861E-04;4	441492E-04;3	412826E-04;3	253637E-04
412;4	427659E-04;3	799163E-04;3	642441E-04;3	711910E-04;3	749065E-04;3	547637E-04;3	444199E-04;4	516861E-04;3	165753E-04;3	158530E-04
413;4	724669E-04;4	100351E-04;4	097167E-04;3	984679E-04;3	795162E-04;3	835666E-04;3	684874E-04;4	918620E-04;3	607920E-04;3	481055E-04
414;5	030182E-04;4	409212E-04;4	560604E-04;4	264771E-04;3	846781E-04;4	130917E-04;3	932241E-04;5	329859E-04;4	058043E-04;3	810548E-04
415;5	557963E-04;4	718248E-04;4	918715E-04;4	448156E-04;4	052788E-04;4	435299E-04;4	203764E-04;5	761291E-04;4	389538E-04;4	122808E-04
416;6	195900E-04;5	009358E-04;5	189507E-04;4	559386E-04;4	344105E-04;4	727731E-04;4	474686E-04;6	180480E-04;4	626892E-04;4	406097E-04
417;6	794119E-04;5	309239E-04;5	451247E-04;4	721686E-04;4	616358E-04;4	981079E-04;4	743540E-04;6	620747E-04;4	883673E-04;4	675564E-04
418;7	397179E-04;5	739891E-04;5	759567E-04;5	157455E-04;4	892332E-04;5	150258E-04;5	087593E-04;7	283275E-04;5	304056E-04;4	970448E-04
419;8	011703E-04;6	179904E-04;6	078830E-04;5	601024E-04;5	177426E-04;5	330556E-04;5	440416E-04;7	956229E-04;5	732809E-04;5	274417E-04
420;8	576022E-04;6	534847E-04;6	437817E-04;5	969483E-04;5	532802E-04;5	593822E-04;5	642674E-04;8	670533E-04;5	969869E-04;5	566333E-04
421;9	126285E-04;6	865826E-04;6	810538E-04;6	316284E-04;5	910352E-04;5	884324E-04;5	802168E-04;9	396750E-04;6	151572E-04;5	856287E-04
422;9	743128E-04;7	171012E-04;7	078148E-04;6	527690E-04;6	119641E-04;6	124338E-04;5	920224E-04;1	007554E-03;6	299076E-04;5	988838E-04
423;1	045048E-03;7	412132E-04;7	141797E-04;6	483290E-04;6	015736E-04;6	259462E-04;5	951366E-04;1	064138E-03;6	371354E-04;5	828662E-04
424;1	110376E-03;7	628861E-04;7	190981E-04;6	431232E-04;5	908084E-04;6	377658E-04;5	971626E-04;1	116043E-03;6	429897E-04;5	668042E-04
425;1	196503E-03;7	810407E-04;7	370972E-04;6	438140E-04;6	002931E-04;6	332714E-04;5	909095E-04;1	177651E-03;6	614153E-04;5	639014E-04
426;1	281919E-03;7	996266E-04;7	564430E-04;6	461077E-04;6	117110E-04;6	292887E-04;5	856538E-04;1	239083E-03;6	809847E-04;5	630587E-04
427;1	388919E-03;8	390713E-04;8	000856E-04;6	636081E-04;6	178418E-04;6	438860E-04;5	917593E-04;1	347269E-03;7	031382E-04;5	809427E-04
428;1	510697E-03;8	936115E-04;8	618726E-04;6	917876E-04;6	175912E-04;6	719967E-04;6	054280E-04;1	491343E-03;7	253949E-04;6	127168E-04
429;1	636182E-03;9	485329E-04;9	212798E-04;7	205246E-04;6	208805E-04;6	984588E-04;6	183048E-04;1	633839E-03;7	495331E-04;6	410768E-04
430;1	814703E-03;1	020205E-03;9	799350E-04;7	618995E-04;6	519234E-04;7	227451E-04;6	321082E-04;1	797418E-03;7	944673E-04;6	556568E-04
431;1	985962E-03;1	089075E-03;1	036354E-03;8	017249E-04;6	818351E-04;7	462299E-04;6	455426E-04;1	954394E-03;8	377058E-04;6	698423E-04
432;2	385673E-03;1	372547E-03;1	298462E-03;1	037540E-03;8	942857E-04;9	706903E-04;8	589606E-04;2	351969E-03;1	076831E-03;8	834890E-04
433;2	872937E-03;1	735698E-03;1	636960E-03;1	345486E-03;1	173699E-03;1	268911E-03;1	145446E-03;2	841338E-03;1	388174E-03;1	170110E-03
434;3	362662E-03;2	096646E-03;1	973788E-03;1	649616E-03;1	447877E-03;1	558785E-03;1	426774E-03;3	334190E-03;1	694140E-03;1	450924E-03
435;3	856942E-03;2	453567E-03;2	307584E-03;1	946659E-03;1	712203E-03;1	832715E-03;1	698488E-03;3	833655E-03;1	989932E-03;1	720820E-03
436;4	318952E-03;2	788273E-03;2	620562E-03;2	225526E-03;1	960422E-03;2	089761E-03;1	953847E-03;4	300720E-03;2	267456E-03;1	974359E-03
437;4	385022E-03;2	663485E-03;2	458493E-03;2	023198E-03;1	719236E-03;1	858660E-03;1	692493E-03;4	377917E-03;2	056004E-03;1	741316E-03
438;4	453318E-03;2	530623E-03;2	287033E-03;1	809289E-03;1	465000E-03;1	615247E-03;1	416719E-03;4	457358E-03;1	832957E-03;1	495318E-03
439;4	655295E-03;2	491123E-03;2	215730E-03;1	687321E-03;1	279219E-03;1	456235E-03;1	218038E-03;4	669092E-03;1	694378E-03;1	321013E-03
440;4	940278E-03;2	513526E-03;2	213282E-03;1	630383E-03;1	141634E-03;1	357374E-03;1	074852E-03;4	962644E-03;1	614734E-03;1	197308E-03
441;5	249045E-03;2	558786E-03;2	240585E-03;1	596912E-03;1	034668E-03;1	284731E-03;9	610519E-04;5	274328E-03;1	567856E-03;1	101934E-03
442;5	734295E-03;2	738193E-03;2	434538E-03;1	688826E-03;1	080466E-03;1	346523E-03;9	926495E-04;5	733638E-03;1	693044E-03;1	148913E-03
443;6	207556E-03;2	912801E-03;2	623615E-03;1	778112E-03;1	124813E-03;1	406424E-03;1	023100E-03;6	181420E-03;1	815013E-03;1	194379E-03
444;6	625248E-03;3	061751E-03;2	813765E-03;1	877471E-03;1	177239E-03;1	482954E-03;1	060907E-03;6	609202E-03;1	933710E-03;1	247342E-03
445;7	059686E-03;3	218393E-03;3	018149E-03;1	988989E-03;1	237784E-03;1	571582E-03;1	106041E-03;7	063905E-03;2	061018E-03;1	308598E-03
446;7	444522E-03;3	342186E-03;3	192855E-03;2	080952E-03;1	295699E-03;1	658218E-03;1	155972E-03;7	451480E-03;2	187970E-03;1	365429E-03
447;7	719405E-03;3	400909E-03;3	307452E-03;2	133625E-03;1	343750E-03;1	734208E-03;1	208047E-03;7	702228E-03;2	304230E-03;1	409376E-03
448;7	968969E-03;3	449793E-03;3	411704E-03;2	180287E-03;1	387705E-03;1	804788E-03;1	256245E-03;7	928546E-03;2	413214E-03;1	449391E-03
449;7	897926E-03;3	380488E-03;3	404694E-03;2	175211E-03;1	393785E-03;1	831135E-03;1	266686E-03;7	862879E-03;2	471277E-03;1	465106E-03
450;7	837694E-03;3	316252E-03;3	402075E-03;2	172948E-03;1	401562E-03;1	859502E-03;1	278613E-03;7	807919E-03;2	531812E-03;1	482499E-03
451;7	674320E-03;3	228935E-03;3	351341E-03;2	145551E-03;1	402505E-03;1	867426E-03;1	292237E-03;7	646326E-03;2	547405E-03;1	489674E-03
452;7	446200E-03;3	125306E-03;3	271143E-03;2	102607E-03;1	399168E-03;1	863452E-03;1	306740E-03;7	418083E-03;2	537312E-03;1	490800E-03
453;7	175019E-03;3	014027E-03;3	177413E-03;2	052018E-03;1	392245E-03;1	848031E-03;1	314975E-03;7	142326E-03;2	508779E-03;1	485242E-03
454;6	756561E-03;2	869196E-03;3	032070E-03;1	970512E-03;1	367161E-03;1	790627E-03;1	297362E-03;6	707616E-03;2	415770E-03;1	452409E-03
455;6	328210E-03;2	720316E-03;2	882483E-03;1	886308E-03;1	340348E-03;1	730848E-03;1	278137E-03;6	262996E-03;2	319484E-03;1	417712E-03
456;5	945991E-03;2	604234E-03;2	743819E-03;1	827129E-03;1	311802E-03;1	682704E-03;1	261711E-03;5	899429E-03;2	205928E-03;1	380251E-03
457;5	581072E-03;2	496604E-03;2	611795E-03;1	773910E-03;1	285431E-03;1	638844E-03;1	247744E-03;5	556476E-03;2	095089E-03;1	345043E-03
458;5	303128E-03;2	421289E-03;2	508003E-03;1	728978E-03;1	262943E-03;1	598138E-03;1	231891E-03;5	296339E-03;2	008051E-03;1	312505E-03
459;5	105331E-03;2	376646E-03;2	431505E-03;1	693682E-03;1	245731E-03;1	562592E-03;1	216493E-03;5	112956E-03;1	943844E-03;1	284274E-03
460;4	917527E-03;2	332564E-03;2	357849E-03;1	657561E-03;1	224016E-03;1	521851E-03;1	197195E-03;4	935399E-03;1	877189E-03;1	253536E-03
461;4	819217E-03;2	312165E-03;2	318394E-03;1	632944E-03;1	193642E-03;1	472246E-03;1	171630E-03;4	829103E-03;1	817150E-03;1	223253E-03
462;4	718715E-03;2	290705E-03;2	277881E-03;1	607580E-03;1	162727E-03;1	421977E-03;1	145531E-03;4	720612E-03;1	756291E-03;1	192415E-03
463;4	671272E-03;2	273976E-03;2	244807E-03;1	584070E-03;1	129932E-03;1	380319E-03;1	121401E-03;4	665569E-03;1	698353E-03;1	160346E-03
464;4	631734E-03;2	256767E-03;2	211836E-03;1	559936E-03;1	096044E-03;1	339562E-03;1	096967E-03;4	618519E-03;1	639954E-03;1	127297E-03
465;4	616203E-03;2	262436E-03;2	195615E-03;1	546659E-03;1	071090E-03;1	305803E-03;1	069980E-03;4	599923E-03;1	593776E-03;1	097131E-03
466;4	626824E-03;2	293040E-03;2	197660E-03;1	545220E-03;1	055892E-03;1	279689E-03;1	040216E-03;4	612336E-03;1	560951E-03;1	070119E-03
467;4	638997E-03;2	324555E-03;2	205303E-03;1	547190E-03;1	040515E-03;1	253658E-03;1	012300E-03;4	628002E-03;1	526605E-03;1	044355E-03
468;4	676164E-03;2	369928E-03;2	257690E-03;1	576987E-03;1	026873E-03;1	231614E-03;9	995192E-04;4	680177E-03;1	486110E-03;1	029804E-03
469;4	711027E-03;2	414196E-03;2	309047E-03;1	606049E-03;1	012674E-03;1	208887E-03;9	861968E-04;4	730081E-03;1	444757E-03;1	014690E-03
470;4	718710E-03;2	452803E-03;2	327461E-03;1	623001E-03;9	939095E-04;1	181226E-03;9	816884E-04;4	735008E-03;1	407480E-03;1	000991E-03
471;4	724768E-03;2	492231E-03;2	339507E-03;1	638385E-03;9	754881E-04;1	154204E-03;9	808789E-04;4	733551E-03;1	373744E-03;9	891742E-04
472;4	734524E-03;2	520237E-03;2	366096E-03;1	658058E-03;9	605233E-04;1	130359E-03;9	692870E-04;4	738984E-03;1	343786E-03;9	723379E-04
473;4	741008E-03;2	530222E-03;2	406886E-03;1	680424E-03;9	480720E-04;1	108317E-03;9	426897E-04;4	745031E-03;1	315958E-03;9	475396E-04
474;4	743133E-03;2	536127E-03;2	442297E-03;1	700504E-03;9	348283E-04;1	087887E-03;9	183104E-04;4	744853E-03;1	289744E-03;9	241363E-04
475;4	726018E-03;2	517528E-03;2	444932E-03;1	709565E-03;9	169777E-04;1	082877E-03;9	134302E-04;4	709546E-03;1	279112E-03;9	134386E-04
476;4	703017E-03;2	495961E-03;2	444319E-03;1	716228E-03;8	982412E-04;1	076538E-03;9	074400E-04;4	668695E-03;1	266993E-03;9	017334E-04
477;4	629355E-03;2	450906E-03;2	434982E-03;1	709586E-03;8	999590E-04;1	072844E-03;9	094380E-04;4	600496E-03;1	260305E-03;9	120997E-04
478;4	542705E-03;2	400131E-03;2	422897E-03;1	698976E-03;9	072132E-04;1	069770E-03;9	134174E-04;4	525753E-03;1	255084E-03;9	281618E-04
479;4	446713E-03;2	349857E-03;2	396185E-03;1	683136E-03;9	192390E-04;1	073709E-03;9	179475E-04;4	429600E-03;1	261964E-03;9	404807E-04
480;4	340011E-03;2	300382E-03;2	352369E-03;1	661277E-03;9	370861E-04;1	086136E-03;9	232682E-04;4	308397E-03;1	283403E-03;9	485122E-04
481;4	245390E-03;2	255690E-03;2	315346E-03;1	643487E-03;9	572007E-04;1	103286E-03;9	341539E-04;4	202971E-03;1	308049E-03;9	605065E-04
482;4	181195E-03;2	217033E-03;2	301924E-03;1	640015E-03;9	963413E-04;1	155877E-03;9	853722E-04;4	151752E-03;1	358442E-03;1	001125E-03
483;4	124497E-03;2	182417E-03;2	292318E-03;1	639176E-03;1	036496E-03;1	209541E-03;1	037416E-03;4	107800E-03;1	410260E-03;1	042744E-03
484;4	082530E-03;2	173783E-03;2	281929E-03;1	657407E-03;1	095478E-03;1	268258E-03;1	094648E-03;4	061420E-03;1	485195E-03;1	098447E-03
485;4	047072E-03;2	173082E-03;2	272582E-03;1	681028E-03;1	158759E-03;1	327772E-03;1	152661E-03;4	017152E-03;1	565426E-03;1	157278E-03
486;4	027667E-03;2	163462E-03;2	265264E-03;1	692894E-03;1	208353E-03;1	381354E-03;1	202283E-03;3	994178E-03;1	627008E-03;1	210613E-03
487;4	021650E-03;2	142098E-03;2	257883E-03;1	690185E-03;1	241332E-03;1	426464E-03;1	241014E-03;3	990325E-03;1	666046E-03;1	256128E-03
488;4	008025E-03;2	116349E-03;2	241994E-03;1	680110E-03;1	265844E-03;1	460653E-03;1	268281E-03;3	978355E-03;1	696282E-03;1	288167E-03
489;3	975384E-03;2	075333E-03;2	192003E-03;1	639679E-03;1	258143E-03;1	452783E-03;1	248349E-03;3	944868E-03;1	696044E-03;1	263568E-03
490;3	950260E-03;2	039434E-03;2	147748E-03;1	603691E-03;1	252691E-03;1	447459E-03;1	231259E-03;3	918894E-03;1	698331E-03;1	242066E-03
491;3	931441E-03;1	984222E-03;2	109915E-03;1	561215E-03;1	211926E-03;1	406292E-03;1	196852E-03;3	900377E-03;1	669563E-03;1	208398E-03
492;3	912260E-03;1	925862E-03;2	073088E-03;1	517804E-03;1	165175E-03;1	358956E-03;1	159553E-03;3	881712E-03;1	635065E-03;1	172739E-03
493;3	897928E-03;1	873285E-03;2	029823E-03;1	473321E-03;1	127205E-03;1	322735E-03;1	124807E-03;3	868143E-03;1	610926E-03;1	141790E-03
494;3	888450E-03;1	825839E-03;1	981390E-03;1	428101E-03;1	096794E-03;1	296096E-03;1	092353E-03;3	859632E-03;1	595823E-03;1	114975E-03
495;3	885257E-03;1	782476E-03;1	941805E-03;1	386403E-03;1	068647E-03;1	272677E-03;1	062227E-03;3	857914E-03;1	586021E-03;1	090786E-03
496;3	886554E-03;1	742900E-03;1	921340E-03;1	348366E-03;1	042039E-03;1	253369E-03;1	033775E-03;3	862560E-03;1	586657E-03;1	069461E-03
497;3	884865E-03;1	702906E-03;1	899882E-03;1	310177E-03;1	015249E-03;1	233552E-03;1	005190E-03;3	864161E-03;1	586072E-03;1	047813E-03
498;3	894318E-03;1	672428E-03;1	872488E-03;1	279986E-03;9	954436E-04;1	226221E-03;9	766063E-04;3	872007E-03;1	582157E-03;1	023591E-03
499;3	910320E-03;1	646042E-03;1	848195E-03;1	253164E-03;9	782211E-04;1	221928E-03;9	502595E-04;3	886026E-03;1	580491E-03;1	001360E-03
500;3	950190E-03;1	638825E-03;1	841687E-03;1	239417E-03;9	700116E-04;1	222258E-03;9	402367E-04;3	919787E-03;1	590447E-03;9	919315E-04
501;4	000520E-03;1	641434E-03;1	844051E-03;1	232341E-03;9	663044E-04;1	224319E-03;9	389517E-04;3	961701E-03;1	605813E-03;9	891735E-04
502;4	055684E-03;1	650694E-03;1	855244E-03;1	232624E-03;9	649712E-04;1	229702E-03;9	400841E-04;4	014812E-03;1	623543E-03;9	922866E-04
503;4	117188E-03;1	671304E-03;1	881870E-03;1	245871E-03;9	671165E-04;1	240304E-03;9	448815E-04;4	086694E-03;1	644522E-03;1	005816E-03
504;4	181557E-03;1	693128E-03;1	909688E-03;1	260101E-03;9	701518E-04;1	252028E-03;9	499287E-04;4	161005E-03;1	666605E-03;1	019890E-03
505;4	239416E-03;1	712399E-03;1	931488E-03;1	273704E-03;9	736606E-04;1	265796E-03;9	420103E-04;4	221984E-03;1	684314E-03;1	028514E-03
506;4	299850E-03;1	732714E-03;1	954466E-03;1	288084E-03;9	777689E-04;1	280336E-03;9	346811E-04;4	285525E-03;1	703050E-03;1	037767E-03
507;4	377949E-03;1	762406E-03;1	985541E-03;1	305693E-03;9	874821E-04;1	296657E-03;9	384795E-04;4	362252E-03;1	729977E-03;1	049827E-03
508;4	459025E-03;1	794023E-03;2	017969E-03;1	323491E-03;9	983451E-04;1	312693E-03;9	452258E-04;4	440501E-03;1	758450E-03;1	062095E-03
509;4	537460E-03;1	824059E-03;2	049052E-03;1	340384E-03;1	008447E-03;1	327961E-03;9	513531E-04;4	515837E-03;1	785833E-03;1	073559E-03
510;4	616383E-03;1	853710E-03;2	080196E-03;1	357298E-03;1	018478E-03;1	343395E-03;9	575338E-04;4	591345E-03;1	813359E-03;1	084955E-03
511;4	700284E-03;1	887577E-03;2	116513E-03;1	377718E-03;1	030957E-03;1	362353E-03;9	647869E-04;4	672628E-03;1	842556E-03;1	097778E-03
512;4	790439E-03;1	933275E-03;2	167994E-03;1	408643E-03;1	050597E-03;1	391955E-03;9	736876E-04;4	763623E-03;1	873081E-03;1	113277E-03
513;4	878205E-03;1	978044E-03;2	218433E-03;1	438882E-03;1	069712E-03;1	420875E-03;9	820678E-04;4	852248E-03;1	902654E-03;1	128201E-03
514;4	929690E-03;1	998724E-03;2	241574E-03;1	447961E-03;1	068689E-03;1	419129E-03;9	724141E-04;4	903553E-03;1	911890E-03;1	131989E-03
515;4	980946E-03;2	018469E-03;2	263641E-03;1	456020E-03;1	066497E-03;1	415478E-03;9	617105E-04;4	954520E-03;1	920461E-03;1	135461E-03
516;5	040175E-03;2	039224E-03;2	281217E-03;1	465636E-03;1	061630E-03;1	415858E-03;9	543179E-04;5	014327E-03;1	928292E-03;1	133570E-03
517;5	111247E-03;2	063519E-03;2	299598E-03;1	478215E-03;1	056710E-03;1	420428E-03;9	500169E-04;5	086430E-03;1	938439E-03;1	130260E-03
518;5	166374E-03;2	082409E-03;2	316067E-03;1	487316E-03;1	053375E-03;1	423321E-03;9	433183E-04;5	144482E-03;1	943512E-03;1	127832E-03
519;5	194885E-03;2	092310E-03;2	329431E-03;1	490680E-03;1	052838E-03;1	423542E-03;9	327849E-04;5	179054E-03;1	940272E-03;1	127026E-03
520;5	222666E-03;2	101962E-03;2	340871E-03;1	493716E-03;1	050667E-03;1	423031E-03;9	223669E-04;5	211146E-03;1	937152E-03;1	124880E-03
521;5	288205E-03;2	127252E-03;2	356683E-03;1	506895E-03;1	044795E-03;1	429050E-03;9	214223E-04;5	266828E-03;1	951895E-03;1	121988E-03
522;5	358081E-03;2	154271E-03;2	374226E-03;1	521227E-03;1	039497E-03;1	436066E-03;9	210473E-04;5	326687E-03;1	968096E-03;1	119763E-03
523;5	417806E-03;2	180776E-03;2	408067E-03;1	535695E-03;1	047415E-03;1	448469E-03;9	266614E-04;5	383506E-03;1	995534E-03;1	136871E-03
524;5	472160E-03;2	205762E-03;2	443215E-03;1	549149E-03;1	056922E-03;1	460825E-03;9	326717E-04;5	436200E-03;2	023655E-03;1	156641E-03
525;5	505518E-03;2	223877E-03;2	464403E-03;1	562826E-03;1	069155E-03;1	470983E-03;9	404910E-04;5	475242E-03;2	037851E-03;1	170304E-03
526;5	529096E-03;2	239117E-03;2	478084E-03;1	577915E-03;1	084093E-03;1	480845E-03;9	503015E-04;5	509451E-03;2	044234E-03;1	180742E-03
527;5	567747E-03;2	262752E-03;2	501927E-03;1	594827E-03;1	099815E-03;1	494255E-03;9	611896E-04;5	554529E-03;2	058068E-03;1	191355E-03
528;5	619051E-03;2	295938E-03;2	538014E-03;1	610601E-03;1	113864E-03;1	510124E-03;9	713545E-04;5	604252E-03;2	080189E-03;1	198825E-03
529;5	662338E-03;2	325470E-03;2	569662E-03;1	625812E-03;1	127066E-03;1	525147E-03;9	813195E-04;5	645419E-03;2	099833E-03;1	206826E-03
530;5	708268E-03;2	351608E-03;2	593772E-03;1	658285E-03;1	147622E-03;1	553244E-03;1	002987E-03;5	683957E-03;2	124911E-03;1	237058E-03
531;5	757495E-03;2	379121E-03;2	619387E-03;1	691760E-03;1	168866E-03;1	582274E-03;1	025266E-03;5	725762E-03;2	151236E-03;1	268053E-03
532;5	901710E-03;2	492808E-03;2	733255E-03;1	796625E-03;1	278125E-03;1	695250E-03;1	132428E-03;5	865448E-03;2	274988E-03;1	368892E-03
533;6	069061E-03;2	624720E-03;2	865943E-03;1	916383E-03;1	404775E-03;1	825299E-03;1	256277E-03;6	028732E-03;2	418811E-03;1	483930E-03
534;6	257853E-03;2	776417E-03;3	022324E-03;2	064709E-03;1	551500E-03;1	978477E-03;1	406990E-03;6	209997E-03;2	577094E-03;1	629358E-03
535;6	453247E-03;2	937872E-03;3	190712E-03;2	229381E-03;1	709679E-03;2	144580E-03;1	573761E-03;6	395658E-03;2	741931E-03;1	792851E-03
536;6	612792E-03;3	068756E-03;3	330698E-03;2	359014E-03;1	835147E-03;2	278123E-03;1	702755E-03;6	550831E-03;2	875891E-03;1	920732E-03
537;6	715221E-03;3	149138E-03;3	424087E-03;2	429971E-03;1	905579E-03;2	357193E-03;1	767908E-03;6	658060E-03;2	958688E-03;1	988647E-03
538;6	840761E-03;3	252381E-03;3	536653E-03;2	522853E-03;1	997309E-03;2	455694E-03;1	855284E-03;6	786316E-03;3	061302E-03;2	078840E-03
539;7	086365E-03;3	486643E-03;3	755197E-03;2	743609E-03;2	214615E-03;2	665973E-03;2	074855E-03;7	021286E-03;3	276040E-03;2	300724E-03
540;7	332641E-03;3	722085E-03;3	974759E-03;2	965566E-03;2	433184E-03;2	877388E-03;2	295729E-03;7	256858E-03;3	491846E-03;2	523892E-03
541;7	714970E-03;4	074394E-03;4	340089E-03;3	331999E-03;2	795781E-03;3	254062E-03;2	664835E-03;7	643340E-03;3	859414E-03;2	885344E-03
542;8	112427E-03;4	440497E-03;4	722267E-03;3	715399E-03;3	175403E-03;3	649972E-03;3	051485E-03;8	046551E-03;4	244591E-03;3	263189E-03
543;8	450017E-03;4	769234E-03;5	058649E-03;4	045039E-03;3	507832E-03;3	989224E-03;3	382171E-03;8	390714E-03;4	585571E-03;3	597300E-03
544;8	755562E-03;5	077985E-03;5	370934E-03;4	347207E-03;3	816096E-03;4	299638E-03;3	684589E-03;8	703232E-03;4	903383E-03;3	908847E-03
545;8	889073E-03;5	209955E-03;5	505216E-03;4	467014E-03;3	942250E-03;4	428043E-03;3	811879E-03;8	840507E-03;5	040558E-03;4	038785E-03
546;8	832245E-03;5	140166E-03;5	436753E-03;4	377257E-03;3	858316E-03;4	347246E-03;3	737175E-03;8	783557E-03;4	971130E-03;3	959386E-03
547;8	663899E-03;4	959025E-03;5	254879E-03;4	182541E-03;3	667196E-03;4	155869E-03;3	549870E-03;8	616802E-03;4	788756E-03;3	770609E-03
548;8	158222E-03;4	434078E-03;4	723203E-03;3	663065E-03;3	143176E-03;3	621707E-03;3	012117E-03;8	118069E-03;4	257169E-03;3	242112E-03
549;7	660223E-03;3	915701E-03;4	198499E-03;3	149667E-03;2	624967E-03;3	093845E-03;2	480389E-03;7	627022E-03;3	732302E-03;2	719917E-03
550;7	307206E-03;3	567427E-03;3	854460E-03;2	801205E-03;2	270657E-03;2	740286E-03;2	123355E-03;7	282211E-03;3	386732E-03;2	379374E-03
551;6	955281E-03;3	222341E-03;3	513378E-03;2	456378E-03;1	920377E-03;2	390474E-03;1	770477E-03;6	938383E-03;3	044413E-03;2	042591E-03
552;6	790964E-03;3	039033E-03;3	327618E-03;2	271508E-03;1	739361E-03;2	206929E-03;1	576996E-03;6	766450E-03;2	864262E-03;1	858903E-03
553;6	668498E-03;2	892860E-03;3	177484E-03;2	123570E-03;1	597475E-03;2	061742E-03;1	420564E-03;6	632897E-03;2	721352E-03;1	710695E-03
554;6	573496E-03;2	784838E-03;3	059036E-03;2	009853E-03;1	480988E-03;1	946541E-03;1	304179E-03;6	537437E-03;2	608170E-03;1	594846E-03
555;6	493940E-03;2	700884E-03;2	960533E-03;1	918114E-03;1	381143E-03;1	850673E-03;1	213817E-03;6	464192E-03;2	513838E-03;1	500001E-03
556;6	432463E-03;2	635511E-03;2	888705E-03;1	847226E-03;1	303127E-03;1	777526E-03;1	142246E-03;6	405243E-03;2	443973E-03;1	426893E-03
557;6	388142E-03;2	592838E-03;2	850868E-03;1	803262E-03;1	254065E-03;1	734070E-03;1	095523E-03;6	358050E-03;2	405502E-03;1	382501E-03
558;6	355427E-03;2	557331E-03;2	817534E-03;1	767541E-03;1	215227E-03;1	698140E-03;1	055826E-03;6	321625E-03;2	372980E-03;1	345743E-03
559;6	370351E-03;2	549447E-03;2	801916E-03;1	762966E-03;1	214562E-03;1	690553E-03;1	041879E-03;6	329409E-03;2	363425E-03;1	337428E-03
560;6	388442E-03;2	543168E-03;2	788258E-03;1	759446E-03;1	214587E-03;1	684070E-03;1	028807E-03;6	340470E-03;2	355467E-03;1	330020E-03
561;6	408081E-03;2	562482E-03;2	818598E-03;1	767647E-03;1	221327E-03;1	696572E-03;1	039916E-03;6	360499E-03;2	382037E-03;1	338916E-03
562;6	426698E-03;2	581218E-03;2	848169E-03;1	775525E-03;1	227828E-03;1	708696E-03;1	050742E-03;6	379505E-03;2	407942E-03;1	347527E-03
563;6	447585E-03;2	592516E-03;2	855365E-03;1	788067E-03;1	240862E-03;1	725953E-03;1	063444E-03;6	402416E-03;2	418171E-03;1	360841E-03
564;6	469506E-03;2	602359E-03;2	857865E-03;1	801735E-03;1	255371E-03;1	744394E-03;1	076573E-03;6	426701E-03;2	425113E-03;1	375234E-03
565;6	474360E-03;2	607117E-03;2	863175E-03;1	803542E-03;1	262412E-03;1	748864E-03;1	081041E-03;6	431908E-03;2	433045E-03;1	379724E-03
566;6	465251E-03;2	607263E-03;2	868283E-03;1	797337E-03;1	264276E-03;1	744110E-03;1	079775E-03;6	422009E-03;2	439966E-03;1	377575E-03
567;6	465196E-03;2	607833E-03;2	872331E-03;1	796279E-03;1	264953E-03;1	747437E-03;1	079773E-03;6	422047E-03;2	445786E-03;1	380186E-03
568;6	484589E-03;2	612298E-03;2	878826E-03;1	803840E-03;1	265817E-03;1	762951E-03;1	082716E-03;6	442559E-03;2	453467E-03;1	390436E-03
569;6	502350E-03;2	615123E-03;2	885488E-03;1	811891E-03;1	267885E-03;1	777175E-03;1	087474E-03;6	458471E-03;2	462019E-03;1	399672E-03
570;6	512660E-03;2	612198E-03;2	891266E-03;1	820498E-03;1	272649E-03;1	787188E-03;1	096728E-03;6	458805E-03;2	471854E-03;1	405567E-03
571;6	521435E-03;2	611165E-03;2	897384E-03;1	829001E-03;1	279378E-03;1	797520E-03;1	106530E-03;6	460438E-03;2	482032E-03;1	412241E-03
572;6	545206E-03;2	641052E-03;2	920934E-03;1	845913E-03;1	312902E-03;1	820696E-03;1	128340E-03;6	504673E-03;2	508383E-03;1	434203E-03
573;6	567695E-03;2	670264E-03;2	943811E-03;1	862383E-03;1	345945E-03;1	843387E-03;1	149790E-03;6	547473E-03;2	534108E-03;1	455753E-03
574;6	642206E-03;2	730703E-03;3	010274E-03;1	929064E-03;1	406207E-03;1	906899E-03;1	210092E-03;6	613117E-03;2	603149E-03;1	517214E-03
575;6	714122E-03;2	790902E-03;3	077316E-03;1	998100E-03;1	467294E-03;1	971937E-03;1	272500E-03;6	673538E-03;2	673178E-03;1	580542E-03
576;6	786670E-03;2	867089E-03;3	158873E-03;2	077919E-03;1	548391E-03;2	056563E-03;1	357954E-03;6	750655E-03;2	766210E-03;1	664256E-03
577;6	861677E-03;2	949580E-03;3	246328E-03;2	162009E-03;1	636693E-03;2	148420E-03;1	451568E-03;6	835640E-03;2	867861E-03;1	755338E-03
578;6	917281E-03;3	010637E-03;3	304243E-03;2	217679E-03;1	695209E-03;2	210356E-03;1	510713E-03;6	894684E-03;2	927304E-03;1	816956E-03
579;6	966982E-03;3	060104E-03;3	344985E-03;2	255775E-03;1	734620E-03;2	253687E-03;1	547167E-03;6	943100E-03;2	960004E-03;1	859867E-03
580;7	004133E-03;3	087645E-03;3	371107E-03;2	283955E-03;1	759793E-03;2	282575E-03;1	573330E-03;6	970977E-03;2	988424E-03;1	889908E-03
581;7	025880E-03;3	085414E-03;3	377766E-03;2	298843E-03;1	765486E-03;2	291845E-03;1	585449E-03;6	972360E-03;3	011662E-03;1	902385E-03
582;7	048157E-03;3	092195E-03;3	390001E-03;2	314741E-03;1	776975E-03;2	305947E-03;1	600347E-03;6	981441E-03;3	033915E-03;1	919112E-03
583;7	071995E-03;3	124499E-03;3	417999E-03;2	333412E-03;1	804789E-03;2	333641E-03;1	622990E-03;7	012490E-03;3	053258E-03;1	947742E-03
584;7	089038E-03;3	152922E-03;3	441756E-03;2	350618E-03;1	831311E-03;2	358910E-03;1	644925E-03;7	036519E-03;3	070555E-03;1	973830E-03
585;7	083271E-03;3	162446E-03;3	445471E-03;2	365666E-03;1	853804E-03;2	373576E-03;1	667066E-03;7	035058E-03;3	084400E-03;1	986480E-03
586;7	079206E-03;3	172782E-03;3	450042E-03;2	381357E-03;1	876847E-03;2	388884E-03;1	689711E-03;7	035306E-03;3	099058E-03;1	999670E-03
587;7	064125E-03;3	148847E-03;3	433975E-03;2	362744E-03;1	865098E-03;2	382724E-03;1	673561E-03;7	020211E-03;3	096640E-03;1	987082E-03
588;7	046454E-03;3	122461E-03;3	415975E-03;2	341942E-03;1	851332E-03;2	374971E-03;1	655256E-03;7	002366E-03;3	092623E-03;1	972797E-03
589;7	008592E-03;3	081452E-03;3	374275E-03;2	299072E-03;1	806623E-03;2	336047E-03;1	613316E-03;6	957452E-03;3	056887E-03;1	932405E-03
590;6	968660E-03;3	038078E-03;3	328256E-03;2	251826E-03;1	755314E-03;2	290715E-03;1	566378E-03;6	908842E-03;3	014920E-03;1	886588E-03
591;6	934191E-03;3	010150E-03;3	300013E-03;2	227379E-03;1	728202E-03;2	260174E-03;1	538249E-03;6	878561E-03;2	988650E-03;1	861167E-03
592;6	903744E-03;2	990304E-03;3	281044E-03;2	214437E-03;1	713168E-03;2	237240E-03;1	519536E-03;6	858557E-03;2	970582E-03;1	846005E-03
593;6	881341E-03;2	964745E-03;3	259788E-03;2	195409E-03;1	698405E-03;2	220109E-03;1	503566E-03;6	843822E-03;2	956048E-03;1	829254E-03
594;6	862044E-03;2	932448E-03;3	234637E-03;2	169774E-03;1	682869E-03;2	206733E-03;1	489081E-03;6	829828E-03;2	942893E-03;1	810028E-03
595;6	842974E-03;2	903318E-03;3	209373E-03;2	145098E-03;1	666580E-03;2	190342E-03;1	473772E-03;6	810271E-03;2	928727E-03;1	792150E-03
596;6	829073E-03;2	881093E-03;3	186282E-03;2	123471E-03;1	650393E-03;2	171020E-03;1	458321E-03;6	787170E-03;2	915142E-03;1	777623E-03
597;6	820241E-03;2	868703E-03;3	174309E-03;2	110999E-03;1	641773E-03;2	159979E-03;1	448801E-03;6	773945E-03;2	907831E-03;1	769517E-03
598;6	819535E-03;2	880710E-03;3	189951E-03;2	121724E-03;1	652386E-03;2	169706E-03;1	454256E-03;6	781970E-03;2	915173E-03;1	777429E-03
599;6	812674E-03;2	887133E-03;3	197424E-03;2	125945E-03;1	658638E-03;2	175505E-03;1	456021E-03;6	781523E-03;2	918457E-03;1	780931E-03
600;6	782282E-03;2	865227E-03;3	161777E-03;2	095231E-03;1	641583E-03;2	161518E-03;1	438475E-03;6	743275E-03;2	902730E-03;1	761308E-03
601;6	749987E-03;2	841945E-03;3	124915E-03;2	063607E-03;1	623454E-03;2	146574E-03;1	420122E-03;6	703257E-03;2	885974E-03;1	740704E-03
602;6	702906E-03;2	793287E-03;3	075599E-03;2	022098E-03;1	581281E-03;2	114808E-03;1	386759E-03;6	655924E-03;2	855482E-03;1	701389E-03
603;6	656490E-03;2	744640E-03;3	026334E-03;1	980539E-03;1	538980E-03;2	083096E-03;1	353317E-03;6	609246E-03;2	825177E-03;1	661992E-03
604;6	638877E-03;2	737864E-03;3	024721E-03;1	977102E-03;1	537170E-03;2	075459E-03;1	344780E-03;6	590392E-03;2	817142E-03;1	661271E-03
605;6	626539E-03;2	736403E-03;3	029201E-03;1	978346E-03;1	540143E-03;2	071017E-03;1	339238E-03;6	576677E-03;2	812387E-03;1	665204E-03
606;6	702515E-03;2	815436E-03;3	117123E-03;2	059821E-03;1	628813E-03;2	158641E-03;1	429000E-03;6	646219E-03;2	898025E-03;1	752502E-03
607;6	796007E-03;2	913459E-03;3	224566E-03;2	160909E-03;1	738958E-03;2	268946E-03;1	542970E-03;6	731970E-03;3	005221E-03;1	860540E-03
608;7	125252E-03;3	229589E-03;3	541739E-03;2	478685E-03;2	063583E-03;2	609031E-03;1	873716E-03;7	044208E-03;3	341209E-03;2	184436E-03
609;7	572076E-03;3	653263E-03;3	962630E-03;2	903047E-03;2	493650E-03;3	062165E-03;2	310973E-03;7	469444E-03;3	790033E-03;2	614470E-03
610;7	954887E-03;4	040825E-03;4	352267E-03;3	290148E-03;2	893287E-03;3	465606E-03;2	715128E-03;7	851482E-03;4	192921E-03;3	018049E-03
611;8	289376E-03;4	400749E-03;4	717920E-03;3	648710E-03;3	269458E-03;3	831165E-03;3	093793E-03;8	200795E-03;4	560786E-03;3	401140E-03
612;8	366222E-03;4	491131E-03;4	820392E-03;3	751140E-03;3	378030E-03;3	940363E-03;3	202293E-03;8	289718E-03;4	675589E-03;3	520294E-03
613;8	153449E-03;4	278083E-03;4	626606E-03;3	565154E-03;3	185218E-03;3	760889E-03;3	006500E-03;8	085895E-03;4	505497E-03;3	342179E-03
614;7	876867E-03;4	004571E-03;4	358660E-03;3	310681E-03;2	927704E-03;3	510079E-03;2	742646E-03;7	817860E-03;4	258695E-03;3	094561E-03
615;7	490227E-03;3	627884E-03;3	964220E-03;2	939631E-03;2	560152E-03;3	137799E-03;2	363134E-03;7	439088E-03;3	881077E-03;2	728704E-03
616;7	140609E-03;3	296764E-03;3	619902E-03;2	612315E-03;2	241999E-03;2	812298E-03;2	030979E-03;7	094679E-03;3	555234E-03;2	408880E-03
617;6	910752E-03;3	097858E-03;3	420701E-03;2	410655E-03;2	063244E-03;2	620885E-03;1	832568E-03;6	862892E-03;3	378388E-03;2	220100E-03
618;6	717254E-03;2	927103E-03;3	251622E-03;2	238087E-03;1	908500E-03;2	457820E-03;1	661061E-03;6	665377E-03;3	227355E-03;2	060938E-03
619;6	661560E-03;2	870695E-03;3	204463E-03;2	186316E-03;1	853284E-03;2	411520E-03;1	602661E-03;6	596686E-03;3	179349E-03;2	025438E-03
620;6	606547E-03;2	817283E-03;3	160495E-03;2	137855E-03;1	803321E-03;2	369701E-03;1	548196E-03;6	530961E-03;3	137647E-03;1	992663E-03
621;6	568717E-03;2	798862E-03;3	152747E-03;2	126221E-03;1	807942E-03;2	375098E-03;1	536338E-03;6	504377E-03;3	160651E-03;1	989772E-03
622;6	526637E-03;2	778695E-03;3	143033E-03;2	113335E-03;1	811651E-03;2	379247E-03;1	523401E-03;6	473743E-03;3	181895E-03;1	985811E-03
623;6	485950E-03;2	764836E-03;3	131014E-03;2	108261E-03;1	820906E-03;2	387977E-03;1	507745E-03;6	446438E-03;3	191629E-03;1	989693E-03
624;6	448170E-03;2	752256E-03;3	120486E-03;2	104226E-03;1	831215E-03;2	398051E-03;1	492693E-03;6	422174E-03;3	203136E-03;1	994655E-03
625;6	415138E-03;2	740201E-03;3	112333E-03;2	098287E-03;1	824325E-03;2	414278E-03;1	474514E-03;6	378827E-03;3	229301E-03;2	011354E-03
626;6	378858E-03;2	726682E-03;3	102714E-03;2	091108E-03;1	815251E-03;2	429966E-03;1	455153E-03;6	330451E-03;3	255252E-03;2	028106E-03
627;6	344844E-03;2	689094E-03;3	088449E-03;2	072791E-03;1	811091E-03;2	435799E-03;1	434567E-03;6	287730E-03;3	275346E-03;2	022549E-03
628;6	313513E-03;2	648259E-03;3	074560E-03;2	053307E-03;1	808460E-03;2	441075E-03;1	414168E-03;6	248141E-03;3	296040E-03;2	014083E-03
629;6	266836E-03;2	633000E-03;3	071565E-03;2	049760E-03;1	815055E-03;2	455967E-03;1	390542E-03;6	216962E-03;3	315129E-03;2	030340E-03
630;6	215445E-03;2	624525E-03;3	071386E-03;2	050450E-03;1	824117E-03;2	473443E-03;1	365852E-03;6	187634E-03;3	333719E-03;2	053332E-03
631;6	156636E-03;2	585322E-03;3	044949E-03;2	022546E-03;1	812902E-03;2	462852E-03;1	329331E-03;6	135500E-03;3	344898E-03;2	050407E-03
632;6	097691E-03;2	535122E-03;3	009559E-03;1	984258E-03;1	794548E-03;2	442379E-03;1	288647E-03;6	077188E-03;3	354863E-03;2	038277E-03
633;6	008968E-03;2	463985E-03;2	941547E-03;1	918007E-03;1	736014E-03;2	383328E-03;1	220488E-03;5	975534E-03;3	296525E-03;1	980708E-03
634;5	900130E-03;2	379914E-03;2	854071E-03;1	835480E-03;1	654850E-03;2	302049E-03;1	136792E-03;5	846566E-03;3	199542E-03;1	897549E-03
635;5	791414E-03;2	308053E-03;2	767441E-03;1	764083E-03;1	580710E-03;2	217086E-03;1	078831E-03;5	736290E-03;3	099726E-03;1	821002E-03
636;5	688173E-03;2	246748E-03;2	684035E-03;1	702016E-03;1	512931E-03;2	131752E-03;1	039551E-03;5	644144E-03;3	000941E-03;1	750756E-03
637;5	593770E-03;2	192894E-03;2	603519E-03;1	646262E-03;1	455763E-03;2	047961E-03;1	016118E-03;5	551488E-03;2	892697E-03;1	675807E-03
638;5	502353E-03;2	143630E-03;2	523316E-03;1	594566E-03;1	406505E-03;1	963773E-03;1	005483E-03;5	453809E-03;2	773884E-03;1	595393E-03
639;5	418442E-03;2	105174E-03;2	451689E-03;1	548967E-03;1	355360E-03;1	884205E-03;9	936638E-04;5	368686E-03;2	662133E-03;1	521770E-03
640;5	342954E-03;2	078392E-03;2	389358E-03;1	509963E-03;1	302282E-03;1	809657E-03;9	806639E-04;5	297362E-03;2	558047E-03;1	455453E-03
641;5	266121E-03;2	045984E-03;2	324255E-03;1	472892E-03;1	254825E-03;1	740621E-03;9	701154E-04;5	216760E-03;2	461522E-03;1	401426E-03
642;5	187649E-03;2	006326E-03;2	255690E-03;1	438402E-03;1	214767E-03;1	678888E-03;9	627577E-04;5	124238E-03;2	375020E-03;1	363466E-03
643;5	113548E-03;1	970581E-03;2	198817E-03;1	404415E-03;1	179662E-03;1	622712E-03;9	541590E-04;5	042169E-03;2	298846E-03;1	322645E-03
644;5	048818E-03;1	941923E-03;2	161285E-03;1	371903E-03;1	152869E-03;1	575999E-03;9	440992E-04;4	978930E-03;2	239913E-03;1	277997E-03
645;4	983588E-03;1	913169E-03;2	119542E-03;1	341740E-03;1	127140E-03;1	536780E-03;9	368515E-04;4	915251E-03;2	180932E-03;1	241324E-03
646;4	912169E-03;1	882207E-03;2	067629E-03;1	314541E-03;1	102196E-03;1	509956E-03;9	339037E-04;4	845570E-03;2	119485E-03;1	218254E-03
647;4	845120E-03;1	856854E-03;2	025849E-03;1	291852E-03;1	080129E-03;1	485410E-03;9	322452E-04;4	777793E-03;2	068541E-03;1	196988E-03
648;4	794048E-03;1	846366E-03;2	009356E-03;1	280913E-03;1	065934E-03;1	467894E-03;9	345348E-04;4	720443E-03;2	043862E-03;1	181328E-03
649;4	738008E-03;1	834056E-03;1	990001E-03;1	270729E-03;1	054467E-03;1	450574E-03;9	353733E-04;4	663360E-03;2	018198E-03;1	168119E-03
650;4	668847E-03;1	816951E-03;1	963122E-03;1	262479E-03;1	050075E-03;1	433711E-03;9	324225E-04;4	606797E-03;1	989886E-03;1	161254E-03
651;4	599434E-03;1	797039E-03;1	934835E-03;1	250236E-03;1	043782E-03;1	414496E-03;9	281820E-04;4	551493E-03;1	963663E-03;1	152533E-03
652;4	526614E-03;1	767545E-03;1	901141E-03;1	225098E-03;1	031126E-03;1	387287E-03;9	195175E-04;4	497506E-03;1	942720E-03;1	137519E-03
653;4	457828E-03;1	740424E-03;1	868997E-03;1	201179E-03;1	018409E-03;1	361450E-03;9	102097E-04;4	440306E-03;1	917578E-03;1	122094E-03
654;4	405709E-03;1	722646E-03;1	843385E-03;1	182294E-03;1	005966E-03;1	341270E-03;8	990317E-04;4	373878E-03;1	878472E-03;1	105776E-03
655;4	350987E-03;1	702823E-03;1	818118E-03;1	163939E-03;9	946681E-04;1	322372E-03;8	898683E-04;4	309327E-03;1	843310E-03;1	088307E-03
656;4	283683E-03;1	673913E-03;1	793400E-03;1	147187E-03;9	875473E-04;1	308053E-03;8	884523E-04;4	250372E-03;1	823274E-03;1	065668E-03
657;4	216400E-03;1	647380E-03;1	767457E-03;1	131793E-03;9	780968E-04;1	292197E-03;8	831014E-04;4	188729E-03;1	800241E-03;1	043610E-03
658;4	153246E-03;1	633297E-03;1	737619E-03;1	123718E-03;9	589689E-04;1	270580E-03;8	606564E-04;4	118836E-03;1	765260E-03;1	025171E-03
659;4	091198E-03;1	614971E-03;1	707373E-03;1	112856E-03;9	398616E-04;1	249232E-03;8	403700E-04;4	050769E-03;1	732367E-03;1	006223E-03
660;4	036136E-03;1	575600E-03;1	675557E-03;1	088218E-03;9	211088E-04;1	229639E-03;8	312818E-04;3	993271E-03;1	710621E-03;9	849573E-04
661;3	982051E-03;1	540391E-03;1	647368E-03;1	067221E-03;9	054307E-04;1	212198E-03;8	245875E-04;3	935118E-03;1	691013E-03;9	679772E-04
662;3	932336E-03;1	528043E-03;1	638983E-03;1	066267E-03;9	066591E-04;1	206418E-03;8	309836E-04;3	872271E-03;1	682842E-03;9	746347E-04
663;3	882502E-03;1	518054E-03;1	630148E-03;1	066986E-03;9	084857E-04;1	201629E-03;8	384358E-04;3	814202E-03;1	673959E-03;9	811284E-04
664;3	827005E-03;1	520111E-03;1	616630E-03;1	076290E-03;9	127489E-04;1	201204E-03;8	511410E-04;3	779435E-03;1	658796E-03;9	854910E-04
665;3	772619E-03;1	519728E-03;1	603141E-03;1	080973E-03;9	155183E-04;1	199140E-03;8	604280E-04;3	740262E-03;1	641283E-03;9	886327E-04
666;3	735463E-03;1	508890E-03;1	594362E-03;1	060654E-03;9	118740E-04;1	190556E-03;8	514595E-04;3	684698E-03;1	614031E-03;9	872439E-04
667;3	691880E-03;1	495841E-03;1	581371E-03;1	040821E-03;9	062799E-04;1	180009E-03;8	420601E-04;3	627614E-03;1	586718E-03;9	831983E-04
668;3	601881E-03;1	466369E-03;1	539457E-03;1	022121E-03;8	869575E-04;1	155165E-03;8	284469E-04;3	554587E-03;1	556181E-03;9	609049E-04
669;3	514631E-03;1	433556E-03;1	497206E-03;1	000971E-03;8	672930E-04;1	128927E-03;8	132341E-04;3	481905E-03;1	525065E-03;9	375134E-04
670;3	459558E-03;1	386915E-03;1	459783E-03;9	693929E-04;8	493561E-04;1	099262E-03;7	918228E-04;3	426251E-03;1	496989E-03;9	116929E-04
671;3	403543E-03;1	345233E-03;1	424354E-03;9	418691E-04;8	330540E-04;1	073589E-03;7	712471E-04;3	369157E-03;1	469958E-03;8	891427E-04
672;3	346265E-03;1	334114E-03;1	402439E-03;9	389919E-04;8	271476E-04;1	072219E-03;7	566543E-04;3	307994E-03;1	450746E-03;8	865602E-04
673;3	287897E-03;1	322708E-03;1	383220E-03;9	352364E-04;8	202665E-04;1	067690E-03;7	441813E-04;3	247915E-03;1	432597E-03;8	816063E-04
674;3	232340E-03;1	312786E-03;1	381539E-03;9	288357E-04;8	101230E-04;1	048840E-03;7	447313E-04;3	202031E-03;1	423483E-03;8	661141E-04
675;3	177561E-03;1	300758E-03;1	376601E-03;9	219885E-04;8	011522E-04;1	032147E-03;7	450661E-04;3	154382E-03;1	412960E-03;8	518816E-04
676;3	128968E-03;1	279276E-03;1	356430E-03;9	133403E-04;7	981655E-04;1	026458E-03;7	443777E-04;3	100509E-03;1	396239E-03;8	442811E-04
677;3	078081E-03;1	257674E-03;1	333382E-03;9	026668E-04;7	931272E-04;1	019880E-03;7	412327E-04;3	044592E-03;1	376995E-03;8	365875E-04
678;3	017842E-03;1	235748E-03;1	298392E-03;8	833365E-04;7	791200E-04;1	009147E-03;7	273554E-04;2	980653E-03;1	347081E-03;8	282843E-04
679;2	958691E-03;1	216976E-03;1	270036E-03;8	682736E-04;7	668722E-04;9	977463E-04;7	163784E-04;2	921436E-03;1	319892E-03;8	198153E-04
680;2	907986E-03;1	211399E-03;1	268052E-03;8	700909E-04;7	621183E-04;9	850722E-04;7	169961E-04;2	883980E-03;1	304724E-03;8	116699E-04
681;2	865382E-03;1	206196E-03;1	269920E-03;8	716135E-04;7	628350E-04;9	771403E-04;7	198191E-04;2	846919E-03;1	293102E-03;8	093330E-04
682;2	850212E-03;1	202675E-03;1	284298E-03;8	724488E-04;7	810398E-04;9	846620E-04;7	297649E-04;2	812848E-03;1	293347E-03;8	256340E-04
683;2	821933E-03;1	202869E-03;1	287803E-03;8	747692E-04;7	935309E-04;9	926963E-04;7	405683E-04;2	773092E-03;1	290069E-03;8	358473E-04
684;2	765353E-03;1	216063E-03;1	265056E-03;8	832399E-04;7	924363E-04;1	004501E-03;7	554345E-04;2	725067E-03;1	280462E-03;8	315839E-04
685;2	707686E-03;1	212965E-03;1	242705E-03;8	825253E-04;7	870403E-04;1	002061E-03;7	614911E-04;2	676054E-03;1	264884E-03;8	242294E-04
686;2	642822E-03;1	169813E-03;1	219052E-03;8	588015E-04;7	701748E-04;9	647209E-04;7	455467E-04;2	620000E-03;1	233158E-03;8	081521E-04
687;2	579557E-03;1	127699E-03;1	189043E-03;8	299290E-04;7	455498E-04;9	277643E-04;7	237556E-04;2	556998E-03;1	202025E-03;7	873580E-04
688;2	521227E-03;1	088422E-03;1	147496E-03;7	916277E-04;7	063481E-04;8	922317E-04;6	910940E-04;2	482269E-03;1	172899E-03;7	579350E-04
689;2	463703E-03;1	054974E-03;1	109835E-03;7	621538E-04;6	774529E-04;8	600561E-04;6	640675E-04;2	417539E-03;1	141031E-03;7	350602E-04
690;2	406801E-03;1	030861E-03;1	078321E-03;7	470428E-04;6	653841E-04;8	332335E-04;6	461878E-04;2	368598E-03;1	104369E-03;7	227704E-04
691;2	349671E-03;1	009282E-03;1	053356E-03;7	382119E-04;6	593278E-04;8	129053E-04;6	312645E-04;2	320105E-03;1	081539E-03;7	081369E-04
692;2	294234E-03;9	920209E-04;1	038242E-03;7	385703E-04;6	620251E-04;8	021533E-04;6	209207E-04;2	274176E-03;1	078535E-03;6	908936E-04
693;2	251520E-03;9	854715E-04;1	028916E-03;7	340590E-04;6	633845E-04;8	012070E-04;6	164688E-04;2	236903E-03;1	068799E-03;6	853976E-04
694;2	222010E-03;9	904856E-04;1	025576E-03;7	236532E-04;6	628653E-04;8	108923E-04;6	183376E-04;2	208238E-03;1	050890E-03;6	927976E-04
695;2	187360E-03;9	825190E-04;1	022479E-03;7	171462E-04;6	595520E-04;8	116827E-04;6	245688E-04;2	169760E-03;1	034071E-03;6	862675E-04
696;2	149743E-03;9	634154E-04;1	020444E-03;7	148066E-04;6	542082E-04;8	049624E-04;6	353324E-04;2	124000E-03;1	019085E-03;6	674852E-04
697;2	111601E-03;9	501675E-04;1	009760E-03;7	149169E-04;6	484470E-04;7	963274E-04;6	302818E-04;2	078944E-03;1	011153E-03;6	622789E-04
698;2	071473E-03;9	405648E-04;9	919544E-04;7	163885E-04;6	419258E-04;7	857102E-04;6	130821E-04;2	032787E-03;1	007751E-03;6	666739E-04
699;2	023350E-03;9	187681E-04;9	663572E-04;7	033907E-04;6	320306E-04;7	734426E-04;6	021014E-04;1	992473E-03;9	868741E-04;6	574208E-04
700;1	971614E-03;8	903654E-04;9	367220E-04;6	823703E-04;6	205144E-04;7	606278E-04;5	950414E-04;1	956573E-03;9	563722E-04;6	406065E-04
701;1	927773E-03;8	685510E-04;9	118026E-04;6	614951E-04;6	114828E-04;7	422129E-04;5	929587E-04;1	922606E-03;9	317074E-04;6	249620E-04
702;1	884781E-03;8	484327E-04;8	876886E-04;6	397537E-04;6	027421E-04;7	203357E-04;5	923229E-04;1	886947E-03;9	083162E-04;6	089761E-04
703;1	863806E-03;8	476302E-04;8	894783E-04;6	502395E-04;6	055269E-04;7	254194E-04;5	884019E-04;1	855586E-03;9	062370E-04;6	118067E-04
704;1	851111E-03;8	535587E-04;9	001095E-04;6	714035E-04;6	124320E-04;7	395618E-04;5	839137E-04;1	826891E-03;9	115525E-04;6	210417E-04
705;1	847754E-03;8	743701E-04;9	260679E-04;6	936213E-04;6	370382E-04;7	561368E-04;6	104209E-04;1	813229E-03;9	308868E-04;6	504052E-04
706;1	845944E-03;8	981813E-04;9	551412E-04;7	160783E-04;6	652816E-04;7	731821E-04;6	432759E-04;1	802205E-03;9	530263E-04;6	839268E-04
707;1	829437E-03;9	131026E-04;9	482361E-04;7	325594E-04;6	796131E-04;7	880546E-04;6	605835E-04;1	791537E-03;9	675181E-04;6	955611E-04
708;1	810847E-03;9	269791E-04;9	372828E-04;7	483546E-04;6	924225E-04;8	026169E-04;6	762220E-04;1	780417E-03;9	810800E-04;7	048131E-04
709;1	763328E-03;9	097928E-04;9	194327E-04;7	250190E-04;6	757699E-04;7	884627E-04;6	639943E-04;1	736950E-03;9	435782E-04;6	923958E-04
710;1	715122E-03;8	911591E-04;9	004759E-04;7	007700E-04;6	581800E-04;7	727722E-04;6	502542E-04;1	692490E-03;9	059134E-04;6	788277E-04
711;1	661190E-03;8	569288E-04;8	642696E-04;6	724854E-04;6	331878E-04;7	397018E-04;6	195897E-04;1	638435E-03;8	792391E-04;6	520298E-04
712;1	603254E-03;8	189230E-04;8	280085E-04;6	425423E-04;6	036772E-04;7	045275E-04;5	884087E-04;1	584268E-03;8	516072E-04;6	218663E-04
713;1	528056E-03;7	620673E-04;7	951455E-04;6	056260E-04;5	499334E-04;6	600911E-04;5	569972E-04;1	535959E-03;8	216842E-04;5	744528E-04
714;1	455268E-03;7	072921E-04;7	555793E-04;5	672466E-04;5	029938E-04;6	174110E-04;5	211188E-04;1	478458E-03;7	837774E-04;5	296799E-04
715;1	391255E-03;6	601642E-04;6	937971E-04;5	243576E-04;4	795648E-04;5	811205E-04;4	705863E-04;1	390384E-03;7	193020E-04;4	943433E-04
716;1	335057E-03;6	217083E-04;6	444977E-04;4	876607E-04;4	584154E-04;5	488023E-04;4	305109E-04;1	317179E-03;6	685511E-04;4	643758E-04
717;1	293747E-03;6	010700E-04;6	212288E-04;4	636687E-04;4	415219E-04;5	242916E-04;4	124181E-04;1	274149E-03;6	464663E-04;4	453436E-04
718;1	257968E-03;5	902930E-04;6	054460E-04;4	485387E-04;4	286477E-04;5	067747E-04;4	023281E-04;1	236209E-03;6	337079E-04;4	342099E-04
719;1	231329E-03;5	941933E-04;6	009768E-04;4	465729E-04;4	219566E-04;4	998012E-04;4	040997E-04;1	206774E-03;6	349057E-04;4	348198E-04
720;1	215618E-03;5	943014E-04;6	018651E-04;4	499924E-04;4	164338E-04;5	042397E-04;4	068569E-04;1	190131E-03;6	365524E-04;4	348426E-04
721;1	210126E-03;5	905486E-04;6	078076E-04;4	585493E-04;4	119029E-04;5	196771E-04;4	104741E-04;1	185528E-03;6	384660E-04;4	341714E-04
722;1	193928E-03;5	925848E-04;5	988865E-04;4	566337E-04;4	241872E-04;5	187023E-04;4	226804E-04;1	176289E-03;6	269540E-04;4	313377E-04
723;1	170988E-03;5	985380E-04;5	804115E-04;4	480154E-04;4	475604E-04;5	071847E-04;4	406291E-04;1	164282E-03;6	068174E-04;4	271915E-04
724;1	140408E-03;5	750318E-04;5	674741E-04;4	434735E-04;4	324103E-04;4	934040E-04;4	256465E-04;1	130421E-03;5	894311E-04;4	191152E-04
725;1	106983E-03;5	396007E-04;5	569411E-04;4	407541E-04;4	016504E-04;4	788120E-04;3	973285E-04;1	087898E-03;5	732879E-04;4	095625E-04
726;1	079902E-03;5	355391E-04;5	449925E-04;4	305486E-04;3	966720E-04;4	673714E-04;3	937947E-04;1	056196E-03;5	569200E-04;4	013595E-04
727;1	052886E-03;5	379150E-04;5	320788E-04;4	181559E-04;3	969968E-04;4	560536E-04;3	953672E-04;1	025503E-03;5	397737E-04;3	929856E-04
728;1	020574E-03;5	231095E-04;5	293689E-04;4	065484E-04;3	946609E-04;4	401521E-04;3	804602E-04;9	916308E-04;5	371951E-04;3	843411E-04
729;9	888976E-04;5	077383E-04;5	268083E-04;3	951170E-04;3	916602E-04;4	247317E-04;3	648852E-04;9	578830E-04;5	354422E-04;3	760348E-04
730;9	760833E-04;5	052171E-04;5	061733E-04;3	847762E-04;3	749510E-04;4	258516E-04;3	607052E-04;9	299934E-04;5	227934E-04;3	731627E-04
731;9	614830E-04;5	007681E-04;4	898447E-04;3	760482E-04;3	597600E-04;4	269083E-04;3	560207E-04;9	081030E-04;5	086900E-04;3	707976E-04
732;9	424998E-04;4	885620E-04;4	993121E-04;3	779538E-04;3	551460E-04;4	292540E-04;3	504784E-04;9	229838E-04;4	900955E-04;3	727535E-04
733;9	237601E-04;4	763343E-04;5	054261E-04;3	812197E-04;3	562054E-04;4	300202E-04;3	510665E-04;9	274574E-04;4	768135E-04;3	747254E-04
734;9	048487E-04;4	637004E-04;5	020303E-04;3	874018E-04;3	714203E-04;4	260969E-04;3	670101E-04;9	036488E-04;4	769415E-04;3	761788E-04
735;8	943882E-04;4	528658E-04;5	006836E-04;3	948123E-04;3	753795E-04;4	255350E-04;3	744893E-04;8	765422E-04;4	801010E-04;3	770722E-04
736;8	966770E-04;4	448650E-04;5	024344E-04;4	039905E-04;3	625858E-04;4	300074E-04;3	693240E-04;8	449116E-04;4	877645E-04;3	771497E-04
737;8	959520E-04;4	504640E-04;4	952155E-04;4	055064E-04;3	681872E-04;4	368322E-04;3	723425E-04;8	398193E-04;4	979547E-04;3	801789E-04
738;8	931175E-04;4	684340E-04;4	803298E-04;4	004820E-04;3	903638E-04;4	460396E-04;3	828685E-04;8	588004E-04;5	107295E-04;3	860766E-04
739;8	761502E-04;4	898822E-04;4	844931E-04;3	907034E-04;3	879928E-04;4	496468E-04;3	856607E-04;8	541871E-04;5	006283E-04;3	844269E-04
740;8	514691E-04;5	130681E-04;4	982681E-04;3	782642E-04;3	728562E-04;4	502273E-04;3	843513E-04;8	370978E-04;4	785221E-04;3	787412E-04
741;8	431700E-04;5	087954E-04;4	875147E-04;3	783046E-04;3	695622E-04;4	454147E-04;3	769377E-04;8	156339E-04;4	889898E-04;3	790997E-04
742;8	385252E-04;4	972023E-04;4	701398E-04;3	813290E-04;3	690630E-04;4	389428E-04;3	676958E-04;7	924179E-04;5	076088E-04;3	808020E-04
743;7	951514E-04;4	559059E-04;4	589368E-04;3	747229E-04;3	567363E-04;4	281171E-04;3	569135E-04;7	741856E-04;4	759079E-04;3	742597E-04
744;7	514478E-04;4	166649E-04;4	487189E-04;3	671148E-04;3	449770E-04;4	165263E-04;3	459104E-04;7	565970E-04;4	443033E-04;3	671849E-04
745;7	353162E-04;4	299307E-04;4	420690E-04;3	522840E-04;3	481587E-04;3	964074E-04;3	314572E-04;7	371105E-04;4	564869E-04;3	573970E-04
746;7	226530E-04;4	367885E-04;4	331689E-04;3	435165E-04;3	490690E-04;3	792489E-04;3	214526E-04;7	211701E-04;4	614742E-04;3	490273E-04
747;7	240474E-04;4	202915E-04;4	169689E-04;3	576968E-04;3	419716E-04;3	742181E-04;3	285511E-04;7	197531E-04;4	403584E-04;3	466354E-04
748;7	167436E-04;4	101953E-04;4	102735E-04;3	687499E-04;3	338807E-04;3	700558E-04;3	337141E-04;7	066930E-04;4	272487E-04;3	398092E-04
749;6	936001E-04;4	114756E-04;4	204442E-04;3	738091E-04;3	239586E-04;3	673026E-04;3	351350E-04;6	726340E-04;4	284265E-04;3	249758E-04
750;6	843912E-04;4	113633E-04;4	284610E-04;3	698352E-04;3	301847E-04;3	720349E-04;3	393052E-04;6	556518E-04;4	230506E-04;3	197584E-04
751;6	886041E-04;4	098713E-04;4	343335E-04;3	571238E-04;3	519470E-04;3	839437E-04;3	460851E-04;6	551539E-04;4	113305E-04;3	238125E-04
752;7	015312E-04;4	147743E-04;4	426357E-04;3	669832E-04;3	641978E-04;4	081667E-04;3	550480E-04;6	607364E-04;4	225515E-04;3	369855E-04
753;7	196098E-04;4	233152E-04;4	526334E-04;3	887202E-04;3	720792E-04;4	392966E-04;3	655221E-04;6	699993E-04;4	459004E-04;3	552336E-04
754;7	079624E-04;4	513826E-04;4	626076E-04;3	975235E-04;3	877075E-04;4	489980E-04;3	856623E-04;6	866347E-04;4	651081E-04;3	740671E-04
755;6	892286E-04;4	840131E-04;4	725234E-04;4	034826E-04;4	051220E-04;4	540038E-04;4	081001E-04;7	048271E-04;4	835565E-04;3	932093E-04
756;6	665769E-04;4	503508E-04;4	695612E-04;3	938013E-04;3	806248E-04;4	267876E-04;3	870957E-04;6	588046E-04;4	532489E-04;3	778528E-04
757;6	456266E-04;4	146838E-04;4	602905E-04;3	786320E-04;3	547764E-04;3	983259E-04;3	640751E-04;6	136053E-04;4	240581E-04;3	599648E-04
758;6	382461E-04;3	764987E-04;4	171144E-04;3	348644E-04;3	273513E-04;3	684806E-04;3	354988E-04;5	835161E-04;4	086699E-04;3	323733E-04
759;6	190359E-04;3	397471E-04;3	811917E-04;2	998912E-04;3	018057E-04;3	449702E-04;3	108743E-04;5	544064E-04;3	819449E-04;3	069835E-04
760;5	735647E-04;3	068778E-04;3	621038E-04;2	852095E-04;2	808985E-04;3	359762E-04;2	954883E-04;5	278868E-04;3	303456E-04;2	869454E-04
761;5	312343E-04;2	913056E-04;3	355710E-04;2	761398E-04;2	637494E-04;3	150058E-04;2	782705E-04;4	940547E-04;3	140908E-04;2	680941E-04
762;4	927919E-04;2	950053E-04;3	011299E-04;2	734975E-04;2	509571E-04;2	811388E-04;2	592796E-04;4	526032E-04;3	369681E-04;2	507736E-04
763;4	988529E-04;3	206059E-04;3	179149E-04;2	808633E-04;2	625509E-04;2	934058E-04;2	677056E-04;4	679851E-04;3	627600E-04;2	709659E-04
764;5	279753E-04;3	574526E-04;3	617031E-04;2	931289E-04;2	868104E-04;3	299762E-04;2	904136E-04;5	131217E-04;3	895188E-04;3	108760E-04
765;5	538081E-04;3	904452E-04;3	766690E-04;3	384638E-04;3	248111E-04;3	677874E-04;3	364486E-04;5	408943E-04;4	052170E-04;3	288182E-04
766;5	794265E-04;4	226361E-04;3	861947E-04;3	907295E-04;3	657726E-04;4	060477E-04;3	874780E-04;5	655008E-04;4	188729E-04;3	425851E-04
767;5	806982E-04;3	854503E-04;4	021918E-04;3	735311E-04;3	492963E-04;3	910389E-04;3	759878E-04;5	596047E-04;4	085088E-04;3	472931E-04
768;5	782410E-04;3	578549E-04;4	082921E-04;3	574528E-04;3	381607E-04;3	786547E-04;3	639514E-04;5	498474E-04;4	011358E-04;3	474887E-04
769;5	602168E-04;3	745239E-04;3	711495E-04;3	478381E-04;3	514441E-04;3	790013E-04;3	508041E-04;5	245142E-04;4	077007E-04;3	283061E-04
770;5	393565E-04;3	776607E-04;3	556058E-04;3	389672E-04;3	565806E-04;3	734508E-04;3	388394E-04;5	059576E-04;4	043619E-04;3	106603E-04
771;5	127808E-04;3	570755E-04;3	763042E-04;3	308018E-04;3	472077E-04;3	572192E-04;3	283348E-04;4	981247E-04;3	834542E-04;2	951384E-04
772;4	934684E-04;3	528038E-04;3	840816E-04;3	330446E-04;3	314337E-04;3	438242E-04;3	208604E-04;4	943227E-04;3	747086E-04;2	899097E-04
773;4	806059E-04;3	619083E-04;3	820152E-04;3	439191E-04;3	110617E-04;3	331587E-04;3	162080E-04;4	943181E-04;3	760980E-04;2	932144E-04
774;4	833735E-04;3	644799E-04;3	765282E-04;3	265998E-04;3	021265E-04;3	276274E-04;3	028124E-04;4	592274E-04;3	594787E-04;2	898961E-04
775;4	907854E-04;3	644208E-04;3	693350E-04;2	991863E-04;2	965169E-04;3	233198E-04;2	859219E-04;4	113334E-04;3	361447E-04;2	839388E-04
776;5	027307E-04;3	781179E-04;3	691457E-04;2	815115E-04;3	047976E-04;3	196297E-04;2	877623E-04;4	243992E-04;3	344911E-04;2	902410E-04
777;5	116650E-04;3	886289E-04;3	688872E-04;2	709475E-04;3	148445E-04;3	181063E-04;2	943624E-04;4	400939E-04;3	387103E-04;2	960020E-04
778;4	922114E-04;3	682413E-04;3	599744E-04;2	968507E-04;3	256542E-04;3	248303E-04;3	188753E-04;4	429427E-04;3	660317E-04;2	892849E-04
779;4	704275E-04;3	545131E-04;3	609691E-04;3	161679E-04;3	271514E-04;3	296111E-04;3	347563E-04;4	426054E-04;3	793748E-04;2	931624E-04
780;4	459872E-04;3	553543E-04;3	826545E-04;3	230486E-04;3	112431E-04;3	314853E-04;3	342901E-04;4	373706E-04;3	660015E-04;3	188130E-04
