# Supplementary material for: Influence of the Human Field of View on Visual and Non-Visual Quantities in Indoor Environments
Source: Clocks Sleep. 2023 Aug 29;5(3):476–98. doi: 10.3390/clockssleep5030032 (PMC10530223; doi:10.3390/clockssleep5030032)
Supplement: Supplementary file 1 [file clockssleep-05-00032-s001.zip › 05-SI/SI2/Data/TUB-BAuA/geneigt/Parameter.csv]

Name	E	CCT	MEDI
LS1	2,364E+02	2236	1,064E+02
LS2	1,465E+02	5819	2,219E+02
LS3	1,381E+02	5279	1,959E+02
DIM	7,965E+00	2631	3,361E+00
LS1_SK	2,135E+02	2240	9,694E+01
LS2_SK	1,328E+02	5675	1,986E+02
LS3_SK	1,256E+02	5496	1,814E+02
DIM_SK	7,786E+00	2626	3,282E+00
LS1_Mun	2,240E+02	2236	1,011E+02
LS2_Mun	1,390E+02	5724	2,092E+02
LS3_Mun	1,312E+02	5425	1,887E+02
DIM_Mun	7,528E+00	2544	3,011E+00
