# Supplementary material for: Influence of the Human Field of View on Visual and Non-Visual Quantities in Indoor Environments
Source: Clocks Sleep. 2023 Aug 29;5(3):476–98. doi: 10.3390/clockssleep5030032 (PMC10530223; doi:10.3390/clockssleep5030032)
Supplement: Supplementary file 1 [file clockssleep-05-00032-s001.zip › 05-SI/SI2/Data/TUB-BAuA/geneigt/Messdaten.csv]

Name	LS1	LS2	LS3	DIM	LS1_SK	LS2_SK	LS3_SK	DIM_SK	LS1_Mun	LS2_Mun	LS3_Mun	DIM_Mun
380	0,00000E+00	0,00000E+00	3,98926E-06	0,00000E+00	0,00000E+00	4,27834E-06	6,97465E-06	0,00000E+00	3,90079E-06	4,48641E-06	0,00000E+00	0,00000E+00
381	1,99583E-06	0,00000E+00	0,00000E+00	0,00000E+00	0,00000E+00	6,41172E-06	1,15097E-05	0,00000E+00	1,43482E-05	0,00000E+00	0,00000E+00	0,00000E+00
382	1,14368E-05	0,00000E+00	1,42964E-05	0,00000E+00	0,00000E+00	6,98345E-06	0,00000E+00	0,00000E+00	1,46834E-05	0,00000E+00	2,27513E-06	0,00000E+00
383	5,73220E-06	0,00000E+00	5,88461E-06	2,86090E-06	1,17241E-05	0,00000E+00	5,80131E-07	0,00000E+00	2,38509E-05	0,00000E+00	9,36476E-07	1,00228E-05
384	1,28215E-07	0,00000E+00	0,00000E+00	1,91106E-07	7,83161E-07	9,63734E-06	3,87523E-08	5,46928E-07	1,45026E-06	0,00000E+00	0,00000E+00	6,69515E-07
385	7,85581E-07	0,00000E+00	2,12319E-07	5,77857E-07	0,00000E+00	0,00000E+00	0,00000E+00	0,00000E+00	2,68900E-05	0,00000E+00	1,19474E-05	0,00000E+00
386	3,83245E-06	0,00000E+00	1,02118E-05	4,52424E-06	2,40208E-06	0,00000E+00	0,00000E+00	0,00000E+00	0,00000E+00	0,00000E+00	1,78625E-05	6,84504E-07
387	3,29158E-06	0,00000E+00	2,38841E-05	2,55790E-06	4,73427E-06	7,51338E-06	0,00000E+00	0,00000E+00	3,98910E-07	0,00000E+00	3,52437E-05	1,02681E-06
388	1,90402E-06	8,81168E-06	5,85356E-06	0,00000E+00	6,54194E-07	4,34612E-06	0,00000E+00	0,00000E+00	5,58331E-06	0,00000E+00	4,88697E-06	0,00000E+00
389	0,00000E+00	1,41809E-06	0,00000E+00	1,87545E-07	0,00000E+00	0,00000E+00	1,06675E-05	8,60610E-07	2,70286E-05	1,03070E-05	0,00000E+00	0,00000E+00
390	0,00000E+00	0,00000E+00	0,00000E+00	0,00000E+00	3,65401E-07	2,03494E-05	9,81524E-07	0,00000E+00	1,71234E-06	0,00000E+00	0,00000E+00	0,00000E+00
391	3,79706E-06	0,00000E+00	0,00000E+00	2,43714E-07	3,62714E-06	2,43290E-06	1,46357E-05	0,00000E+00	1,69975E-05	0,00000E+00	0,00000E+00	0,00000E+00
392	7,91097E-06	0,00000E+00	0,00000E+00	1,33373E-06	0,00000E+00	5,41237E-06	1,01934E-05	1,40379E-07	6,89489E-06	0,00000E+00	1,39071E-05	0,00000E+00
393	9,43453E-06	0,00000E+00	1,16019E-05	4,30206E-06	0,00000E+00	2,73956E-07	5,13278E-06	1,11940E-07	1,41878E-05	1,50551E-05	2,25370E-05	0,00000E+00
394	2,43424E-05	0,00000E+00	3,18788E-06	1,00111E-06	0,00000E+00	1,34843E-05	5,24508E-06	0,00000E+00	2,38768E-06	4,13671E-06	3,14537E-06	0,00000E+00
395	0,00000E+00	3,25869E-06	2,02237E-06	0,00000E+00	0,00000E+00	1,49438E-07	1,54654E-07	0,00000E+00	0,00000E+00	2,47430E-08	0,00000E+00	1,11640E-05
396	0,00000E+00	9,69363E-07	4,25671E-06	0,00000E+00	0,00000E+00	1,36787E-05	1,32636E-05	0,00000E+00	0,00000E+00	3,61122E-06	0,00000E+00	0,00000E+00
397	0,00000E+00	9,83906E-07	1,48549E-05	0,00000E+00	0,00000E+00	8,31757E-06	7,09659E-06	3,21756E-06	0,00000E+00	1,12697E-05	5,55975E-06	0,00000E+00
398	0,00000E+00	0,00000E+00	1,95622E-06	0,00000E+00	0,00000E+00	0,00000E+00	1,33938E-06	3,51062E-06	1,30654E-05	2,39951E-05	6,06614E-06	0,00000E+00
399	0,00000E+00	5,89735E-06	0,00000E+00	0,00000E+00	0,00000E+00	6,82212E-06	0,00000E+00	1,14362E-06	2,49341E-05	1,49895E-05	0,00000E+00	8,52997E-07
400	0,00000E+00	4,00924E-07	0,00000E+00	4,31952E-07	0,00000E+00	1,59870E-05	1,61868E-05	7,77474E-08	1,32971E-06	5,23761E-07	1,24962E-05	1,37216E-06
401	2,35298E-05	0,00000E+00	2,53819E-05	0,00000E+00	3,08170E-05	2,19636E-06	0,00000E+00	0,00000E+00	1,74918E-06	0,00000E+00	2,69420E-06	0,00000E+00
402	1,64573E-05	4,84711E-07	1,01152E-05	3,62942E-06	1,63664E-05	1,77741E-05	3,66233E-06	0,00000E+00	8,65923E-06	0,00000E+00	1,33375E-05	0,00000E+00
403	8,57516E-06	9,01189E-06	1,41567E-05	5,42241E-06	0,00000E+00	2,03671E-05	5,47158E-06	0,00000E+00	0,00000E+00	2,03884E-05	5,85967E-06	0,00000E+00
404	2,32958E-05	4,78567E-06	5,41475E-07	0,00000E+00	2,01361E-06	5,80712E-06	2,07246E-05	0,00000E+00	0,00000E+00	1,87871E-05	3,38362E-06	2,95962E-06
405	1,64458E-05	2,25692E-05	2,08070E-05	0,00000E+00	3,28297E-07	3,73773E-05	2,78110E-05	0,00000E+00	7,46402E-06	8,16355E-06	0,00000E+00	9,17255E-06
406	2,42891E-05	1,80201E-05	6,48526E-06	0,00000E+00	0,00000E+00	6,83059E-06	1,37126E-05	1,38329E-06	2,39150E-05	2,32957E-05	7,55114E-07	4,68870E-06
407	0,00000E+00	1,55755E-05	1,18352E-05	0,00000E+00	0,00000E+00	2,41284E-05	3,85681E-05	2,51700E-07	2,07515E-05	1,16272E-05	1,61424E-05	1,03091E-06
408	0,00000E+00	2,17262E-06	2,91402E-05	0,00000E+00	0,00000E+00	1,77702E-05	9,61472E-06	1,73040E-06	1,08218E-05	1,27433E-05	2,50351E-05	2,17559E-06
409	0,00000E+00	1,93443E-05	3,01429E-05	0,00000E+00	0,00000E+00	4,30007E-06	1,10387E-05	4,92553E-06	8,82718E-06	1,03945E-05	4,17675E-05	0,00000E+00
410	5,90447E-06	3,34727E-05	4,98281E-05	0,00000E+00	3,15575E-06	1,19026E-06	1,72219E-05	9,72697E-07	1,09721E-05	2,09378E-06	9,95491E-06	0,00000E+00
411	4,44345E-08	1,10320E-05	9,70240E-06	0,00000E+00	1,95479E-05	2,15936E-05	3,47504E-07	1,24997E-05	1,50280E-05	9,78944E-06	2,39260E-05	5,19013E-08
412	3,77724E-06	2,40263E-05	1,99175E-05	0,00000E+00	6,64899E-06	3,87254E-06	3,10087E-05	0,00000E+00	1,89398E-05	3,55521E-05	1,80413E-05	5,33391E-06
413	1,16790E-05	9,43659E-06	2,18134E-05	3,04330E-08	1,06309E-05	2,11622E-05	6,60491E-06	4,53092E-06	2,61686E-05	2,61638E-05	1,55599E-05	2,86830E-06
414	1,29463E-05	8,71655E-06	1,59409E-05	3,37353E-08	1,08092E-05	1,61733E-05	1,06971E-05	6,53835E-06	0,00000E+00	1,49268E-05	2,76727E-05	0,00000E+00
415	3,50533E-06	9,13728E-06	2,58998E-05	0,00000E+00	2,68483E-05	2,25398E-05	2,97485E-05	6,33391E-07	0,00000E+00	1,26421E-05	2,29902E-05	3,01056E-06
416	2,94087E-06	3,29894E-05	2,87485E-05	0,00000E+00	3,62236E-05	3,04012E-05	1,64942E-05	0,00000E+00	6,59277E-05	1,50948E-05	4,59892E-05	1,09818E-06
417	2,94856E-05	1,22828E-05	2,60323E-05	0,00000E+00	1,09324E-05	4,16141E-05	3,72083E-05	3,52919E-06	3,86641E-05	2,38147E-05	4,50221E-05	7,67163E-06
418	1,88431E-05	1,64869E-06	4,10406E-05	2,81682E-06	2,73852E-05	3,67323E-05	1,96538E-05	1,17660E-06	2,32585E-05	3,42906E-05	1,85712E-05	0,00000E+00
419	2,33060E-05	2,02548E-05	4,17370E-05	4,24985E-06	3,81737E-05	5,44561E-05	4,18601E-05	2,87040E-06	3,09851E-05	2,88668E-05	2,46382E-05	1,86901E-06
420	1,77984E-05	3,01492E-05	5,41540E-05	4,99348E-06	4,07429E-05	5,39635E-05	2,17499E-05	4,56327E-06	3,88272E-05	4,85149E-05	2,11318E-05	3,26261E-06
421	5,41789E-05	5,47774E-05	3,21504E-05	6,81605E-06	6,37087E-05	4,46216E-05	4,68834E-05	3,12303E-06	3,64790E-05	4,18016E-05	5,12944E-05	4,76448E-06
422	5,29895E-05	3,93206E-05	6,56078E-05	1,60036E-08	7,42359E-05	8,77881E-05	4,59919E-05	8,74571E-06	4,31548E-05	4,28215E-05	5,38509E-05	3,61213E-06
423	4,81557E-05	8,41309E-05	7,70634E-05	9,62271E-07	4,66607E-05	5,89539E-05	4,85066E-05	4,41774E-07	5,04566E-05	5,60977E-05	5,77095E-05	8,23773E-07
424	7,53249E-05	8,85138E-05	6,20159E-05	6,28943E-06	6,14852E-05	5,17871E-05	4,65076E-05	0,00000E+00	5,22466E-05	4,65005E-05	6,33263E-05	9,54571E-07
425	8,74296E-05	8,08890E-05	5,40378E-05	7,85908E-06	6,76523E-05	6,51991E-05	6,61390E-05	0,00000E+00	5,28982E-05	8,21090E-05	7,70890E-05	7,68544E-07
426	5,93461E-05	5,17789E-05	8,35368E-05	4,43394E-06	6,72738E-05	8,05192E-05	7,34824E-05	1,04179E-05	7,88685E-05	7,97970E-05	7,50340E-05	7,50252E-06
427	8,28498E-05	8,29619E-05	6,70272E-05	3,81334E-06	5,96783E-05	6,52410E-05	7,51759E-05	9,17222E-06	8,97852E-05	8,72018E-05	9,03061E-05	2,44965E-06
428	7,78636E-05	9,86543E-05	9,70522E-05	1,06618E-05	9,55927E-05	7,70179E-05	7,44618E-05	4,34127E-06	6,97674E-05	9,31152E-05	1,13524E-04	1,28432E-05
429	1,23975E-04	8,84566E-05	1,00292E-04	1,24617E-05	1,01853E-04	9,19789E-05	9,34306E-05	7,75279E-06	9,05312E-05	1,02789E-04	1,28488E-04	4,18773E-06
430	1,44888E-04	1,11642E-04	1,15550E-04	9,00553E-06	9,85493E-05	1,11525E-04	1,10400E-04	8,52338E-06	1,11988E-04	1,19605E-04	1,18625E-04	8,57147E-06
431	1,44728E-04	1,52217E-04	1,27959E-04	1,52817E-05	9,81283E-05	1,14344E-04	1,17474E-04	4,46109E-06	1,37309E-04	1,29201E-04	1,40122E-04	4,31897E-06
432	1,67158E-04	1,61293E-04	1,41433E-04	1,83178E-05	1,50898E-04	1,39424E-04	1,45863E-04	1,60117E-05	1,50750E-04	1,22962E-04	1,41983E-04	6,01447E-06
433	1,47506E-04	1,60383E-04	1,87145E-04	2,37622E-05	1,65655E-04	1,48182E-04	1,53248E-04	2,45369E-05	1,53109E-04	1,51540E-04	1,82581E-04	2,38211E-05
434	1,76714E-04	2,01883E-04	2,02066E-04	3,20064E-05	1,65367E-04	2,05250E-04	1,95447E-04	2,81873E-05	1,62308E-04	1,80741E-04	2,22844E-04	2,62898E-05
435	2,03328E-04	2,43041E-04	2,48920E-04	3,53039E-05	1,94700E-04	2,08984E-04	2,22301E-04	2,70111E-05	1,80163E-04	1,94273E-04	2,33624E-04	3,10095E-05
436	2,38234E-04	2,24955E-04	2,62400E-04	2,50823E-05	1,99067E-04	1,93790E-04	2,54138E-04	1,84414E-05	2,31343E-04	2,26837E-04	2,43764E-04	2,16294E-05
437	2,40187E-04	2,49685E-04	2,75840E-04	2,24923E-05	2,25895E-04	2,09030E-04	2,64486E-04	1,21426E-05	2,53345E-04	2,57557E-04	2,84408E-04	1,98949E-05
438	2,73220E-04	3,01595E-04	3,10556E-04	1,15310E-05	2,61604E-04	2,60052E-04	2,82186E-04	1,61311E-05	2,56870E-04	2,52739E-04	3,10858E-04	1,47948E-05
439	2,62127E-04	2,93958E-04	3,35011E-04	1,78627E-05	2,42402E-04	2,69695E-04	3,13509E-04	1,75145E-05	2,64455E-04	2,66193E-04	3,45896E-04	1,55439E-05
440	2,94591E-04	3,37927E-04	4,01299E-04	2,16462E-05	2,69341E-04	3,01282E-04	3,59040E-04	2,74934E-05	2,95793E-04	3,17933E-04	3,67798E-04	1,47796E-05
441	3,51278E-04	3,94158E-04	4,54488E-04	2,63052E-05	3,05270E-04	3,26886E-04	4,25568E-04	2,22421E-05	3,24396E-04	3,68375E-04	4,29399E-04	1,63611E-05
442	3,63050E-04	3,89784E-04	5,09266E-04	2,17052E-05	3,61454E-04	3,69778E-04	4,78124E-04	2,44102E-05	3,55297E-04	3,89627E-04	5,01805E-04	1,76972E-05
443	4,43797E-04	4,73624E-04	5,85616E-04	2,08376E-05	3,84014E-04	4,35311E-04	5,42245E-04	2,56800E-05	4,05073E-04	4,81907E-04	5,42838E-04	2,30061E-05
444	4,74468E-04	5,71421E-04	6,69156E-04	3,07998E-05	4,44359E-04	5,07896E-04	6,08029E-04	2,39535E-05	4,66571E-04	5,17354E-04	6,50832E-04	2,35860E-05
445	5,35104E-04	6,34894E-04	7,58455E-04	2,80114E-05	4,95548E-04	5,75854E-04	6,97181E-04	3,02700E-05	4,96037E-04	6,21333E-04	7,31766E-04	2,08833E-05
446	5,92112E-04	7,15127E-04	8,49852E-04	3,15314E-05	5,47388E-04	6,52421E-04	7,93875E-04	3,51789E-05	5,48814E-04	6,87128E-04	8,02399E-04	2,37349E-05
447	6,84965E-04	8,19976E-04	9,34408E-04	3,37197E-05	6,32430E-04	7,68340E-04	9,13570E-04	3,84092E-05	6,21420E-04	7,74327E-04	9,04441E-04	2,11449E-05
448	7,76190E-04	9,28724E-04	1,09722E-03	4,74148E-05	6,98735E-04	8,33690E-04	1,02086E-03	3,18422E-05	7,15797E-04	8,52791E-04	1,04659E-03	1,77162E-05
449	8,40172E-04	1,04083E-03	1,21650E-03	3,39264E-05	7,61108E-04	9,53478E-04	1,14528E-03	3,61287E-05	8,03136E-04	9,60698E-04	1,19638E-03	1,86843E-05
450	9,22725E-04	1,17607E-03	1,42905E-03	3,41564E-05	8,36237E-04	1,06059E-03	1,30981E-03	4,16309E-05	8,94351E-04	1,09859E-03	1,34138E-03	1,78653E-05
451	1,02113E-03	1,31807E-03	1,56866E-03	3,66913E-05	9,16586E-04	1,17714E-03	1,45643E-03	3,70965E-05	9,56243E-04	1,23181E-03	1,47067E-03	1,69141E-05
452	1,10666E-03	1,47689E-03	1,73283E-03	3,94322E-05	9,99454E-04	1,29736E-03	1,58777E-03	4,13942E-05	1,02358E-03	1,38459E-03	1,64431E-03	2,09969E-05
453	1,17478E-03	1,66973E-03	1,91050E-03	4,47662E-05	1,06846E-03	1,48015E-03	1,77447E-03	4,17378E-05	1,08861E-03	1,51692E-03	1,80593E-03	1,78909E-05
454	1,19587E-03	1,80695E-03	2,12393E-03	3,29328E-05	1,09165E-03	1,63455E-03	1,92990E-03	3,69923E-05	1,14086E-03	1,68836E-03	1,98290E-03	2,10519E-05
455	1,26640E-03	1,98435E-03	2,31888E-03	3,23028E-05	1,12322E-03	1,76226E-03	2,13975E-03	3,32950E-05	1,20903E-03	1,87989E-03	2,18851E-03	1,88870E-05
456	1,27724E-03	2,17633E-03	2,52457E-03	3,71558E-05	1,17782E-03	1,91724E-03	2,33873E-03	2,49605E-05	1,22542E-03	2,04973E-03	2,42330E-03	1,95764E-05
457	1,31439E-03	2,39005E-03	2,78408E-03	3,48933E-05	1,20469E-03	2,16190E-03	2,58421E-03	2,97387E-05	1,24454E-03	2,25739E-03	2,67009E-03	1,62342E-05
458	1,35948E-03	2,63545E-03	3,02708E-03	2,58151E-05	1,21528E-03	2,36212E-03	2,82039E-03	2,69389E-05	1,26846E-03	2,48367E-03	2,90430E-03	1,83394E-05
459	1,35838E-03	2,89482E-03	3,30822E-03	3,42478E-05	1,23726E-03	2,65647E-03	3,09964E-03	2,19365E-05	1,26537E-03	2,71476E-03	3,19460E-03	1,92013E-05
460	1,39738E-03	3,20904E-03	3,63085E-03	3,14286E-05	1,28749E-03	2,90993E-03	3,43660E-03	2,99415E-05	1,33254E-03	3,06970E-03	3,52970E-03	1,86993E-05
461	1,44798E-03	3,58966E-03	3,98215E-03	2,19277E-05	1,33979E-03	3,19896E-03	3,78271E-03	2,04664E-05	1,38897E-03	3,36747E-03	3,92728E-03	1,90450E-05
462	1,50825E-03	3,99889E-03	4,41310E-03	3,01646E-05	1,40434E-03	3,56581E-03	4,13579E-03	2,43754E-05	1,44963E-03	3,76743E-03	4,31120E-03	2,10938E-05
463	1,59865E-03	4,43678E-03	4,90269E-03	2,45738E-05	1,46932E-03	4,01105E-03	4,52421E-03	2,16767E-05	1,54248E-03	4,22300E-03	4,70682E-03	1,72645E-05
464	1,71659E-03	4,98037E-03	5,34600E-03	2,95369E-05	1,54725E-03	4,52188E-03	5,01206E-03	2,16620E-05	1,64756E-03	4,68482E-03	5,20205E-03	1,59266E-05
465	1,80709E-03	5,57000E-03	5,79457E-03	3,04541E-05	1,66222E-03	4,99928E-03	5,45670E-03	2,71393E-05	1,72808E-03	5,23589E-03	5,67569E-03	2,26467E-05
466	1,94856E-03	6,16688E-03	6,35112E-03	2,28975E-05	1,81094E-03	5,54265E-03	5,96584E-03	2,64426E-05	1,87810E-03	5,84771E-03	6,20052E-03	1,79435E-05
467	2,10110E-03	6,78170E-03	6,87252E-03	2,45518E-05	1,93745E-03	6,16512E-03	6,41899E-03	1,86174E-05	1,99511E-03	6,44576E-03	6,70736E-03	1,93455E-05
468	2,23481E-03	7,41779E-03	7,31750E-03	2,43036E-05	2,07509E-03	6,75619E-03	6,87491E-03	2,34738E-05	2,12168E-03	7,06152E-03	7,13608E-03	1,87336E-05
469	2,41186E-03	8,19016E-03	7,75087E-03	2,72455E-05	2,18936E-03	7,33757E-03	7,33246E-03	2,46418E-05	2,24415E-03	7,65352E-03	7,60639E-03	3,05577E-05
470	2,50987E-03	8,71992E-03	8,15063E-03	1,80640E-05	2,31873E-03	7,88779E-03	7,68718E-03	2,50155E-05	2,44159E-03	8,30158E-03	7,91886E-03	1,50074E-05
471	2,61814E-03	9,24696E-03	8,40925E-03	2,57085E-05	2,44628E-03	8,32707E-03	7,89865E-03	2,90636E-05	2,52515E-03	8,76685E-03	8,18218E-03	2,24173E-05
472	2,70527E-03	9,70602E-03	8,65392E-03	2,52901E-05	2,50958E-03	8,72182E-03	8,04248E-03	2,54565E-05	2,58321E-03	9,17386E-03	8,34774E-03	2,39364E-05
473	2,79090E-03	1,00687E-02	8,72273E-03	2,98416E-05	2,52329E-03	9,01874E-03	8,16518E-03	2,96696E-05	2,66994E-03	9,55904E-03	8,42060E-03	2,16525E-05
474	2,84791E-03	1,02987E-02	8,72953E-03	3,30015E-05	2,59507E-03	9,19215E-03	8,14831E-03	2,31736E-05	2,66254E-03	9,69206E-03	8,45947E-03	2,67511E-05
475	2,81674E-03	1,02405E-02	8,61225E-03	3,97387E-05	2,57404E-03	9,24506E-03	7,97096E-03	2,87912E-05	2,74105E-03	9,67682E-03	8,29416E-03	1,95074E-05
476	2,79638E-03	1,01799E-02	8,32202E-03	3,46556E-05	2,53336E-03	9,09311E-03	7,75089E-03	3,19582E-05	2,65991E-03	9,50966E-03	8,06259E-03	2,24585E-05
477	2,74111E-03	9,91955E-03	8,05935E-03	3,39870E-05	2,50429E-03	8,86074E-03	7,48191E-03	3,53891E-05	2,61013E-03	9,34517E-03	7,78769E-03	3,37247E-05
478	2,63833E-03	9,54707E-03	7,73339E-03	3,49017E-05	2,44295E-03	8,50087E-03	7,10884E-03	3,00202E-05	2,50260E-03	9,07535E-03	7,45055E-03	3,39996E-05
479	2,57685E-03	9,14445E-03	7,28266E-03	3,44226E-05	2,32349E-03	8,17880E-03	6,77799E-03	4,05551E-05	2,43364E-03	8,61485E-03	7,03829E-03	3,98864E-05
480	2,43539E-03	8,65447E-03	6,89928E-03	3,69033E-05	2,25988E-03	7,69332E-03	6,45817E-03	4,65226E-05	2,34644E-03	8,14139E-03	6,58999E-03	3,27023E-05
481	2,33933E-03	8,16944E-03	6,51319E-03	4,95752E-05	2,09699E-03	7,25242E-03	5,93815E-03	4,81470E-05	2,23084E-03	7,63784E-03	6,23889E-03	5,02256E-05
482	2,20762E-03	7,62987E-03	6,09271E-03	5,98219E-05	2,01455E-03	6,80881E-03	5,60153E-03	5,34041E-05	2,13320E-03	7,21793E-03	5,84067E-03	5,31477E-05
483	2,14191E-03	7,19249E-03	5,72390E-03	7,21009E-05	1,93695E-03	6,36937E-03	5,26260E-03	6,68142E-05	2,03325E-03	6,78746E-03	5,54323E-03	6,17414E-05
484	2,03558E-03	6,75993E-03	5,39232E-03	8,03816E-05	1,88383E-03	6,01868E-03	4,96683E-03	7,30571E-05	1,94835E-03	6,36681E-03	5,19628E-03	7,84500E-05
485	1,95222E-03	6,33054E-03	5,06167E-03	8,73384E-05	1,78356E-03	5,63936E-03	4,70119E-03	8,70846E-05	1,87626E-03	5,94782E-03	4,91059E-03	7,91178E-05
486	1,85941E-03	5,95791E-03	4,75358E-03	9,44004E-05	1,73587E-03	5,30158E-03	4,33553E-03	9,53997E-05	1,80556E-03	5,63704E-03	4,58265E-03	9,59514E-05
487	1,82086E-03	5,58043E-03	4,46269E-03	9,80006E-05	1,66200E-03	4,95412E-03	4,13463E-03	9,89383E-05	1,72321E-03	5,25977E-03	4,31519E-03	1,01498E-04
488	1,76792E-03	5,29372E-03	4,22052E-03	9,72959E-05	1,61391E-03	4,70704E-03	3,90895E-03	9,42709E-05	1,69796E-03	4,93688E-03	4,05912E-03	9,70592E-05
489	1,69269E-03	4,97632E-03	3,98993E-03	9,26079E-05	1,56967E-03	4,42767E-03	3,64782E-03	9,17376E-05	1,63022E-03	4,65097E-03	3,81202E-03	9,62713E-05
490	1,63832E-03	4,65805E-03	3,73241E-03	9,67146E-05	1,50849E-03	4,15844E-03	3,44195E-03	9,49601E-05	1,56464E-03	4,37918E-03	3,55437E-03	9,48546E-05
491	1,58886E-03	4,45213E-03	3,56917E-03	8,71770E-05	1,47406E-03	3,92028E-03	3,28831E-03	9,09460E-05	1,49038E-03	4,14042E-03	3,37864E-03	8,78975E-05
492	1,52682E-03	4,13367E-03	3,31793E-03	8,26728E-05	1,41408E-03	3,69225E-03	3,03281E-03	8,69914E-05	1,47541E-03	3,90922E-03	3,15660E-03	8,66864E-05
493	1,49903E-03	3,88818E-03	3,08579E-03	7,66085E-05	1,37043E-03	3,43742E-03	2,84328E-03	7,63857E-05	1,41413E-03	3,69080E-03	2,96020E-03	8,46952E-05
494	1,45775E-03	3,62627E-03	2,86449E-03	7,67964E-05	1,32576E-03	3,23270E-03	2,65252E-03	7,31074E-05	1,37619E-03	3,45784E-03	2,77739E-03	6,83177E-05
495	1,42276E-03	3,40370E-03	2,72561E-03	6,28356E-05	1,31391E-03	3,04993E-03	2,49363E-03	6,50912E-05	1,33050E-03	3,22623E-03	2,58071E-03	6,54582E-05
496	1,36944E-03	3,18372E-03	2,54293E-03	5,98415E-05	1,25613E-03	2,85785E-03	2,35169E-03	6,46348E-05	1,28888E-03	3,00494E-03	2,47460E-03	6,29487E-05
497	1,35404E-03	2,96423E-03	2,36580E-03	6,07314E-05	1,23699E-03	2,63716E-03	2,13385E-03	6,05427E-05	1,27133E-03	2,75491E-03	2,25603E-03	5,37650E-05
498	1,32427E-03	2,76327E-03	2,20994E-03	5,70921E-05	1,21057E-03	2,46078E-03	2,00922E-03	5,48230E-05	1,25705E-03	2,56317E-03	2,10677E-03	4,83240E-05
499	1,30815E-03	2,57635E-03	2,05080E-03	5,12818E-05	1,19195E-03	2,27067E-03	1,87488E-03	4,20339E-05	1,24393E-03	2,39959E-03	1,97639E-03	4,68385E-05
500	1,27666E-03	2,35294E-03	1,88554E-03	4,53395E-05	1,18262E-03	2,09557E-03	1,75617E-03	3,87568E-05	1,21560E-03	2,25863E-03	1,82924E-03	4,61512E-05
501	1,27313E-03	2,20768E-03	1,80411E-03	3,23042E-05	1,15173E-03	1,97301E-03	1,67249E-03	3,76864E-05	1,21499E-03	2,08946E-03	1,72131E-03	4,04372E-05
502	1,27816E-03	2,06420E-03	1,70377E-03	3,41866E-05	1,16386E-03	1,85748E-03	1,54663E-03	3,61668E-05	1,18669E-03	1,95760E-03	1,61367E-03	2,65410E-05
503	1,26406E-03	1,96323E-03	1,63026E-03	3,20321E-05	1,14420E-03	1,74750E-03	1,47758E-03	3,77813E-05	1,23326E-03	1,83570E-03	1,53207E-03	2,68772E-05
504	1,26304E-03	1,83729E-03	1,51896E-03	3,30476E-05	1,12692E-03	1,64920E-03	1,40503E-03	3,74160E-05	1,21615E-03	1,72679E-03	1,44988E-03	2,71333E-05
505	1,28685E-03	1,75179E-03	1,43118E-03	2,77100E-05	1,13274E-03	1,54658E-03	1,31017E-03	2,95205E-05	1,21522E-03	1,62309E-03	1,39543E-03	2,62324E-05
506	1,28164E-03	1,62830E-03	1,42551E-03	2,71434E-05	1,16654E-03	1,47751E-03	1,26423E-03	2,99494E-05	1,18146E-03	1,55289E-03	1,34508E-03	1,94397E-05
507	1,27644E-03	1,56751E-03	1,32378E-03	3,28883E-05	1,16499E-03	1,39723E-03	1,20186E-03	2,77120E-05	1,19641E-03	1,48997E-03	1,29053E-03	2,53965E-05
508	1,29666E-03	1,49920E-03	1,29613E-03	2,55041E-05	1,18467E-03	1,33927E-03	1,17102E-03	2,70521E-05	1,21838E-03	1,40595E-03	1,21139E-03	2,09535E-05
509	1,31196E-03	1,41675E-03	1,24371E-03	2,76297E-05	1,19739E-03	1,29049E-03	1,13011E-03	2,87362E-05	1,23136E-03	1,35790E-03	1,15455E-03	2,13945E-05
510	1,33397E-03	1,36285E-03	1,19357E-03	2,72526E-05	1,19267E-03	1,23300E-03	1,08268E-03	2,89013E-05	1,26171E-03	1,31926E-03	1,10262E-03	2,26118E-05
511	1,35940E-03	1,32952E-03	1,13956E-03	2,66629E-05	1,21576E-03	1,19854E-03	1,06763E-03	2,41624E-05	1,25999E-03	1,25151E-03	1,11010E-03	2,05562E-05
512	1,33165E-03	1,31107E-03	1,14253E-03	3,38911E-05	1,21689E-03	1,14230E-03	1,02135E-03	2,63460E-05	1,28527E-03	1,20172E-03	1,06846E-03	2,33709E-05
513	1,37791E-03	1,24711E-03	1,10348E-03	2,98671E-05	1,21622E-03	1,09835E-03	9,85406E-04	2,47227E-05	1,26245E-03	1,16161E-03	1,04061E-03	2,53976E-05
514	1,37676E-03	1,20770E-03	1,06428E-03	2,36542E-05	1,22701E-03	1,08165E-03	9,53269E-04	2,57556E-05	1,28110E-03	1,11751E-03	1,00171E-03	2,13638E-05
515	1,37554E-03	1,16289E-03	1,02429E-03	2,38375E-05	1,25226E-03	1,04853E-03	9,23396E-04	2,23245E-05	1,32005E-03	1,06815E-03	9,83394E-04	1,84437E-05
516	1,44180E-03	1,13610E-03	9,98219E-04	2,53264E-05	1,30063E-03	9,96022E-04	9,39542E-04	2,48964E-05	1,32126E-03	1,04929E-03	9,52371E-04	2,04251E-05
517	1,40292E-03	1,11691E-03	9,86841E-04	2,39330E-05	1,27902E-03	9,65877E-04	8,85266E-04	2,08514E-05	1,32523E-03	1,02635E-03	9,23280E-04	2,25103E-05
518	1,43317E-03	1,06769E-03	9,66402E-04	2,36984E-05	1,29264E-03	9,58972E-04	8,65704E-04	2,40028E-05	1,34360E-03	1,00892E-03	9,11648E-04	2,07666E-05
519	1,44313E-03	1,03825E-03	9,45304E-04	2,50368E-05	1,30069E-03	9,41445E-04	8,57844E-04	2,46761E-05	1,37094E-03	9,85863E-04	8,98380E-04	2,39105E-05
520	1,45493E-03	1,01601E-03	9,31756E-04	2,23628E-05	1,31617E-03	9,19220E-04	8,62016E-04	2,29770E-05	1,39269E-03	9,89131E-04	8,90652E-04	1,93927E-05
521	1,47745E-03	1,00598E-03	9,19749E-04	2,27199E-05	1,33018E-03	9,00789E-04	8,22120E-04	1,88629E-05	1,39189E-03	9,29327E-04	8,50387E-04	1,61604E-05
522	1,50451E-03	1,01043E-03	9,24775E-04	2,29709E-05	1,35216E-03	9,06781E-04	8,10247E-04	1,90786E-05	1,41936E-03	9,31681E-04	8,61818E-04	1,92982E-05
523	1,51185E-03	1,00136E-03	9,06865E-04	2,50968E-05	1,36443E-03	8,77930E-04	8,17927E-04	2,26541E-05	1,44670E-03	9,37965E-04	8,75834E-04	2,16477E-05
524	1,53748E-03	9,77897E-04	8,88810E-04	2,42156E-05	1,37094E-03	8,70459E-04	8,23875E-04	2,46545E-05	1,45307E-03	9,35406E-04	8,64866E-04	1,72772E-05
525	1,56236E-03	9,67615E-04	9,05351E-04	2,00205E-05	1,40920E-03	8,75646E-04	8,06406E-04	2,48054E-05	1,48236E-03	9,28915E-04	8,56174E-04	1,82679E-05
526	1,54464E-03	9,69206E-04	8,94228E-04	2,69471E-05	1,43429E-03	8,38044E-04	8,14572E-04	2,32667E-05	1,50632E-03	8,95830E-04	8,37586E-04	1,89036E-05
527	1,60858E-03	9,35719E-04	9,03194E-04	2,40048E-05	1,43627E-03	8,76158E-04	8,04400E-04	2,68436E-05	1,52775E-03	9,00219E-04	8,42589E-04	2,32827E-05
528	1,60058E-03	9,59031E-04	9,00550E-04	2,46771E-05	1,46528E-03	8,56634E-04	8,07724E-04	2,42873E-05	1,52668E-03	8,80877E-04	8,45317E-04	1,58979E-05
529	1,63423E-03	9,67364E-04	8,99316E-04	2,60770E-05	1,48062E-03	8,55768E-04	8,13218E-04	2,57065E-05	1,54418E-03	9,11134E-04	8,42571E-04	2,49696E-05
530	1,69028E-03	9,53663E-04	8,96220E-04	2,82855E-05	1,50319E-03	8,63202E-04	8,29307E-04	2,64094E-05	1,59050E-03	8,82707E-04	8,56479E-04	2,61169E-05
531	1,66534E-03	9,60705E-04	9,08948E-04	3,55059E-05	1,52990E-03	8,71475E-04	8,21654E-04	2,02344E-05	1,62177E-03	8,92338E-04	8,58045E-04	2,63631E-05
532	1,69810E-03	9,62088E-04	9,03792E-04	3,60337E-05	1,52148E-03	8,65730E-04	8,18700E-04	2,87195E-05	1,62022E-03	8,91117E-04	8,66852E-04	2,68040E-05
533	1,76726E-03	9,54544E-04	9,02056E-04	3,25693E-05	1,56195E-03	8,80004E-04	8,44588E-04	3,45120E-05	1,65565E-03	8,85972E-04	8,65472E-04	2,88056E-05
534	1,77065E-03	9,88707E-04	9,21809E-04	3,25952E-05	1,59865E-03	8,78928E-04	8,47499E-04	3,97432E-05	1,65897E-03	9,11261E-04	8,82478E-04	2,96993E-05
535	1,81924E-03	9,95003E-04	9,38221E-04	4,19266E-05	1,63704E-03	8,89105E-04	8,52469E-04	4,53503E-05	1,68678E-03	9,45010E-04	8,95518E-04	4,04904E-05
536	1,83351E-03	1,03100E-03	9,55007E-04	5,40164E-05	1,63725E-03	9,03140E-04	8,91313E-04	5,18097E-05	1,72283E-03	9,44530E-04	8,88539E-04	4,88203E-05
537	1,91175E-03	1,02911E-03	9,77310E-04	7,45469E-05	1,68667E-03	9,23753E-04	8,82010E-04	7,60162E-05	1,81444E-03	9,65793E-04	9,17034E-04	6,72690E-05
538	1,96657E-03	1,06871E-03	1,01169E-03	1,13394E-04	1,76249E-03	9,70580E-04	9,27905E-04	1,10416E-04	1,85986E-03	1,01865E-03	9,69303E-04	1,03672E-04
539	2,02537E-03	1,13211E-03	1,09042E-03	1,72056E-04	1,84775E-03	1,03080E-03	1,00533E-03	1,66026E-04	1,94104E-03	1,08933E-03	1,03501E-03	1,58974E-04
540	2,12700E-03	1,22783E-03	1,18094E-03	2,41511E-04	1,96297E-03	1,12961E-03	1,09647E-03	2,41824E-04	2,03328E-03	1,17495E-03	1,10959E-03	2,39038E-04
541	2,23571E-03	1,30732E-03	1,26486E-03	3,23610E-04	2,05053E-03	1,18853E-03	1,18348E-03	3,19431E-04	2,13732E-03	1,27046E-03	1,21735E-03	3,15847E-04
542	2,31536E-03	1,39667E-03	1,33910E-03	3,82726E-04	2,11716E-03	1,28582E-03	1,25291E-03	3,87763E-04	2,23524E-03	1,31669E-03	1,30537E-03	3,75600E-04
543	2,43021E-03	1,44425E-03	1,40546E-03	4,28963E-04	2,22834E-03	1,35540E-03	1,31691E-03	4,29515E-04	2,30829E-03	1,40832E-03	1,34675E-03	4,25864E-04
544	2,44661E-03	1,44931E-03	1,43703E-03	4,38492E-04	2,24426E-03	1,36281E-03	1,32734E-03	4,33987E-04	2,36070E-03	1,42959E-03	1,36327E-03	4,25854E-04
545	2,43461E-03	1,43809E-03	1,39425E-03	4,06017E-04	2,23599E-03	1,33013E-03	1,30933E-03	3,94172E-04	2,33906E-03	1,38696E-03	1,34164E-03	3,83863E-04
546	2,43647E-03	1,37708E-03	1,34274E-03	3,21530E-04	2,19466E-03	1,24405E-03	1,25457E-03	3,27474E-04	2,29143E-03	1,31744E-03	1,29517E-03	3,20254E-04
547	2,35588E-03	1,34013E-03	1,26688E-03	2,56122E-04	2,15606E-03	1,22795E-03	1,17923E-03	2,54172E-04	2,25573E-03	1,27547E-03	1,21556E-03	2,37342E-04
548	2,38652E-03	1,29659E-03	1,25022E-03	1,98296E-04	2,14860E-03	1,17913E-03	1,13077E-03	1,87263E-04	2,24082E-03	1,23758E-03	1,18808E-03	1,86718E-04
549	2,36701E-03	1,27231E-03	1,21884E-03	1,54355E-04	2,14317E-03	1,13955E-03	1,09567E-03	1,49866E-04	2,23984E-03	1,19566E-03	1,14778E-03	1,45435E-04
550	2,35042E-03	1,24822E-03	1,22478E-03	1,19469E-04	2,14404E-03	1,12311E-03	1,08781E-03	1,24521E-04	2,25853E-03	1,19799E-03	1,12098E-03	1,23578E-04
551	2,37841E-03	1,24402E-03	1,17933E-03	1,06952E-04	2,16235E-03	1,13042E-03	1,08798E-03	1,05514E-04	2,28107E-03	1,18812E-03	1,14009E-03	1,02282E-04
552	2,44164E-03	1,24739E-03	1,20477E-03	9,29892E-05	2,20124E-03	1,15645E-03	1,07981E-03	8,53742E-05	2,27117E-03	1,18815E-03	1,16615E-03	8,28637E-05
553	2,42603E-03	1,25426E-03	1,22674E-03	7,56445E-05	2,19366E-03	1,12989E-03	1,09029E-03	7,68306E-05	2,30774E-03	1,17532E-03	1,15719E-03	6,94893E-05
554	2,48469E-03	1,26292E-03	1,23458E-03	6,19144E-05	2,23362E-03	1,13378E-03	1,09785E-03	6,15980E-05	2,32894E-03	1,18425E-03	1,15038E-03	5,71010E-05
555	2,50715E-03	1,25577E-03	1,22182E-03	5,57225E-05	2,24931E-03	1,15069E-03	1,10249E-03	5,02108E-05	2,34766E-03	1,19837E-03	1,16571E-03	4,96329E-05
556	2,55481E-03	1,26642E-03	1,23023E-03	4,83732E-05	2,28977E-03	1,16292E-03	1,11054E-03	4,14042E-05	2,38814E-03	1,21151E-03	1,15854E-03	4,00676E-05
557	2,58395E-03	1,28841E-03	1,26565E-03	4,09761E-05	2,33279E-03	1,17065E-03	1,13990E-03	4,02039E-05	2,42077E-03	1,23741E-03	1,18554E-03	2,98253E-05
558	2,64940E-03	1,31671E-03	1,27492E-03	4,09925E-05	2,37476E-03	1,23027E-03	1,14725E-03	3,35806E-05	2,48800E-03	1,24969E-03	1,21196E-03	3,42287E-05
559	2,69426E-03	1,34261E-03	1,29422E-03	3,86903E-05	2,41235E-03	1,21858E-03	1,15971E-03	3,74254E-05	2,55165E-03	1,26722E-03	1,22669E-03	3,53555E-05
560	2,73503E-03	1,38369E-03	1,31496E-03	3,63712E-05	2,48348E-03	1,22659E-03	1,17469E-03	3,73643E-05	2,59180E-03	1,29657E-03	1,23232E-03	2,92661E-05
561	2,80497E-03	1,38400E-03	1,36589E-03	4,14865E-05	2,52070E-03	1,27624E-03	1,19982E-03	3,42527E-05	2,62900E-03	1,32117E-03	1,24942E-03	2,90428E-05
562	2,85186E-03	1,42503E-03	1,36584E-03	3,45681E-05	2,54631E-03	1,29007E-03	1,23084E-03	3,28681E-05	2,67704E-03	1,34492E-03	1,29324E-03	3,11156E-05
563	2,89261E-03	1,43983E-03	1,40731E-03	3,70835E-05	2,60542E-03	1,31027E-03	1,24605E-03	2,88121E-05	2,75042E-03	1,36126E-03	1,31230E-03	2,91428E-05
564	2,92312E-03	1,46744E-03	1,40796E-03	3,66061E-05	2,66112E-03	1,33406E-03	1,28957E-03	3,15480E-05	2,77680E-03	1,37495E-03	1,33871E-03	2,94965E-05
565	3,02106E-03	1,49390E-03	1,45192E-03	3,99383E-05	2,70394E-03	1,36310E-03	1,32099E-03	3,27823E-05	2,81787E-03	1,42151E-03	1,37897E-03	3,28287E-05
566	3,06307E-03	1,51045E-03	1,48659E-03	4,11894E-05	2,74971E-03	1,38530E-03	1,30208E-03	3,36288E-05	2,89842E-03	1,43489E-03	1,40464E-03	3,02632E-05
567	3,14612E-03	1,56497E-03	1,48604E-03	4,73070E-05	2,79592E-03	1,46277E-03	1,34589E-03	3,20148E-05	2,93214E-03	1,45761E-03	1,40188E-03	2,93405E-05
568	3,17325E-03	1,55146E-03	1,51215E-03	4,30754E-05	2,88098E-03	1,43867E-03	1,38940E-03	3,78034E-05	3,01979E-03	1,49449E-03	1,43114E-03	3,49287E-05
569	3,24623E-03	1,60667E-03	1,56170E-03	3,83616E-05	2,94437E-03	1,45688E-03	1,39659E-03	3,77185E-05	3,07622E-03	1,50171E-03	1,47561E-03	3,40175E-05
570	3,32301E-03	1,65979E-03	1,59918E-03	3,85011E-05	2,99755E-03	1,48874E-03	1,41657E-03	4,11023E-05	3,16271E-03	1,54433E-03	1,49802E-03	3,42546E-05
571	3,36478E-03	1,67769E-03	1,62260E-03	4,15329E-05	3,03022E-03	1,49685E-03	1,45709E-03	3,83872E-05	3,16694E-03	1,59065E-03	1,53742E-03	3,94050E-05
572	3,45760E-03	1,71403E-03	1,65683E-03	4,12493E-05	3,06332E-03	1,54880E-03	1,52337E-03	3,93116E-05	3,26984E-03	1,61843E-03	1,55666E-03	4,71831E-05
573	3,48833E-03	1,72581E-03	1,68352E-03	5,15002E-05	3,15995E-03	1,58267E-03	1,51919E-03	4,41518E-05	3,30666E-03	1,66544E-03	1,60037E-03	4,30044E-05
574	3,57004E-03	1,76428E-03	1,73084E-03	5,09707E-05	3,20876E-03	1,59732E-03	1,56757E-03	5,01304E-05	3,35780E-03	1,67400E-03	1,62738E-03	4,93601E-05
575	3,65483E-03	1,80284E-03	1,74202E-03	6,02069E-05	3,27851E-03	1,65478E-03	1,59368E-03	5,78375E-05	3,41947E-03	1,74017E-03	1,65685E-03	5,33262E-05
576	3,70146E-03	1,85777E-03	1,79028E-03	7,40709E-05	3,34325E-03	1,70388E-03	1,62943E-03	7,13017E-05	3,52896E-03	1,76179E-03	1,70976E-03	6,54889E-05
577	3,80515E-03	1,87468E-03	1,83789E-03	8,96215E-05	3,40370E-03	1,72113E-03	1,64820E-03	8,48155E-05	3,58094E-03	1,80034E-03	1,73066E-03	7,14690E-05
578	3,88163E-03	1,94099E-03	1,86447E-03	8,66154E-05	3,46431E-03	1,75519E-03	1,70464E-03	8,97933E-05	3,66997E-03	1,82986E-03	1,78379E-03	8,92620E-05
579	3,92960E-03	1,96600E-03	1,92188E-03	9,51864E-05	3,56280E-03	1,79573E-03	1,75373E-03	9,02947E-05	3,74569E-03	1,89105E-03	1,81395E-03	8,50912E-05
580	4,01743E-03	2,01400E-03	1,96907E-03	9,81266E-05	3,63038E-03	1,82641E-03	1,78077E-03	9,25834E-05	3,78381E-03	1,92998E-03	1,86041E-03	9,02939E-05
581	4,06354E-03	2,04544E-03	1,99805E-03	1,02058E-04	3,72403E-03	1,85837E-03	1,80268E-03	1,06072E-04	3,87608E-03	1,95569E-03	1,89098E-03	9,71730E-05
582	4,17694E-03	2,11001E-03	2,05573E-03	1,14863E-04	3,74343E-03	1,91028E-03	1,83586E-03	1,12496E-04	3,91537E-03	1,98638E-03	1,93955E-03	1,11383E-04
583	4,23123E-03	2,12055E-03	2,08855E-03	1,16375E-04	3,82851E-03	1,93263E-03	1,88049E-03	1,20842E-04	4,06216E-03	2,03727E-03	1,98559E-03	1,12841E-04
584	4,32449E-03	2,17256E-03	2,13072E-03	1,29972E-04	3,91809E-03	1,98659E-03	1,89352E-03	1,28154E-04	4,11842E-03	2,07078E-03	2,02517E-03	1,24256E-04
585	4,38950E-03	2,21105E-03	2,16587E-03	1,43134E-04	3,98367E-03	2,03862E-03	1,94073E-03	1,37274E-04	4,17288E-03	2,12574E-03	2,04956E-03	1,31604E-04
586	4,47569E-03	2,24357E-03	2,18144E-03	1,44060E-04	4,02421E-03	2,08508E-03	1,96909E-03	1,39836E-04	4,25594E-03	2,15795E-03	2,05937E-03	1,40758E-04
587	4,58666E-03	2,30431E-03	2,21541E-03	1,46141E-04	4,08545E-03	2,06996E-03	2,05262E-03	1,42750E-04	4,32772E-03	2,18407E-03	2,08507E-03	1,38876E-04
588	4,59015E-03	2,29979E-03	2,25952E-03	1,33957E-04	4,19305E-03	2,11272E-03	2,03930E-03	1,35122E-04	4,38767E-03	2,18289E-03	2,13250E-03	1,39116E-04
589	4,65616E-03	2,33272E-03	2,25972E-03	1,32614E-04	4,25505E-03	2,15047E-03	2,07249E-03	1,35562E-04	4,43571E-03	2,22475E-03	2,14575E-03	1,25843E-04
590	4,74592E-03	2,37044E-03	2,31042E-03	1,30846E-04	4,27767E-03	2,16405E-03	2,10557E-03	1,30785E-04	4,52902E-03	2,26554E-03	2,17169E-03	1,25377E-04
591	4,81303E-03	2,39287E-03	2,33474E-03	1,30309E-04	4,33944E-03	2,17080E-03	2,12649E-03	1,28652E-04	4,56241E-03	2,30683E-03	2,23676E-03	1,15073E-04
592	4,89418E-03	2,43022E-03	2,37946E-03	1,24017E-04	4,40149E-03	2,22719E-03	2,14159E-03	1,18462E-04	4,63408E-03	2,29793E-03	2,25977E-03	1,13331E-04
593	4,91447E-03	2,46090E-03	2,41448E-03	1,13431E-04	4,44027E-03	2,25013E-03	2,17112E-03	1,06816E-04	4,66219E-03	2,30184E-03	2,27577E-03	9,81049E-05
594	4,98721E-03	2,48973E-03	2,41806E-03	1,03603E-04	4,51960E-03	2,27806E-03	2,19859E-03	9,91036E-05	4,74227E-03	2,33266E-03	2,25423E-03	9,79565E-05
595	5,05332E-03	2,49830E-03	2,45256E-03	1,01939E-04	4,55195E-03	2,29179E-03	2,19341E-03	9,44330E-05	4,77286E-03	2,38406E-03	2,29543E-03	9,12388E-05
596	5,16136E-03	2,55450E-03	2,43871E-03	1,01974E-04	4,58736E-03	2,28945E-03	2,20303E-03	9,24585E-05	4,84885E-03	2,42055E-03	2,30321E-03	9,22993E-05
597	5,14135E-03	2,57143E-03	2,48852E-03	9,98809E-05	4,65097E-03	2,33087E-03	2,24395E-03	9,73729E-05	4,91586E-03	2,43892E-03	2,33793E-03	9,11624E-05
598	5,21069E-03	2,57515E-03	2,53239E-03	1,02185E-04	4,72688E-03	2,35790E-03	2,30234E-03	9,79906E-05	4,94942E-03	2,49031E-03	2,39834E-03	9,40248E-05
599	5,28617E-03	2,60836E-03	2,53371E-03	9,85046E-05	4,77152E-03	2,38951E-03	2,28286E-03	9,53859E-05	4,99724E-03	2,51617E-03	2,42783E-03	9,30524E-05
600	5,35223E-03	2,64998E-03	2,55416E-03	9,66708E-05	4,85035E-03	2,42702E-03	2,33191E-03	9,28109E-05	5,06979E-03	2,52514E-03	2,43621E-03	9,43373E-05
601	5,39451E-03	2,67763E-03	2,60959E-03	9,61666E-05	4,86563E-03	2,40837E-03	2,32810E-03	8,56114E-05	5,11113E-03	2,53218E-03	2,45788E-03	8,72393E-05
602	5,44021E-03	2,72918E-03	2,64413E-03	9,04960E-05	4,93986E-03	2,46363E-03	2,36339E-03	8,64582E-05	5,16707E-03	2,56788E-03	2,47049E-03	8,08203E-05
603	5,53621E-03	2,72570E-03	2,65141E-03	8,64639E-05	4,96640E-03	2,49163E-03	2,38715E-03	8,59923E-05	5,22432E-03	2,58059E-03	2,50973E-03	7,91843E-05
604	5,55573E-03	2,74942E-03	2,67196E-03	9,43634E-05	5,01081E-03	2,49121E-03	2,40959E-03	9,16208E-05	5,29969E-03	2,61808E-03	2,55915E-03	8,46980E-05
605	5,63121E-03	2,78387E-03	2,70899E-03	9,73045E-05	5,04901E-03	2,51058E-03	2,42999E-03	9,97099E-05	5,36470E-03	2,66073E-03	2,57648E-03	9,27857E-05
606	5,67540E-03	2,86405E-03	2,75213E-03	1,18828E-04	5,16641E-03	2,54415E-03	2,49195E-03	1,13461E-04	5,40105E-03	2,68550E-03	2,59453E-03	1,13186E-04
607	5,75766E-03	2,90295E-03	2,80824E-03	1,80909E-04	5,22331E-03	2,63572E-03	2,55835E-03	1,80252E-04	5,49940E-03	2,76478E-03	2,71553E-03	1,78971E-04
608	5,96149E-03	3,05375E-03	2,97022E-03	3,21113E-04	5,41734E-03	2,81147E-03	2,71984E-03	3,26234E-04	5,66794E-03	2,92126E-03	2,85125E-03	3,18038E-04
609	6,20612E-03	3,25568E-03	3,17015E-03	4,87625E-04	5,64928E-03	3,02054E-03	2,93449E-03	5,00481E-04	5,86619E-03	3,10225E-03	3,04090E-03	4,89961E-04
610	6,33364E-03	3,40866E-03	3,32567E-03	6,24266E-04	5,82109E-03	3,12808E-03	3,09592E-03	6,32857E-04	6,06800E-03	3,24789E-03	3,21134E-03	6,29347E-04
611	6,33627E-03	3,44368E-03	3,33355E-03	6,62699E-04	5,82300E-03	3,16786E-03	3,06974E-03	6,56499E-04	6,09677E-03	3,30457E-03	3,22288E-03	6,55035E-04
612	6,33038E-03	3,40235E-03	3,34434E-03	5,79096E-04	5,74581E-03	3,10563E-03	3,03853E-03	5,81047E-04	6,05917E-03	3,28819E-03	3,15533E-03	5,76683E-04
613	6,30799E-03	3,34960E-03	3,21481E-03	4,71829E-04	5,69556E-03	3,01886E-03	2,95216E-03	4,61782E-04	6,00100E-03	3,18488E-03	3,08207E-03	4,68335E-04
614	6,22749E-03	3,19773E-03	3,10842E-03	3,64680E-04	5,64238E-03	2,91592E-03	2,84141E-03	3,56390E-04	5,88559E-03	3,04092E-03	2,97182E-03	3,56970E-04
615	6,16824E-03	3,11572E-03	3,05288E-03	2,83230E-04	5,56526E-03	2,84297E-03	2,79390E-03	2,77652E-04	5,84217E-03	2,98508E-03	2,89525E-03	2,79044E-04
616	6,19398E-03	3,08830E-03	3,01686E-03	2,38969E-04	5,53036E-03	2,81702E-03	2,72328E-03	2,36832E-04	5,82681E-03	2,96532E-03	2,88445E-03	2,29757E-04
617	6,14982E-03	3,08640E-03	2,98896E-03	2,19630E-04	5,56502E-03	2,81170E-03	2,71671E-03	2,14047E-04	5,83997E-03	2,96109E-03	2,87717E-03	2,12050E-04
618	6,19137E-03	3,10544E-03	3,01046E-03	2,13871E-04	5,56929E-03	2,80996E-03	2,74284E-03	2,09415E-04	5,82814E-03	2,97498E-03	2,86640E-03	2,05879E-04
619	6,19551E-03	3,09410E-03	3,04887E-03	2,16123E-04	5,61415E-03	2,84374E-03	2,73838E-03	2,16191E-04	5,90986E-03	2,95138E-03	2,87268E-03	2,10048E-04
620	6,20455E-03	3,08373E-03	3,05601E-03	2,14092E-04	5,60639E-03	2,84652E-03	2,74203E-03	2,11824E-04	5,89311E-03	2,98525E-03	2,89380E-03	2,08985E-04
621	6,20708E-03	3,07399E-03	3,03592E-03	2,04672E-04	5,61056E-03	2,83209E-03	2,76932E-03	1,99858E-04	5,90093E-03	2,95721E-03	2,85252E-03	2,08703E-04
622	6,22325E-03	3,08236E-03	3,03789E-03	1,88547E-04	5,66087E-03	2,84795E-03	2,75436E-03	1,87899E-04	5,89245E-03	2,94631E-03	2,85803E-03	1,85415E-04
623	6,23606E-03	3,09757E-03	3,00850E-03	1,73115E-04	5,57458E-03	2,81526E-03	2,71483E-03	1,73741E-04	5,87384E-03	2,91653E-03	2,85528E-03	1,68856E-04
624	6,21284E-03	3,08424E-03	3,02501E-03	1,59716E-04	5,55802E-03	2,79484E-03	2,71060E-03	1,56223E-04	5,87288E-03	2,92661E-03	2,84362E-03	1,54546E-04
625	6,19228E-03	3,07906E-03	3,01309E-03	1,49321E-04	5,58804E-03	2,76343E-03	2,69374E-03	1,41894E-04	5,89761E-03	2,91625E-03	2,83966E-03	1,45002E-04
626	6,15703E-03	3,05944E-03	3,00457E-03	1,40083E-04	5,61700E-03	2,78567E-03	2,69274E-03	1,36570E-04	5,84230E-03	2,92211E-03	2,84060E-03	1,37622E-04
627	6,20296E-03	3,07533E-03	2,96484E-03	1,40271E-04	5,57091E-03	2,74629E-03	2,69525E-03	1,40346E-04	5,88568E-03	2,88925E-03	2,83687E-03	1,37261E-04
628	6,21118E-03	3,06452E-03	2,97503E-03	1,50931E-04	5,61996E-03	2,77774E-03	2,69050E-03	1,50117E-04	5,87686E-03	2,88192E-03	2,84078E-03	1,44615E-04
629	6,21756E-03	3,05912E-03	2,98907E-03	1,61104E-04	5,59701E-03	2,79439E-03	2,71177E-03	1,51748E-04	5,85648E-03	2,92972E-03	2,84123E-03	1,48401E-04
630	6,21178E-03	3,06131E-03	2,97525E-03	1,60251E-04	5,61487E-03	2,76799E-03	2,71861E-03	1,51731E-04	5,83385E-03	2,87837E-03	2,83986E-03	1,54265E-04
631	6,15789E-03	3,02945E-03	2,97717E-03	1,41983E-04	5,55125E-03	2,74183E-03	2,70501E-03	1,32936E-04	5,84322E-03	2,88316E-03	2,79134E-03	1,37755E-04
632	6,11721E-03	2,99832E-03	2,93051E-03	1,15720E-04	5,49306E-03	2,72067E-03	2,66192E-03	1,14532E-04	5,82215E-03	2,82224E-03	2,77636E-03	1,15098E-04
633	6,07605E-03	2,97148E-03	2,90165E-03	9,77548E-05	5,47791E-03	2,68721E-03	2,62705E-03	9,28722E-05	5,76874E-03	2,82430E-03	2,74817E-03	9,48678E-05
634	6,07824E-03	2,93410E-03	2,88523E-03	8,35719E-05	5,44308E-03	2,67432E-03	2,62592E-03	7,51995E-05	5,69687E-03	2,80727E-03	2,72645E-03	7,96247E-05
635	6,07937E-03	2,93455E-03	2,87700E-03	7,76985E-05	5,42686E-03	2,68237E-03	2,60012E-03	6,77591E-05	5,67667E-03	2,83486E-03	2,69566E-03	7,37892E-05
636	6,02731E-03	2,91091E-03	2,85128E-03	7,47945E-05	5,38903E-03	2,63832E-03	2,59520E-03	6,45601E-05	5,68062E-03	2,75390E-03	2,70325E-03	6,62905E-05
637	5,99760E-03	2,88642E-03	2,82278E-03	7,10434E-05	5,39309E-03	2,62262E-03	2,55686E-03	6,56882E-05	5,65623E-03	2,76526E-03	2,70500E-03	6,18424E-05
638	5,99088E-03	2,89264E-03	2,80171E-03	6,79257E-05	5,41015E-03	2,61229E-03	2,56345E-03	6,31639E-05	5,63740E-03	2,73298E-03	2,66342E-03	6,21469E-05
639	5,94092E-03	2,86432E-03	2,80654E-03	6,95013E-05	5,32612E-03	2,59808E-03	2,53063E-03	6,38403E-05	5,59961E-03	2,73298E-03	2,66439E-03	6,71197E-05
640	5,92772E-03	2,87643E-03	2,78345E-03	6,97512E-05	5,27256E-03	2,59825E-03	2,52826E-03	6,28888E-05	5,56458E-03	2,67895E-03	2,66730E-03	6,09971E-05
641	5,84647E-03	2,84734E-03	2,79564E-03	6,73535E-05	5,26994E-03	2,56652E-03	2,52446E-03	6,83434E-05	5,54049E-03	2,70410E-03	2,60801E-03	6,73249E-05
642	5,87590E-03	2,79789E-03	2,76753E-03	7,00356E-05	5,25988E-03	2,55330E-03	2,50632E-03	6,63827E-05	5,53110E-03	2,67312E-03	2,60319E-03	6,64262E-05
643	5,76114E-03	2,79806E-03	2,74738E-03	7,10701E-05	5,22736E-03	2,55223E-03	2,50108E-03	6,87529E-05	5,48360E-03	2,65195E-03	2,58716E-03	6,62226E-05
644	5,74372E-03	2,75917E-03	2,71763E-03	7,03554E-05	5,22551E-03	2,52555E-03	2,44783E-03	6,61781E-05	5,44579E-03	2,65268E-03	2,55703E-03	7,06968E-05
645	5,70907E-03	2,73295E-03	2,71241E-03	7,18824E-05	5,17296E-03	2,44471E-03	2,46030E-03	6,15012E-05	5,42535E-03	2,59722E-03	2,56655E-03	6,56104E-05
646	5,68890E-03	2,69819E-03	2,68827E-03	7,37305E-05	5,12179E-03	2,48403E-03	2,43216E-03	6,58478E-05	5,36705E-03	2,63022E-03	2,54462E-03	6,55672E-05
647	5,65834E-03	2,70626E-03	2,68131E-03	7,45439E-05	5,10061E-03	2,44868E-03	2,41028E-03	6,88383E-05	5,33484E-03	2,59030E-03	2,55928E-03	7,34728E-05
648	5,60184E-03	2,68305E-03	2,66205E-03	7,53103E-05	5,04922E-03	2,44262E-03	2,40309E-03	7,28757E-05	5,30876E-03	2,58691E-03	2,51017E-03	7,20294E-05
649	5,52106E-03	2,66275E-03	2,62881E-03	8,43565E-05	5,01196E-03	2,43422E-03	2,39419E-03	8,41982E-05	5,28698E-03	2,57387E-03	2,48557E-03	8,14432E-05
650	5,52364E-03	2,62060E-03	2,60776E-03	7,95203E-05	4,98900E-03	2,43580E-03	2,37612E-03	7,81247E-05	5,20365E-03	2,51679E-03	2,48617E-03	8,53142E-05
651	5,46590E-03	2,62909E-03	2,57272E-03	8,46675E-05	4,91207E-03	2,36559E-03	2,34149E-03	7,25889E-05	5,18585E-03	2,50889E-03	2,45665E-03	7,48237E-05
652	5,39892E-03	2,60503E-03	2,54426E-03	7,34013E-05	4,87228E-03	2,33745E-03	2,29217E-03	7,34873E-05	5,13756E-03	2,47512E-03	2,42022E-03	6,91075E-05
653	5,36138E-03	2,56159E-03	2,54073E-03	6,93969E-05	4,83747E-03	2,33217E-03	2,26058E-03	6,27218E-05	5,06290E-03	2,44750E-03	2,39401E-03	6,58966E-05
654	5,29851E-03	2,56060E-03	2,48779E-03	6,43208E-05	4,74827E-03	2,27149E-03	2,27939E-03	5,69952E-05	5,00032E-03	2,36451E-03	2,38775E-03	5,75456E-05
655	5,22571E-03	2,49568E-03	2,46891E-03	5,82258E-05	4,75073E-03	2,25298E-03	2,24499E-03	5,64096E-05	4,92252E-03	2,36048E-03	2,33053E-03	5,80887E-05
656	5,17345E-03	2,44431E-03	2,43049E-03	5,63455E-05	4,63746E-03	2,23441E-03	2,20907E-03	5,44612E-05	4,90576E-03	2,35837E-03	2,29656E-03	5,68375E-05
657	5,10963E-03	2,42564E-03	2,41173E-03	6,09153E-05	4,57144E-03	2,23371E-03	2,17050E-03	5,13068E-05	4,84837E-03	2,32503E-03	2,28325E-03	5,61830E-05
658	5,05374E-03	2,40000E-03	2,36655E-03	6,02507E-05	4,55188E-03	2,20669E-03	2,14714E-03	4,99914E-05	4,78279E-03	2,28454E-03	2,27198E-03	5,00403E-05
659	4,96126E-03	2,39166E-03	2,33022E-03	5,71375E-05	4,50478E-03	2,16761E-03	2,12217E-03	5,70536E-05	4,75276E-03	2,25262E-03	2,23990E-03	5,49456E-05
660	4,92940E-03	2,36262E-03	2,33188E-03	5,86576E-05	4,44147E-03	2,16644E-03	2,07904E-03	5,86745E-05	4,67370E-03	2,22137E-03	2,18058E-03	5,98853E-05
661	4,89554E-03	2,34959E-03	2,29456E-03	6,36687E-05	4,37239E-03	2,12442E-03	2,05019E-03	5,74116E-05	4,60163E-03	2,19412E-03	2,16868E-03	5,87267E-05
662	4,80252E-03	2,31892E-03	2,26560E-03	6,99210E-05	4,34435E-03	2,10138E-03	2,02516E-03	5,94373E-05	4,56081E-03	2,18322E-03	2,14279E-03	5,84618E-05
663	4,74975E-03	2,27426E-03	2,21967E-03	6,04945E-05	4,28084E-03	2,07745E-03	2,00386E-03	5,33851E-05	4,49198E-03	2,15878E-03	2,12830E-03	6,59347E-05
664	4,70009E-03	2,23015E-03	2,21338E-03	6,39988E-05	4,22654E-03	2,02183E-03	1,98824E-03	5,89057E-05	4,44456E-03	2,12828E-03	2,07751E-03	5,25214E-05
665	4,66045E-03	2,18843E-03	2,16005E-03	5,77408E-05	4,15910E-03	1,97819E-03	1,95746E-03	5,63722E-05	4,39335E-03	2,11191E-03	2,03920E-03	5,67136E-05
666	4,56567E-03	2,16681E-03	2,14317E-03	6,04007E-05	4,11870E-03	1,96243E-03	1,92765E-03	5,53654E-05	4,30844E-03	2,06993E-03	2,01652E-03	5,46593E-05
667	4,53793E-03	2,11909E-03	2,11447E-03	5,93484E-05	4,06327E-03	1,93530E-03	1,91467E-03	5,60346E-05	4,23837E-03	2,03353E-03	2,01034E-03	4,97744E-05
668	4,46730E-03	2,08663E-03	2,06506E-03	5,04572E-05	3,96941E-03	1,88173E-03	1,89738E-03	5,43018E-05	4,18481E-03	1,98645E-03	1,97248E-03	5,14824E-05
669	4,35106E-03	2,05835E-03	2,04949E-03	4,94840E-05	3,91095E-03	1,87912E-03	1,85802E-03	5,17263E-05	4,12072E-03	1,95756E-03	1,93231E-03	5,30211E-05
670	4,29374E-03	2,02057E-03	2,01318E-03	5,28726E-05	3,85647E-03	1,83307E-03	1,83577E-03	4,95710E-05	4,04757E-03	1,93408E-03	1,89340E-03	5,17877E-05
671	4,24862E-03	1,99794E-03	1,97139E-03	5,15066E-05	3,82194E-03	1,79870E-03	1,79157E-03	4,32537E-05	4,00725E-03	1,93527E-03	1,86987E-03	4,95623E-05
672	4,16653E-03	1,96861E-03	1,95241E-03	4,91665E-05	3,78363E-03	1,77922E-03	1,74223E-03	4,67046E-05	3,93353E-03	1,88248E-03	1,83618E-03	5,22984E-05
673	4,11613E-03	1,91929E-03	1,91148E-03	5,15179E-05	3,68856E-03	1,75728E-03	1,72813E-03	4,49723E-05	3,87496E-03	1,85352E-03	1,82262E-03	4,22300E-05
674	4,04492E-03	1,90241E-03	1,89866E-03	5,22574E-05	3,61836E-03	1,73142E-03	1,69326E-03	4,70376E-05	3,81130E-03	1,81218E-03	1,80919E-03	4,39314E-05
675	3,95643E-03	1,85463E-03	1,86597E-03	4,72844E-05	3,58718E-03	1,67348E-03	1,65152E-03	4,44954E-05	3,75985E-03	1,76477E-03	1,76152E-03	4,55317E-05
676	3,91340E-03	1,84436E-03	1,81553E-03	4,28633E-05	3,51741E-03	1,63092E-03	1,63122E-03	4,77192E-05	3,69440E-03	1,74108E-03	1,72742E-03	4,33142E-05
677	3,83125E-03	1,80690E-03	1,79704E-03	4,75768E-05	3,45737E-03	1,65403E-03	1,61816E-03	4,73333E-05	3,64405E-03	1,69962E-03	1,70459E-03	4,64988E-05
678	3,81469E-03	1,78622E-03	1,77086E-03	5,04808E-05	3,38301E-03	1,62548E-03	1,59767E-03	4,64796E-05	3,59237E-03	1,67052E-03	1,65141E-03	4,77162E-05
679	3,71663E-03	1,74215E-03	1,73381E-03	5,17314E-05	3,34398E-03	1,58047E-03	1,55595E-03	4,02978E-05	3,48718E-03	1,65848E-03	1,64868E-03	4,69776E-05
680	3,64341E-03	1,72153E-03	1,71176E-03	4,52104E-05	3,27202E-03	1,53992E-03	1,51652E-03	4,29929E-05	3,42543E-03	1,62417E-03	1,61401E-03	4,63930E-05
681	3,58545E-03	1,67914E-03	1,68092E-03	4,38820E-05	3,21037E-03	1,50902E-03	1,49131E-03	3,65657E-05	3,35515E-03	1,60009E-03	1,59490E-03	3,92228E-05
682	3,54026E-03	1,63509E-03	1,63080E-03	4,34927E-05	3,18677E-03	1,48436E-03	1,45963E-03	3,86688E-05	3,31726E-03	1,55786E-03	1,54832E-03	4,45062E-05
683	3,49810E-03	1,61476E-03	1,62518E-03	3,62095E-05	3,12326E-03	1,47760E-03	1,45007E-03	3,34629E-05	3,27995E-03	1,54644E-03	1,50634E-03	3,72656E-05
684	3,39960E-03	1,59449E-03	1,56234E-03	4,20976E-05	3,06126E-03	1,44275E-03	1,40251E-03	3,72706E-05	3,20903E-03	1,51700E-03	1,49100E-03	3,61441E-05
685	3,33371E-03	1,53945E-03	1,53862E-03	4,54864E-05	2,98836E-03	1,41059E-03	1,38314E-03	4,01734E-05	3,15420E-03	1,47895E-03	1,46032E-03	4,42459E-05
686	3,26824E-03	1,51645E-03	1,50410E-03	4,58018E-05	2,92666E-03	1,39101E-03	1,38165E-03	4,52897E-05	3,08704E-03	1,46785E-03	1,45078E-03	4,13227E-05
687	3,21669E-03	1,49396E-03	1,49710E-03	5,19892E-05	2,89135E-03	1,35188E-03	1,34624E-03	4,25452E-05	3,06384E-03	1,42254E-03	1,41348E-03	4,38090E-05
688	3,13313E-03	1,47606E-03	1,44690E-03	4,31594E-05	2,84301E-03	1,33826E-03	1,32068E-03	3,89069E-05	2,96906E-03	1,38893E-03	1,38318E-03	3,92754E-05
689	3,09557E-03	1,45968E-03	1,41359E-03	3,84765E-05	2,78082E-03	1,31471E-03	1,29510E-03	3,15482E-05	2,93501E-03	1,34104E-03	1,36367E-03	3,55193E-05
690	3,01710E-03	1,40660E-03	1,38032E-03	3,58941E-05	2,73163E-03	1,27402E-03	1,25197E-03	3,87337E-05	2,87716E-03	1,34303E-03	1,30918E-03	3,55353E-05
691	2,97424E-03	1,35521E-03	1,36579E-03	3,35499E-05	2,64965E-03	1,26436E-03	1,23309E-03	4,17501E-05	2,81474E-03	1,29606E-03	1,28481E-03	3,25241E-05
692	2,93317E-03	1,36353E-03	1,35305E-03	3,93208E-05	2,63352E-03	1,22735E-03	1,22325E-03	3,71247E-05	2,75163E-03	1,29978E-03	1,27833E-03	3,92316E-05
693	2,83634E-03	1,33077E-03	1,32467E-03	4,32612E-05	2,57504E-03	1,21326E-03	1,17549E-03	3,72150E-05	2,70895E-03	1,25987E-03	1,23793E-03	4,15345E-05
694	2,80041E-03	1,30356E-03	1,30013E-03	4,45417E-05	2,51563E-03	1,18666E-03	1,18558E-03	3,86725E-05	2,66805E-03	1,23915E-03	1,21852E-03	3,77466E-05
695	2,76504E-03	1,28886E-03	1,27511E-03	4,13140E-05	2,46750E-03	1,14331E-03	1,15807E-03	4,23272E-05	2,59443E-03	1,20548E-03	1,19781E-03	3,81289E-05
696	2,63620E-03	1,25697E-03	1,25592E-03	3,55084E-05	2,38596E-03	1,12382E-03	1,13149E-03	3,46170E-05	2,51233E-03	1,17151E-03	1,17412E-03	3,55937E-05
697	2,63014E-03	1,20552E-03	1,21040E-03	3,36741E-05	2,36442E-03	1,08575E-03	1,06721E-03	3,36736E-05	2,48930E-03	1,14880E-03	1,15496E-03	3,00290E-05
698	2,56027E-03	1,17729E-03	1,18967E-03	2,56397E-05	2,30394E-03	1,06337E-03	1,04842E-03	2,67581E-05	2,40383E-03	1,10996E-03	1,12593E-03	2,65013E-05
699	2,51078E-03	1,15575E-03	1,14580E-03	2,31760E-05	2,24484E-03	1,05942E-03	1,02785E-03	2,30533E-05	2,33927E-03	1,10355E-03	1,09361E-03	2,58759E-05
700	2,45593E-03	1,14491E-03	1,11260E-03	2,29922E-05	2,21711E-03	1,02569E-03	1,02047E-03	2,72436E-05	2,33078E-03	1,10137E-03	1,09639E-03	2,72287E-05
701	2,40844E-03	1,07970E-03	1,11216E-03	3,11561E-05	2,13976E-03	9,87809E-04	9,84482E-04	2,81242E-05	2,22218E-03	1,04092E-03	1,04538E-03	2,43676E-05
702	2,33169E-03	1,08488E-03	1,08135E-03	3,46271E-05	2,10406E-03	9,92089E-04	9,73395E-04	2,86784E-05	2,19836E-03	1,02729E-03	1,02154E-03	2,94031E-05
703	2,31732E-03	1,05787E-03	1,06978E-03	3,60932E-05	2,05284E-03	9,52492E-04	9,57525E-04	3,47761E-05	2,18092E-03	1,00115E-03	1,01345E-03	3,44376E-05
704	2,27711E-03	1,05436E-03	1,07661E-03	5,22882E-05	2,01179E-03	9,52078E-04	9,45334E-04	5,10262E-05	2,13925E-03	1,01649E-03	1,00501E-03	4,55970E-05
705	2,20557E-03	1,04879E-03	1,04105E-03	6,69727E-05	2,01386E-03	9,40090E-04	9,59742E-04	6,42697E-05	2,13687E-03	9,95867E-04	9,85591E-04	6,55481E-05
706	2,22193E-03	1,05045E-03	1,05038E-03	7,37945E-05	1,98462E-03	9,47407E-04	9,41716E-04	7,75458E-05	2,06257E-03	9,95078E-04	9,91451E-04	7,99629E-05
707	2,14800E-03	1,01593E-03	1,01556E-03	8,16522E-05	1,92833E-03	9,38161E-04	9,13989E-04	7,95934E-05	2,03001E-03	9,61929E-04	9,64853E-04	8,22751E-05
708	2,08539E-03	9,99021E-04	1,01154E-03	7,34244E-05	1,86669E-03	9,19144E-04	8,82248E-04	8,24658E-05	1,99631E-03	9,45822E-04	9,43002E-04	7,69878E-05
709	2,04538E-03	9,62584E-04	9,68552E-04	6,39502E-05	1,82801E-03	8,98607E-04	8,67478E-04	6,93191E-05	1,93237E-03	8,99326E-04	9,20678E-04	6,36448E-05
710	1,98837E-03	9,30076E-04	9,29219E-04	6,01867E-05	1,78161E-03	8,38953E-04	8,34048E-04	6,76362E-05	1,90760E-03	8,87485E-04	8,96371E-04	5,90829E-05
711	1,93981E-03	9,14678E-04	8,93505E-04	5,92118E-05	1,73692E-03	8,02162E-04	8,14395E-04	5,82357E-05	1,83415E-03	8,47436E-04	8,48628E-04	5,95249E-05
712	1,88918E-03	8,95571E-04	8,83999E-04	5,00220E-05	1,68936E-03	7,91949E-04	8,05512E-04	4,67972E-05	1,80468E-03	8,30081E-04	8,53506E-04	5,00903E-05
713	1,83608E-03	8,38167E-04	8,33815E-04	3,71875E-05	1,65006E-03	7,45176E-04	7,65758E-04	3,76751E-05	1,74270E-03	8,00348E-04	8,12114E-04	3,43431E-05
714	1,77709E-03	8,06996E-04	8,33561E-04	3,57882E-05	1,59263E-03	7,46194E-04	7,29864E-04	2,77576E-05	1,66724E-03	7,75666E-04	7,84229E-04	2,39943E-05
715	1,73949E-03	7,72030E-04	7,97970E-04	2,66595E-05	1,53926E-03	7,10133E-04	7,13770E-04	1,62969E-05	1,63311E-03	7,27249E-04	7,42228E-04	2,03757E-05
716	1,68810E-03	7,72847E-04	7,55083E-04	2,21702E-05	1,50224E-03	6,86544E-04	6,95577E-04	1,40805E-05	1,58600E-03	7,30529E-04	7,22626E-04	2,15252E-05
717	1,61629E-03	7,65948E-04	7,45566E-04	1,49991E-05	1,46444E-03	6,69828E-04	6,72511E-04	1,30147E-05	1,55072E-03	7,16977E-04	7,14838E-04	1,73051E-05
718	1,56966E-03	7,16110E-04	7,43585E-04	1,30681E-05	1,43213E-03	6,59597E-04	6,57173E-04	1,66490E-05	1,50287E-03	6,99921E-04	7,03721E-04	1,43972E-05
719	1,57157E-03	7,14479E-04	7,11318E-04	1,48833E-05	1,41222E-03	6,41277E-04	6,58755E-04	1,22187E-05	1,47474E-03	6,59543E-04	6,90129E-04	1,04301E-05
720	1,54841E-03	6,95835E-04	6,98631E-04	1,35727E-05	1,35797E-03	6,35463E-04	6,24354E-04	1,33037E-05	1,45021E-03	6,65239E-04	6,46081E-04	1,43715E-05
721	1,48629E-03	6,78234E-04	6,76412E-04	1,55312E-05	1,35127E-03	6,21151E-04	6,03662E-04	1,28040E-05	1,42208E-03	6,50840E-04	6,39520E-04	1,69975E-05
722	1,44413E-03	6,56304E-04	6,81243E-04	1,21062E-05	1,31486E-03	5,93735E-04	5,86636E-04	1,53316E-05	1,38104E-03	6,30530E-04	6,26808E-04	2,24156E-05
723	1,42172E-03	6,51233E-04	6,66122E-04	1,60874E-05	1,26649E-03	5,84188E-04	5,66965E-04	1,60665E-05	1,35129E-03	6,23161E-04	6,28339E-04	9,17841E-06
724	1,39007E-03	6,21529E-04	6,46576E-04	1,12676E-05	1,22471E-03	5,66330E-04	5,50504E-04	1,26287E-05	1,30377E-03	5,94487E-04	6,00789E-04	1,02731E-05
725	1,33412E-03	6,10578E-04	6,26064E-04	1,11628E-05	1,20014E-03	5,41552E-04	5,39896E-04	1,01762E-05	1,27167E-03	5,77081E-04	5,73855E-04	1,45341E-05
726	1,31455E-03	6,02480E-04	6,00316E-04	1,56185E-05	1,16792E-03	5,30143E-04	5,38844E-04	1,54590E-05	1,23953E-03	5,57216E-04	5,72368E-04	1,55138E-05
727	1,29218E-03	5,93463E-04	5,84314E-04	1,78717E-05	1,14839E-03	5,42821E-04	5,20067E-04	1,08548E-05	1,20616E-03	5,72152E-04	5,65145E-04	1,33527E-05
728	1,26680E-03	5,78711E-04	5,52981E-04	1,73586E-05	1,12548E-03	4,96526E-04	4,99921E-04	1,49495E-05	1,15959E-03	5,30736E-04	5,35287E-04	1,55375E-05
729	1,23250E-03	5,53231E-04	5,45113E-04	8,67605E-06	1,09474E-03	4,90124E-04	4,82431E-04	1,49605E-05	1,13719E-03	4,99011E-04	5,16727E-04	1,21151E-05
730	1,18709E-03	5,26661E-04	5,28485E-04	1,14971E-05	1,06779E-03	4,79440E-04	4,80978E-04	1,27100E-05	1,13353E-03	4,82145E-04	5,00601E-04	7,52874E-06
731	1,15436E-03	5,12472E-04	5,21992E-04	1,16666E-05	1,02992E-03	4,60582E-04	4,69764E-04	1,49188E-05	1,10013E-03	4,92951E-04	4,74104E-04	9,22523E-06
732	1,14017E-03	5,03137E-04	5,23052E-04	1,15621E-05	1,03642E-03	4,67254E-04	4,64533E-04	8,71197E-06	1,08544E-03	4,78989E-04	4,95688E-04	9,60185E-06
733	1,08552E-03	4,89861E-04	4,89686E-04	1,18460E-05	9,70192E-04	4,48168E-04	4,27099E-04	6,81033E-06	1,02627E-03	4,82291E-04	4,71391E-04	1,13187E-05
734	1,05984E-03	4,69154E-04	4,87711E-04	1,23891E-05	9,49264E-04	4,44574E-04	4,19050E-04	1,13019E-05	1,01512E-03	4,47740E-04	4,67049E-04	1,11360E-05
735	1,04924E-03	4,67718E-04	4,86169E-04	1,37030E-05	9,30390E-04	4,29400E-04	4,18022E-04	1,22240E-05	9,93327E-04	4,39211E-04	4,45981E-04	1,27674E-05
736	1,01059E-03	4,53819E-04	4,65854E-04	1,71482E-05	9,12627E-04	4,08852E-04	4,27641E-04	1,89143E-05	9,47476E-04	4,45377E-04	4,42517E-04	1,72091E-05
737	9,80395E-04	4,42456E-04	4,59780E-04	2,68188E-05	8,94225E-04	4,27280E-04	3,99724E-04	2,29131E-05	9,62709E-04	4,41407E-04	4,28378E-04	2,36988E-05
738	9,61216E-04	4,47575E-04	4,41165E-04	1,85115E-05	8,83434E-04	3,79889E-04	4,08056E-04	1,90934E-05	9,15969E-04	4,15081E-04	4,28037E-04	2,22560E-05
739	9,34782E-04	4,46887E-04	4,23658E-04	1,41428E-05	8,38249E-04	3,56433E-04	3,94912E-04	1,86798E-05	8,81447E-04	4,03765E-04	4,10141E-04	1,26014E-05
740	9,18741E-04	3,91742E-04	4,11430E-04	1,21901E-05	8,23614E-04	3,63356E-04	3,75918E-04	1,31229E-05	8,51665E-04	3,96665E-04	3,98073E-04	1,06277E-05
741	8,86249E-04	3,88927E-04	4,01965E-04	8,60660E-06	7,76303E-04	3,62530E-04	3,59142E-04	9,92837E-06	8,41315E-04	3,79602E-04	3,74589E-04	7,71452E-06
742	8,66598E-04	3,79346E-04	4,03155E-04	4,91687E-06	7,61153E-04	3,49144E-04	3,44249E-04	1,10203E-05	7,95731E-04	3,52875E-04	3,65555E-04	9,62303E-06
743	8,42464E-04	3,67977E-04	3,92672E-04	1,20058E-05	7,37973E-04	3,41436E-04	3,43431E-04	1,14202E-05	8,10443E-04	3,54495E-04	3,51219E-04	6,66909E-06
744	8,21554E-04	3,59724E-04	3,69005E-04	1,21723E-05	7,27519E-04	3,43228E-04	3,35271E-04	9,49506E-06	7,60497E-04	3,46019E-04	3,46333E-04	5,43339E-06
745	7,97871E-04	3,40426E-04	3,54587E-04	1,31790E-05	7,13023E-04	3,26373E-04	3,22529E-04	4,80547E-06	7,66798E-04	3,19742E-04	3,45472E-04	1,06289E-05
746	7,68858E-04	3,45807E-04	3,53980E-04	1,01361E-05	6,77481E-04	3,09219E-04	3,27875E-04	6,39939E-06	7,42073E-04	3,34780E-04	3,24051E-04	9,35185E-06
747	7,46306E-04	3,43942E-04	3,46497E-04	1,29768E-05	6,81276E-04	3,05837E-04	3,12236E-04	1,49776E-05	7,20847E-04	3,27328E-04	3,28307E-04	1,30879E-05
748	7,47336E-04	3,39174E-04	3,47824E-04	2,22033E-05	6,58851E-04	3,23267E-04	3,05614E-04	2,44596E-05	7,22597E-04	3,46471E-04	3,39658E-04	2,49603E-05
749	7,33367E-04	3,65678E-04	3,55314E-04	3,53550E-05	6,87436E-04	3,23970E-04	3,13901E-04	3,83927E-05	7,17677E-04	3,32996E-04	3,36827E-04	3,78675E-05
750	7,56315E-04	3,48642E-04	3,46721E-04	4,55411E-05	6,36307E-04	3,12882E-04	3,17064E-04	4,31745E-05	7,12133E-04	3,28979E-04	3,07170E-04	4,42251E-05
751	7,00165E-04	3,35661E-04	3,28002E-04	4,15173E-05	6,24890E-04	2,96244E-04	2,93156E-04	3,09313E-05	6,76607E-04	3,39624E-04	3,10529E-04	4,23015E-05
752	6,63383E-04	3,21973E-04	2,95044E-04	2,01391E-05	5,95071E-04	2,83847E-04	2,75608E-04	2,08393E-05	6,44744E-04	3,02990E-04	2,91168E-04	1,87559E-05
753	6,34691E-04	2,94134E-04	2,93681E-04	1,24627E-05	5,61817E-04	2,69125E-04	2,71868E-04	7,75241E-06	6,06328E-04	2,89858E-04	2,54082E-04	1,00527E-05
754	5,95999E-04	2,70786E-04	2,90645E-04	1,43755E-05	5,64415E-04	2,68534E-04	2,56895E-04	9,06353E-06	5,70731E-04	2,68992E-04	2,55786E-04	7,22066E-06
755	5,95556E-04	2,64875E-04	2,83646E-04	5,96685E-06	5,40956E-04	2,38833E-04	2,50672E-04	8,19677E-06	5,69456E-04	2,65844E-04	2,68332E-04	6,57217E-06
756	5,85779E-04	2,62750E-04	2,75297E-04	1,04324E-05	5,11976E-04	2,27586E-04	2,21221E-04	5,48886E-06	5,39155E-04	2,39182E-04	2,45765E-04	3,76242E-06
757	5,57789E-04	2,32044E-04	2,65367E-04	5,84191E-06	4,84322E-04	2,17351E-04	2,17210E-04	4,24304E-06	5,38673E-04	2,20682E-04	2,45914E-04	3,93119E-06
758	5,62829E-04	2,47613E-04	2,34904E-04	9,10515E-06	4,96752E-04	2,13857E-04	2,31382E-04	9,32195E-06	5,29353E-04	2,25407E-04	2,45929E-04	4,88078E-06
759	5,31319E-04	2,38765E-04	2,38814E-04	1,48253E-05	5,00890E-04	2,18088E-04	2,24160E-04	9,09870E-06	5,09795E-04	2,36335E-04	2,32384E-04	6,27865E-06
760	5,43325E-04	2,50010E-04	2,37859E-04	2,09329E-05	4,72604E-04	2,27585E-04	2,35342E-04	2,29947E-05	5,13339E-04	2,48975E-04	2,50578E-04	2,76803E-05
761	5,58075E-04	2,79325E-04	2,72753E-04	5,99484E-05	5,09467E-04	2,63457E-04	2,58013E-04	6,17402E-05	5,21655E-04	2,80113E-04	2,73839E-04	6,12465E-05
762	5,67765E-04	3,03806E-04	3,18668E-04	9,62525E-05	5,24779E-04	2,63334E-04	2,99821E-04	9,63037E-05	5,55497E-04	2,81509E-04	3,00493E-04	8,59520E-05
763	5,69956E-04	3,14973E-04	2,85755E-04	8,56636E-05	5,19213E-04	2,59871E-04	2,86547E-04	9,34581E-05	5,35891E-04	2,86359E-04	2,78135E-04	9,51643E-05
764	5,16051E-04	2,58793E-04	2,57578E-04	6,32674E-05	4,53251E-04	2,35464E-04	2,38077E-04	5,57846E-05	4,88440E-04	2,45014E-04	2,57371E-04	5,90166E-05
765	4,40156E-04	2,15049E-04	2,11256E-04	1,95415E-05	4,14526E-04	1,88778E-04	1,94704E-04	1,65717E-05	4,38654E-04	2,19147E-04	2,05833E-04	2,60409E-05
766	4,26346E-04	2,06641E-04	1,97135E-04	4,58861E-06	3,98003E-04	1,76167E-04	1,66914E-04	6,18139E-06	4,17125E-04	2,06367E-04	1,89967E-04	1,38864E-05
767	4,20606E-04	1,97884E-04	2,14544E-04	9,76419E-06	3,96987E-04	1,50541E-04	1,79815E-04	8,38141E-06	4,02420E-04	1,94908E-04	2,05373E-04	7,18602E-06
768	4,11347E-04	1,86689E-04	1,94530E-04	1,02132E-05	3,88303E-04	1,78126E-04	1,72351E-04	1,66085E-06	3,98496E-04	1,81153E-04	1,87839E-04	5,19398E-06
769	4,19782E-04	1,88407E-04	1,97294E-04	1,36946E-05	3,87737E-04	1,87341E-04	1,77374E-04	1,00145E-05	4,01604E-04	1,97595E-04	1,85881E-04	8,22331E-06
770	4,16451E-04	1,95956E-04	2,09898E-04	2,52644E-05	3,81016E-04	1,89026E-04	1,90701E-04	2,53512E-05	3,83160E-04	2,00249E-04	1,91391E-04	2,54424E-05
771	4,19890E-04	2,26901E-04	2,08920E-04	4,12299E-05	3,76261E-04	1,82972E-04	1,93095E-04	4,21655E-05	3,92067E-04	1,98443E-04	1,83823E-04	4,22154E-05
772	4,08693E-04	2,07775E-04	2,07755E-04	3,75465E-05	3,65131E-04	1,89631E-04	1,70250E-04	3,74710E-05	3,62205E-04	1,71617E-04	1,78877E-04	2,91611E-05
773	3,79124E-04	1,61427E-04	1,62489E-04	1,59795E-05	3,53168E-04	1,72815E-04	1,51245E-04	2,33077E-05	3,58715E-04	1,57099E-04	1,71603E-04	2,18357E-05
774	3,55718E-04	1,47044E-04	1,51861E-04	9,53574E-06	3,28332E-04	1,55633E-04	1,57877E-04	1,78137E-05	3,26547E-04	1,33190E-04	1,64725E-04	1,16553E-05
775	3,45021E-04	1,55475E-04	1,60094E-04	4,14402E-06	3,14039E-04	1,51085E-04	1,36267E-04	6,27891E-06	3,27140E-04	1,42182E-04	1,48929E-04	5,65518E-07
776	3,27000E-04	1,41072E-04	1,33667E-04	0,00000E+00	2,98110E-04	1,21615E-04	1,21343E-04	9,41401E-06	3,14454E-04	1,38864E-04	1,44501E-04	1,15020E-05
777	3,15996E-04	1,34733E-04	1,53948E-04	1,15274E-06	2,94621E-04	1,34957E-04	1,16466E-04	2,17774E-06	3,00383E-04	1,23372E-04	1,38481E-04	5,84438E-06
778	3,14739E-04	1,29501E-04	1,43871E-04	2,08281E-06	2,83513E-04	1,38195E-04	1,08223E-04	2,60434E-06	2,80074E-04	1,32898E-04	1,32744E-04	5,56092E-06
779	3,08421E-04	1,44061E-04	1,36568E-04	6,29744E-06	2,67000E-04	1,23590E-04	1,20306E-04	1,13325E-06	2,64354E-04	1,21027E-04	1,15777E-04	6,73637E-07
780	2,97396E-04	1,39427E-04	1,40036E-04	4,28605E-06	2,67965E-04	1,20807E-04	1,30821E-04	4,67645E-06	2,70256E-04	1,49032E-04	1,34112E-04	0,00000E+00
