# Supplementary material for: Influence of the Human Field of View on Visual and Non-Visual Quantities in Indoor Environments
Source: Clocks Sleep. 2023 Aug 29;5(3):476–98. doi: 10.3390/clockssleep5030032 (PMC10530223; doi:10.3390/clockssleep5030032)
Supplement: Supplementary file 1 [file clockssleep-05-00032-s001.zip › 05-SI/SI2/Data/TUB-BAuA/vertikal/Parameter.csv]

Bild	Name	E	CCT	MEDI
LS1b.png	LS1	2,76E+02	2410	1,64E+02
LS2b.png	LS2	1,78E+02	5266	2,56E+02
LS3b.png	LS3	1,81E+02	0	3,85E+02
Dimb.png	DIM	6,47E+00	2703	2,77E+00
LS1b.png	LS1_SK	2,54E+02	2128	8,96E+01
LS2b.png	LS2_SK	1,26E+02	10913	2,38E+02
LS3b.png	LS3_SK	1,17E+02	3084	1,11E+02
Dimb.png	DIM_SK	6,10E+00	2726	2,63E+00
LS1b.png	LS1_Mun	2,53E+02	2126	8,89E+01
LS2b.png	LS2_Mun	1,25E+02	11267	2,37E+02
LS3b.png	LS3_Mun	1,15E+02	3035	1,07E+02
Dimb.png	DIM_Mun	6,54E+00	2717	2,85E+00
