# Supplementary material for: Influence of the Human Field of View on Visual and Non-Visual Quantities in Indoor Environments
Source: Clocks Sleep. 2023 Aug 29;5(3):476–98. doi: 10.3390/clockssleep5030032 (PMC10530223; doi:10.3390/clockssleep5030032)
Supplement: Supplementary file 1 [file clockssleep-05-00032-s001.zip › 05-SI/SI2/Data/TUB-BAuA/vertikal/Messdaten.csv]

Name	LS1	LS2	LS3	DIM	LS1_SK	LS2_SK	LS3_SK	DIM_SK	LS1_Mun	LS2_Mun	LS3_Mun	DIM_Mun
380	0,00000E+00	4,44706E-07	5,55943E-06	3,69594E-07	1,87461E-06	8,14574E-06	9,78222E-06	2,04247E-06	2,74185E-05	0,00000E+00	0,00000E+00	2,34609E-06
381	0,00000E+00	1,35120E-06	0,00000E+00	1,12298E-06	5,69583E-06	3,31746E-06	0,00000E+00	2,79244E-06	0,00000E+00	1,24739E-05	0,00000E+00	1,82407E-06
382	5,46906E-07	6,85029E-06	2,02448E-05	0,00000E+00	1,89011E-05	0,00000E+00	0,00000E+00	3,46121E-06	0,00000E+00	1,35862E-05	0,00000E+00	1,98672E-06
383	2,25114E-07	2,81968E-06	8,33305E-06	0,00000E+00	1,94932E-05	0,00000E+00	0,00000E+00	1,72782E-07	0,00000E+00	5,59826E-06	1,59268E-06	0,00000E+00
384	0,00000E+00	0,00000E+00	6,26155E-06	0,00000E+00	7,82438E-07	1,88688E-05	0,00000E+00	0,00000E+00	0,00000E+00	6,31125E-06	1,06390E-07	3,49173E-06
385	0,00000E+00	1,86360E-06	5,32597E-06	4,64024E-07	0,00000E+00	0,00000E+00	0,00000E+00	0,00000E+00	8,47663E-06	0,00000E+00	6,70482E-07	0,00000E+00
386	0,00000E+00	9,42646E-06	2,59827E-05	2,26374E-06	0,00000E+00	0,00000E+00	0,00000E+00	0,00000E+00	0,00000E+00	4,26027E-06	3,27094E-06	0,00000E+00
387	0,00000E+00	2,20508E-05	0,00000E+00	0,00000E+00	0,00000E+00	2,58076E-06	1,90878E-06	0,00000E+00	0,00000E+00	6,39076E-06	0,00000E+00	9,31922E-07
388	0,00000E+00	1,24647E-05	1,31002E-05	0,00000E+00	7,72910E-06	3,57056E-06	1,10413E-06	4,81286E-06	0,00000E+00	0,00000E+00	0,00000E+00	5,39071E-07
389	0,00000E+00	0,00000E+00	3,47669E-06	0,00000E+00	2,13663E-05	3,34373E-07	0,00000E+00	7,74548E-07	0,00000E+00	3,28719E-05	0,00000E+00	5,60986E-06
390	1,27823E-06	1,45551E-07	1,58077E-05	2,01754E-06	8,58972E-07	0,00000E+00	2,58489E-06	9,25218E-07	0,00000E+00	1,61186E-05	0,00000E+00	4,86779E-06
391	1,26884E-05	7,06090E-06	5,00281E-06	1,04910E-05	8,52657E-06	0,00000E+00	0,00000E+00	1,91426E-06	0,00000E+00	0,00000E+00	0,00000E+00	0,00000E+00
392	1,13968E-06	1,42963E-05	2,71918E-05	0,00000E+00	0,00000E+00	0,00000E+00	0,00000E+00	3,98826E-06	0,00000E+00	0,00000E+00	0,00000E+00	2,94701E-06
393	6,72978E-06	3,52110E-05	3,57433E-05	0,00000E+00	0,00000E+00	5,91772E-07	0,00000E+00	2,03080E-07	0,00000E+00	0,00000E+00	0,00000E+00	2,34999E-06
394	1,59944E-06	9,10631E-06	5,12610E-06	0,00000E+00	1,10609E-05	1,62602E-07	4,98282E-06	1,61638E-06	0,00000E+00	1,73698E-05	0,00000E+00	7,20227E-08
395	0,00000E+00	0,00000E+00	1,37973E-07	1,81938E-08	0,00000E+00	0,00000E+00	0,00000E+00	0,00000E+00	0,00000E+00	0,00000E+00	2,61099E-06	0,00000E+00
396	0,00000E+00	3,59257E-06	1,12389E-05	1,33535E-06	0,00000E+00	8,29123E-06	1,01481E-06	6,50794E-07	0,00000E+00	0,00000E+00	1,08191E-05	0,00000E+00
397	5,16366E-06	1,10241E-05	3,41310E-06	1,60368E-06	0,00000E+00	2,54422E-05	6,32413E-06	1,99701E-06	0,00000E+00	0,00000E+00	4,51155E-06	0,00000E+00
398	1,00803E-05	4,55662E-06	9,40501E-06	1,74975E-06	0,00000E+00	0,00000E+00	3,50251E-06	2,55948E-06	0,00000E+00	0,00000E+00	2,64424E-05	0,00000E+00
399	7,63195E-06	1,87450E-06	3,25095E-05	0,00000E+00	1,28127E-05	0,00000E+00	0,00000E+00	1,05292E-06	0,00000E+00	0,00000E+00	1,08778E-05	0,00000E+00
400	1,97052E-05	0,00000E+00	1,94709E-06	0,00000E+00	2,62754E-05	0,00000E+00	0,00000E+00	2,74473E-06	0,00000E+00	0,00000E+00	9,52260E-07	0,00000E+00
401	1,01195E-07	4,60915E-07	1,82689E-05	5,94760E-07	2,39408E-05	2,24555E-05	9,29976E-08	6,60192E-07	1,56397E-06	1,91691E-06	1,34734E-07	6,47049E-06
402	5,98581E-06	6,89800E-06	9,24785E-06	3,39569E-06	7,69473E-06	9,60041E-06	1,11785E-06	3,63431E-06	9,35483E-06	9,75532E-06	6,66995E-07	0,00000E+00
403	8,93580E-06	6,89675E-06	3,08048E-05	6,74339E-07	0,00000E+00	1,43432E-05	1,66357E-06	5,46910E-07	2,40903E-06	1,07230E-05	0,00000E+00	0,00000E+00
404	4,28089E-07	8,98336E-06	1,15481E-05	0,00000E+00	1,89342E-06	3,30839E-06	3,93413E-07	4,54140E-06	0,00000E+00	8,16039E-06	1,22547E-05	0,00000E+00
405	0,00000E+00	5,67920E-06	2,83411E-07	0,00000E+00	9,19170E-06	6,74795E-06	1,44561E-05	7,40425E-07	5,95867E-07	3,58313E-07	2,41739E-05	0,00000E+00
406	0,00000E+00	6,57965E-06	1,27036E-05	0,00000E+00	6,22797E-07	6,93908E-06	2,78024E-07	9,58517E-06	1,16891E-06	1,23605E-06	1,12379E-05	5,35816E-08
407	5,19272E-06	4,82880E-05	4,20171E-05	0,00000E+00	0,00000E+00	1,88525E-05	2,81689E-06	1,13382E-06	1,18432E-05	1,25234E-05	1,50409E-05	5,42879E-07
408	1,09585E-05	2,73845E-05	3,90341E-05	8,51845E-07	4,10458E-06	1,77592E-05	3,08729E-06	2,39277E-06	1,47500E-06	1,83764E-05	1,53854E-05	2,53141E-06
409	7,34845E-06	1,53175E-05	4,81847E-05	6,94835E-07	3,34803E-06	1,44859E-05	1,56274E-05	6,17927E-06	1,37294E-05	2,79942E-05	8,59400E-06	2,06483E-06
410	4,24192E-06	0,00000E+00	2,19762E-05	1,31964E-06	1,64265E-05	8,02429E-06	2,54407E-05	1,71043E-06	3,46727E-06	7,29006E-06	8,22779E-06	0,00000E+00
411	2,59047E-05	2,05266E-05	6,44678E-05	8,06900E-09	2,74433E-06	7,68891E-06	3,05572E-05	1,40865E-06	1,72983E-05	2,03357E-06	4,49568E-06	9,93814E-06
412	3,17797E-06	1,24935E-05	1,78931E-05	1,46151E-06	1,83991E-05	2,33903E-05	8,84187E-06	6,14876E-06	2,13082E-06	5,56018E-05	7,04739E-06	0,00000E+00
413	1,61248E-05	1,58411E-05	1,20977E-05	2,91496E-06	8,42453E-06	6,53793E-06	1,71896E-05	3,38412E-07	7,60285E-06	2,60913E-05	6,30761E-06	3,96255E-06
414	2,57056E-05	2,33347E-05	1,84052E-05	4,49411E-06	2,05792E-05	3,33524E-05	1,68611E-05	3,75134E-07	2,41324E-05	1,57900E-05	1,48036E-05	9,06860E-06
415	1,50691E-05	4,36424E-05	2,58860E-05	1,64542E-06	7,03085E-06	3,99096E-05	2,00485E-06	0,00000E+00	2,72005E-05	2,13862E-05	2,10480E-05	1,95398E-06
416	1,95837E-05	4,96261E-05	5,88854E-05	4,46287E-06	6,97433E-06	1,82256E-05	2,08639E-05	2,32335E-06	1,23262E-05	4,48719E-05	3,45245E-05	0,00000E+00
417	2,27919E-05	5,00666E-05	6,82053E-05	4,84261E-07	3,62089E-05	1,50105E-05	1,48563E-05	4,52307E-06	3,92437E-05	3,11799E-05	2,60344E-05	0,00000E+00
418	5,49225E-05	2,53433E-05	5,78029E-05	2,42492E-06	1,69715E-05	2,39716E-05	3,47733E-05	5,94227E-06	4,95886E-05	3,74602E-05	2,18404E-05	4,50377E-06
419	4,28127E-05	1,91607E-05	9,22826E-05	0,00000E+00	1,55933E-05	3,58307E-05	3,22919E-05	3,46363E-06	4,53155E-05	2,82780E-05	3,05952E-05	1,21658E-05
420	4,66907E-05	5,44288E-05	7,95124E-05	0,00000E+00	3,93403E-05	4,78700E-05	2,16206E-05	3,13993E-06	5,95084E-05	4,20910E-05	3,42511E-05	7,46207E-06
421	4,02144E-05	6,11214E-05	1,33697E-04	1,62939E-06	2,92091E-05	3,53526E-05	3,12791E-05	1,04063E-06	4,91006E-05	8,86519E-06	2,66304E-05	7,09018E-07
422	7,95170E-05	7,18805E-05	1,09483E-04	9,28288E-07	6,65950E-05	6,03414E-05	8,70054E-06	2,13008E-06	5,81528E-05	5,80104E-05	2,52061E-05	3,45173E-06
423	7,64025E-05	4,64277E-05	1,10942E-04	9,42336E-06	5,74408E-05	5,00802E-05	3,31058E-05	3,47034E-06	6,71525E-05	6,30272E-05	3,96742E-05	3,33493E-06
424	8,18814E-05	6,40960E-05	1,26498E-04	3,34601E-06	5,56700E-05	4,41069E-05	5,27006E-05	3,49581E-06	7,74751E-05	6,59540E-05	4,65908E-05	1,85608E-06
425	8,84628E-05	4,72275E-05	1,20376E-04	7,61891E-06	7,33513E-05	5,70073E-05	4,55473E-05	7,42263E-06	7,20107E-05	7,09035E-05	5,60540E-05	1,04779E-05
426	9,51827E-05	8,08952E-05	1,43903E-04	1,03670E-05	8,71419E-05	6,56681E-05	4,84107E-05	1,06780E-05	5,23635E-05	8,35399E-05	5,07672E-05	1,43623E-05
427	7,45007E-05	1,31707E-04	1,99886E-04	1,27310E-05	1,00463E-04	6,06444E-05	5,81650E-05	1,00610E-07	8,16733E-05	7,87457E-05	5,83828E-05	5,84508E-07
428	1,38000E-04	1,13511E-04	1,67792E-04	1,26995E-05	9,16884E-05	9,97849E-05	6,65476E-05	8,99711E-06	1,05075E-04	7,20382E-05	7,21506E-05	1,21863E-05
429	1,34605E-04	1,20763E-04	1,80531E-04	8,84771E-06	1,06555E-04	9,90919E-05	7,95409E-05	9,97038E-06	1,17683E-04	1,09661E-04	6,30102E-05	8,70110E-06
430	1,37701E-04	1,18747E-04	2,35495E-04	5,34081E-06	1,11673E-04	8,88133E-05	8,86803E-05	6,45195E-06	1,12119E-04	1,27240E-04	8,42682E-05	1,18481E-05
431	1,61278E-04	1,54131E-04	2,41555E-04	1,86916E-06	1,25551E-04	1,05575E-04	8,37361E-05	4,83212E-06	1,13589E-04	1,48970E-04	8,47420E-05	1,33486E-05
432	1,83864E-04	1,69468E-04	3,08048E-04	1,31318E-05	1,56186E-04	1,72621E-04	1,03056E-04	9,10381E-06	1,57548E-04	1,18544E-04	1,22272E-04	1,61222E-05
433	2,02887E-04	2,05780E-04	3,28532E-04	2,32335E-05	1,77186E-04	1,56657E-04	1,23308E-04	1,54085E-05	1,94865E-04	1,68955E-04	1,37930E-04	1,82908E-05
434	2,41196E-04	2,23782E-04	3,40941E-04	2,47353E-05	1,65674E-04	1,66804E-04	1,48361E-04	1,99699E-05	2,26279E-04	1,74115E-04	1,62196E-04	2,68429E-05
435	2,65421E-04	2,34166E-04	3,99090E-04	2,50077E-05	1,94379E-04	2,05103E-04	1,49157E-04	2,04898E-05	2,11838E-04	2,20702E-04	1,59752E-04	2,56188E-05
436	2,89049E-04	2,64535E-04	4,52172E-04	1,87730E-05	2,08791E-04	2,01590E-04	1,69485E-04	2,53279E-05	2,26941E-04	2,38045E-04	1,80821E-04	1,63708E-05
437	3,03686E-04	2,94579E-04	5,52647E-04	2,12704E-05	2,47124E-04	2,41802E-04	1,93847E-04	1,93936E-05	2,48767E-04	2,71437E-04	1,83495E-04	2,37122E-05
438	3,18142E-04	3,17532E-04	5,60993E-04	2,19431E-05	2,55012E-04	2,64639E-04	2,04883E-04	1,60094E-05	2,80389E-04	2,62280E-04	2,27738E-04	1,68571E-05
439	3,66144E-04	3,38883E-04	6,32694E-04	1,24209E-05	2,82588E-04	3,01519E-04	2,17450E-04	1,18772E-05	3,05418E-04	2,93574E-04	2,23341E-04	2,00008E-05
440	4,10397E-04	4,08064E-04	7,16987E-04	1,44029E-05	3,06079E-04	3,55713E-04	2,48323E-04	1,13684E-05	3,25806E-04	3,48141E-04	2,52433E-04	1,58070E-05
441	4,45493E-04	4,84436E-04	8,19374E-04	1,74763E-05	3,39788E-04	3,76221E-04	2,86637E-04	1,87236E-05	3,61730E-04	3,98397E-04	2,85461E-04	2,34942E-05
442	5,00594E-04	5,42119E-04	9,01552E-04	2,13610E-05	3,62671E-04	4,36621E-04	3,29055E-04	1,94561E-05	3,89698E-04	4,38240E-04	3,20366E-04	2,21194E-05
443	5,54200E-04	5,54122E-04	1,08590E-03	2,09118E-05	4,21203E-04	4,85359E-04	3,64371E-04	2,45054E-05	4,09829E-04	4,98813E-04	3,52603E-04	2,69750E-05
444	6,15066E-04	6,51704E-04	1,21830E-03	2,09847E-05	4,56653E-04	5,53478E-04	4,10795E-04	1,97805E-05	4,83268E-04	5,67723E-04	4,13918E-04	2,20854E-05
445	6,87752E-04	7,58737E-04	1,38495E-03	1,95020E-05	5,28398E-04	6,47331E-04	4,70760E-04	2,38855E-05	5,52433E-04	6,56162E-04	4,55618E-04	3,29662E-05
446	8,00714E-04	8,36579E-04	1,56604E-03	2,52414E-05	5,99995E-04	7,33028E-04	5,31448E-04	2,48746E-05	5,94462E-04	7,39557E-04	5,18610E-04	2,58780E-05
447	8,89592E-04	9,63761E-04	1,80109E-03	2,38558E-05	6,52909E-04	8,29750E-04	6,01671E-04	2,71927E-05	6,93190E-04	8,42570E-04	5,85870E-04	3,14908E-05
448	9,93546E-04	1,08144E-03	2,04859E-03	2,73885E-05	7,59350E-04	9,66762E-04	6,61823E-04	3,30672E-05	7,52200E-04	9,43451E-04	6,67067E-04	3,62448E-05
449	1,11956E-03	1,26258E-03	2,27117E-03	3,27061E-05	8,20367E-04	1,07179E-03	7,49534E-04	2,67466E-05	8,12035E-04	1,08527E-03	7,53507E-04	2,72750E-05
450	1,24423E-03	1,40774E-03	2,58138E-03	2,74963E-05	8,82679E-04	1,20956E-03	8,45147E-04	3,08079E-05	9,18529E-04	1,20354E-03	8,29758E-04	2,98159E-05
451	1,35392E-03	1,57201E-03	2,91896E-03	2,89386E-05	9,56242E-04	1,34863E-03	9,25948E-04	2,74143E-05	9,81759E-04	1,38318E-03	9,24307E-04	2,50360E-05
452	1,47873E-03	1,73014E-03	3,31709E-03	3,41172E-05	1,03860E-03	1,50226E-03	1,02988E-03	3,01985E-05	1,03006E-03	1,50862E-03	1,02091E-03	2,99434E-05
453	1,61476E-03	1,92057E-03	3,63900E-03	3,32483E-05	1,09944E-03	1,66864E-03	1,13597E-03	2,77070E-05	1,10574E-03	1,67539E-03	1,10199E-03	3,14001E-05
454	1,71723E-03	2,10474E-03	3,99975E-03	2,51500E-05	1,10283E-03	1,89025E-03	1,20602E-03	2,48044E-05	1,11499E-03	1,89338E-03	1,18096E-03	3,23366E-05
455	1,80746E-03	2,30528E-03	4,47583E-03	2,31054E-05	1,15564E-03	2,09226E-03	1,32729E-03	3,10071E-05	1,14262E-03	2,09310E-03	1,31494E-03	3,10569E-05
456	1,88332E-03	2,54386E-03	4,98675E-03	2,75258E-05	1,15529E-03	2,27182E-03	1,44159E-03	2,49259E-05	1,15037E-03	2,33510E-03	1,40576E-03	2,50258E-05
457	1,94624E-03	2,79834E-03	5,46063E-03	2,90923E-05	1,15298E-03	2,53786E-03	1,55671E-03	2,39355E-05	1,14803E-03	2,58612E-03	1,53759E-03	3,18097E-05
458	2,05512E-03	3,07170E-03	6,11637E-03	2,71817E-05	1,16285E-03	2,79476E-03	1,65946E-03	2,19981E-05	1,12344E-03	2,86370E-03	1,64933E-03	1,88947E-05
459	2,12766E-03	3,32637E-03	6,79995E-03	2,36548E-05	1,16060E-03	3,08559E-03	1,80957E-03	2,31083E-05	1,11643E-03	3,22258E-03	1,76652E-03	2,56922E-05
460	2,25355E-03	3,68944E-03	7,38913E-03	2,20483E-05	1,11797E-03	3,49969E-03	1,96745E-03	2,25904E-05	1,12132E-03	3,52423E-03	1,92574E-03	2,49552E-05
461	2,36656E-03	4,12043E-03	8,14552E-03	2,15870E-05	1,11429E-03	3,87183E-03	2,12817E-03	2,04230E-05	1,13488E-03	3,91537E-03	2,09477E-03	1,59220E-05
462	2,55789E-03	4,59972E-03	9,07763E-03	2,05909E-05	1,13834E-03	4,34383E-03	2,31404E-03	1,98063E-05	1,14348E-03	4,40482E-03	2,27952E-03	2,22319E-05
463	2,76593E-03	5,09662E-03	1,00120E-02	2,24407E-05	1,16334E-03	4,81813E-03	2,56931E-03	2,03899E-05	1,15172E-03	4,96088E-03	2,54264E-03	1,74070E-05
464	2,96056E-03	5,67247E-03	1,09911E-02	2,16125E-05	1,16558E-03	5,42858E-03	2,78857E-03	1,69681E-05	1,16546E-03	5,59488E-03	2,71993E-03	1,32487E-05
465	3,22061E-03	6,26536E-03	1,21493E-02	1,55788E-05	1,26456E-03	6,06470E-03	3,04997E-03	1,87001E-05	1,23245E-03	6,19275E-03	2,94416E-03	2,06100E-05
466	3,51008E-03	7,01801E-03	1,31152E-02	1,87307E-05	1,33521E-03	6,80305E-03	3,29935E-03	2,06797E-05	1,33106E-03	6,86201E-03	3,20833E-03	2,28109E-05
467	3,78563E-03	7,73895E-03	1,42389E-02	2,02373E-05	1,38803E-03	7,49628E-03	3,56524E-03	1,92317E-05	1,37078E-03	7,61476E-03	3,45111E-03	2,42430E-05
468	4,08499E-03	8,39667E-03	1,51868E-02	2,11957E-05	1,46422E-03	8,24302E-03	3,79223E-03	2,07367E-05	1,45353E-03	8,40043E-03	3,66775E-03	1,89070E-05
469	4,35603E-03	9,19240E-03	1,61117E-02	1,98206E-05	1,50097E-03	8,92662E-03	3,98121E-03	1,80689E-05	1,52582E-03	9,05940E-03	3,86037E-03	2,45564E-05
470	4,68075E-03	9,93418E-03	1,70537E-02	2,10356E-05	1,60761E-03	9,73884E-03	4,21758E-03	2,37936E-05	1,53702E-03	9,78733E-03	4,06874E-03	1,70728E-05
471	4,93056E-03	1,04889E-02	1,75748E-02	1,59933E-05	1,66217E-03	1,02548E-02	4,35564E-03	2,63348E-05	1,62146E-03	1,02893E-02	4,16670E-03	2,57631E-05
472	5,14129E-03	1,10826E-02	1,80504E-02	2,31640E-05	1,67440E-03	1,07723E-02	4,43729E-03	1,82051E-05	1,65732E-03	1,08301E-02	4,25148E-03	2,92732E-05
473	5,30118E-03	1,14319E-02	1,82557E-02	2,02911E-05	1,69059E-03	1,11955E-02	4,48463E-03	1,84476E-05	1,65271E-03	1,12238E-02	4,26719E-03	2,08571E-05
474	5,40449E-03	1,16833E-02	1,82083E-02	2,22986E-05	1,69747E-03	1,13077E-02	4,46848E-03	2,11212E-05	1,69234E-03	1,13912E-02	4,27062E-03	2,46872E-05
475	5,40477E-03	1,17214E-02	1,80017E-02	2,85383E-05	1,71500E-03	1,13865E-02	4,41173E-03	2,30584E-05	1,66650E-03	1,13876E-02	4,18537E-03	2,27766E-05
476	5,36435E-03	1,16058E-02	1,76308E-02	2,37750E-05	1,69562E-03	1,13629E-02	4,28130E-03	2,53555E-05	1,62074E-03	1,12700E-02	4,08133E-03	2,76526E-05
477	5,29881E-03	1,13667E-02	1,69377E-02	3,06075E-05	1,67253E-03	1,10011E-02	4,14294E-03	2,80921E-05	1,58107E-03	1,09608E-02	3,91171E-03	3,22457E-05
478	5,12267E-03	1,09997E-02	1,61248E-02	3,05059E-05	1,60011E-03	1,07317E-02	3,94198E-03	2,90458E-05	1,53561E-03	1,05214E-02	3,74160E-03	3,10813E-05
479	4,93180E-03	1,04808E-02	1,53818E-02	3,11177E-05	1,50672E-03	1,02155E-02	3,72883E-03	3,36060E-05	1,47696E-03	1,00793E-02	3,52701E-03	3,41464E-05
480	4,64118E-03	1,00309E-02	1,44567E-02	3,64530E-05	1,52059E-03	9,72159E-03	3,55504E-03	3,35454E-05	1,45314E-03	9,52484E-03	3,38263E-03	3,80559E-05
481	4,47159E-03	9,39972E-03	1,36706E-02	3,86447E-05	1,43366E-03	9,11825E-03	3,36456E-03	3,65955E-05	1,39457E-03	8,95432E-03	3,17785E-03	4,26447E-05
482	4,21709E-03	8,73812E-03	1,27915E-02	4,79148E-05	1,37656E-03	8,53631E-03	3,14326E-03	4,20449E-05	1,34888E-03	8,34710E-03	2,98774E-03	5,07885E-05
483	3,98918E-03	8,29694E-03	1,18595E-02	5,47662E-05	1,34536E-03	7,94477E-03	2,95347E-03	5,31163E-05	1,28598E-03	7,87400E-03	2,81611E-03	6,14109E-05
484	3,78435E-03	7,78053E-03	1,11886E-02	6,40405E-05	1,31805E-03	7,46278E-03	2,80492E-03	6,31776E-05	1,30039E-03	7,35124E-03	2,65436E-03	7,24359E-05
485	3,57231E-03	7,30304E-03	1,04832E-02	7,25375E-05	1,27247E-03	7,01761E-03	2,63043E-03	6,94033E-05	1,24796E-03	6,88247E-03	2,52395E-03	7,06699E-05
486	3,39560E-03	6,86026E-03	9,68777E-03	8,00153E-05	1,23133E-03	6,58673E-03	2,47258E-03	7,60227E-05	1,23542E-03	6,51103E-03	2,38080E-03	8,35465E-05
487	3,23946E-03	6,39030E-03	9,10507E-03	8,29202E-05	1,23733E-03	6,16648E-03	2,34697E-03	7,52333E-05	1,21003E-03	6,10490E-03	2,23936E-03	8,44635E-05
488	3,07898E-03	6,05192E-03	8,59392E-03	8,25123E-05	1,21732E-03	5,81264E-03	2,23316E-03	7,46544E-05	1,20092E-03	5,72721E-03	2,12349E-03	8,62245E-05
489	2,93440E-03	5,75669E-03	8,10278E-03	8,19597E-05	1,18770E-03	5,47252E-03	2,12863E-03	7,09402E-05	1,14874E-03	5,39569E-03	2,00011E-03	7,73902E-05
490	2,80976E-03	5,38335E-03	7,48909E-03	7,34218E-05	1,18576E-03	5,14236E-03	2,00927E-03	7,17061E-05	1,14689E-03	5,09803E-03	1,91401E-03	8,25421E-05
491	2,72867E-03	5,13207E-03	7,10896E-03	7,73447E-05	1,14745E-03	4,84144E-03	1,92168E-03	7,05144E-05	1,16246E-03	4,74459E-03	1,82044E-03	7,05479E-05
492	2,58118E-03	4,77096E-03	6,63232E-03	6,40350E-05	1,10944E-03	4,54875E-03	1,77340E-03	6,54139E-05	1,12839E-03	4,45287E-03	1,69192E-03	6,68461E-05
493	2,48882E-03	4,50560E-03	6,17744E-03	6,65260E-05	1,11632E-03	4,23020E-03	1,68614E-03	6,06414E-05	1,10214E-03	4,16463E-03	1,60286E-03	6,64677E-05
494	2,39147E-03	4,22273E-03	5,76730E-03	6,07636E-05	1,13093E-03	3,98887E-03	1,58521E-03	5,65060E-05	1,10115E-03	3,89525E-03	1,51858E-03	7,05666E-05
495	2,28614E-03	3,97522E-03	5,33769E-03	5,76275E-05	1,12758E-03	3,72265E-03	1,49835E-03	6,01176E-05	1,10887E-03	3,63485E-03	1,41387E-03	5,79428E-05
496	2,23602E-03	3,65994E-03	4,90460E-03	5,87586E-05	1,14427E-03	3,41141E-03	1,41029E-03	4,80356E-05	1,11787E-03	3,39695E-03	1,37067E-03	4,86520E-05
497	2,10596E-03	3,41309E-03	4,56338E-03	5,23082E-05	1,10700E-03	3,21214E-03	1,32027E-03	4,80520E-05	1,11176E-03	3,12880E-03	1,26808E-03	5,00702E-05
498	2,03919E-03	3,18538E-03	4,26366E-03	4,41082E-05	1,10889E-03	2,92070E-03	1,24700E-03	4,63398E-05	1,12295E-03	2,91471E-03	1,20147E-03	4,41252E-05
499	1,99806E-03	2,99082E-03	3,95964E-03	4,39331E-05	1,13093E-03	2,76795E-03	1,19854E-03	3,93976E-05	1,12571E-03	2,70436E-03	1,14631E-03	4,19484E-05
500	1,91825E-03	2,75156E-03	3,70205E-03	3,20023E-05	1,14675E-03	2,49248E-03	1,12644E-03	3,13937E-05	1,12611E-03	2,46528E-03	1,09378E-03	4,51769E-05
501	1,85726E-03	2,65093E-03	3,38996E-03	3,46024E-05	1,13265E-03	2,34220E-03	1,10822E-03	2,68890E-05	1,15170E-03	2,35081E-03	1,03033E-03	3,45206E-05
502	1,82871E-03	2,42454E-03	3,12473E-03	3,05441E-05	1,16612E-03	2,17683E-03	1,03832E-03	2,59539E-05	1,16508E-03	2,14059E-03	9,82185E-04	2,94381E-05
503	1,79026E-03	2,27386E-03	2,97237E-03	2,28045E-05	1,15561E-03	2,02487E-03	9,98800E-04	2,72098E-05	1,16941E-03	2,00372E-03	9,59743E-04	2,80499E-05
504	1,78780E-03	2,13974E-03	2,74100E-03	2,40357E-05	1,16619E-03	1,92038E-03	9,68225E-04	2,51290E-05	1,21734E-03	1,89220E-03	9,12397E-04	3,11155E-05
505	1,74272E-03	2,05926E-03	2,59969E-03	2,55717E-05	1,21311E-03	1,80228E-03	9,29824E-04	2,11668E-05	1,19042E-03	1,77465E-03	8,96740E-04	2,68987E-05
506	1,69605E-03	1,94247E-03	2,44077E-03	2,10755E-05	1,24997E-03	1,73878E-03	8,89588E-04	2,33617E-05	1,22020E-03	1,67222E-03	8,81057E-04	1,81072E-05
507	1,71207E-03	1,90066E-03	2,30406E-03	1,81886E-05	1,25999E-03	1,60894E-03	8,67540E-04	2,16564E-05	1,26859E-03	1,60021E-03	8,48093E-04	2,21020E-05
508	1,71547E-03	1,78810E-03	2,19057E-03	1,84792E-05	1,29717E-03	1,53613E-03	8,61047E-04	2,17927E-05	1,28157E-03	1,53513E-03	8,26843E-04	1,98004E-05
509	1,69829E-03	1,71034E-03	2,06981E-03	2,18710E-05	1,31387E-03	1,44607E-03	8,43046E-04	2,03259E-05	1,28906E-03	1,44102E-03	8,26155E-04	2,43872E-05
510	1,68134E-03	1,62958E-03	1,92865E-03	2,11373E-05	1,32999E-03	1,37840E-03	8,25965E-04	2,23246E-05	1,30753E-03	1,36504E-03	8,09659E-04	2,14008E-05
511	1,69721E-03	1,59022E-03	1,85871E-03	2,52597E-05	1,34464E-03	1,32441E-03	8,06509E-04	2,29282E-05	1,36784E-03	1,27036E-03	7,95721E-04	2,25731E-05
512	1,68481E-03	1,54901E-03	1,77293E-03	2,17472E-05	1,36426E-03	1,23904E-03	7,89698E-04	2,09389E-05	1,35041E-03	1,24579E-03	7,77725E-04	2,63150E-05
513	1,70164E-03	1,49164E-03	1,70363E-03	2,21573E-05	1,39940E-03	1,17902E-03	7,84744E-04	1,95300E-05	1,40549E-03	1,18445E-03	7,85998E-04	2,42580E-05
514	1,68896E-03	1,43361E-03	1,62015E-03	2,13548E-05	1,42794E-03	1,13841E-03	7,87647E-04	1,50875E-05	1,43133E-03	1,14104E-03	7,83782E-04	2,43457E-05
515	1,72177E-03	1,41049E-03	1,54864E-03	2,21985E-05	1,46288E-03	1,08765E-03	7,79028E-04	2,07580E-05	1,42366E-03	1,08718E-03	7,54714E-04	2,14113E-05
516	1,70819E-03	1,37840E-03	1,54102E-03	2,36264E-05	1,50294E-03	1,04443E-03	7,70110E-04	1,77418E-05	1,43661E-03	1,04265E-03	7,49608E-04	2,13694E-05
517	1,71987E-03	1,33777E-03	1,46360E-03	2,49745E-05	1,48780E-03	1,02335E-03	7,56464E-04	2,33046E-05	1,50043E-03	9,94152E-04	7,46435E-04	2,19997E-05
518	1,71389E-03	1,31433E-03	1,44469E-03	2,01321E-05	1,52213E-03	1,00279E-03	7,65888E-04	2,24220E-05	1,52319E-03	9,55441E-04	7,46238E-04	1,97492E-05
519	1,72237E-03	1,29415E-03	1,37388E-03	2,25361E-05	1,56682E-03	9,64030E-04	7,59898E-04	2,23115E-05	1,55611E-03	9,16049E-04	7,47091E-04	2,26935E-05
520	1,75409E-03	1,25822E-03	1,33850E-03	1,91625E-05	1,58027E-03	9,41637E-04	7,63531E-04	1,81108E-05	1,55760E-03	9,08728E-04	7,42718E-04	1,66839E-05
521	1,72968E-03	1,23695E-03	1,29292E-03	1,78876E-05	1,59653E-03	9,25162E-04	7,55271E-04	1,76407E-05	1,57463E-03	8,95349E-04	7,31140E-04	1,71318E-05
522	1,80167E-03	1,21955E-03	1,25393E-03	2,05722E-05	1,61297E-03	8,98308E-04	7,62785E-04	1,72772E-05	1,60858E-03	8,70117E-04	7,51043E-04	2,27482E-05
523	1,82160E-03	1,21970E-03	1,22962E-03	2,28771E-05	1,63657E-03	8,57991E-04	7,66068E-04	1,67128E-05	1,63610E-03	8,66884E-04	7,35848E-04	2,19107E-05
524	1,83304E-03	1,20471E-03	1,20401E-03	2,02140E-05	1,64858E-03	8,47849E-04	7,60175E-04	2,45372E-05	1,65971E-03	8,32004E-04	7,37635E-04	1,90043E-05
525	1,84847E-03	1,19105E-03	1,16987E-03	1,88136E-05	1,69532E-03	8,40280E-04	7,62526E-04	2,61631E-05	1,66953E-03	8,03981E-04	7,52842E-04	2,03022E-05
526	1,88435E-03	1,17586E-03	1,15875E-03	1,84835E-05	1,72220E-03	8,13638E-04	7,60351E-04	2,49819E-05	1,70718E-03	8,37789E-04	7,61163E-04	2,84993E-05
527	1,88194E-03	1,16580E-03	1,16418E-03	2,19232E-05	1,73509E-03	8,07195E-04	7,68189E-04	2,46042E-05	1,73101E-03	8,14844E-04	7,49252E-04	1,69743E-05
528	1,91886E-03	1,20110E-03	1,18023E-03	2,08675E-05	1,74360E-03	7,97579E-04	7,87262E-04	2,36894E-05	1,75697E-03	8,00070E-04	7,69824E-04	2,09131E-05
529	1,93422E-03	1,18910E-03	1,13337E-03	2,53425E-05	1,79999E-03	8,19734E-04	7,84586E-04	2,34832E-05	1,77327E-03	7,96369E-04	7,80140E-04	2,35089E-05
530	1,94506E-03	1,19813E-03	1,14775E-03	2,72371E-05	1,83257E-03	8,12800E-04	7,89971E-04	2,10464E-05	1,81061E-03	7,94627E-04	7,83283E-04	2,22833E-05
531	1,97529E-03	1,18105E-03	1,14721E-03	2,58744E-05	1,85978E-03	8,25988E-04	8,00564E-04	2,77835E-05	1,82844E-03	7,68977E-04	7,94351E-04	2,36281E-05
532	1,98255E-03	1,18996E-03	1,15447E-03	2,84797E-05	1,89561E-03	8,05501E-04	8,08839E-04	2,45818E-05	1,86855E-03	7,61332E-04	7,97740E-04	2,72016E-05
533	2,01403E-03	1,17618E-03	1,10827E-03	2,72905E-05	1,89618E-03	8,00809E-04	8,17123E-04	2,89844E-05	1,90473E-03	8,00700E-04	8,09618E-04	2,82739E-05
534	2,05166E-03	1,20147E-03	1,11096E-03	2,97182E-05	1,92840E-03	8,26613E-04	8,37587E-04	3,11488E-05	1,91914E-03	7,94085E-04	8,18292E-04	3,03255E-05
535	2,08688E-03	1,20245E-03	1,13658E-03	3,92076E-05	1,94774E-03	8,08584E-04	8,34520E-04	3,50069E-05	1,93757E-03	8,03441E-04	8,23781E-04	4,03345E-05
536	2,15030E-03	1,23910E-03	1,13841E-03	4,74870E-05	2,01401E-03	8,21447E-04	8,51363E-04	4,19497E-05	2,00179E-03	8,18974E-04	8,55275E-04	4,70789E-05
537	2,19847E-03	1,25694E-03	1,17881E-03	6,37679E-05	2,04642E-03	8,41941E-04	8,83350E-04	5,58316E-05	2,04753E-03	8,43403E-04	8,91397E-04	6,60007E-05
538	2,23827E-03	1,30403E-03	1,18378E-03	8,96074E-05	2,10207E-03	8,75994E-04	9,23196E-04	8,15348E-05	2,11844E-03	8,69765E-04	9,27998E-04	9,38739E-05
539	2,30143E-03	1,36221E-03	1,25756E-03	1,40106E-04	2,19595E-03	9,20697E-04	9,82921E-04	1,30982E-04	2,19733E-03	9,17626E-04	9,83806E-04	1,49613E-04
540	2,41414E-03	1,45239E-03	1,32232E-03	1,98014E-04	2,27206E-03	9,69181E-04	1,05322E-03	1,90594E-04	2,30704E-03	1,00333E-03	1,06362E-03	2,13335E-04
541	2,51252E-03	1,50566E-03	1,38056E-03	2,67597E-04	2,34891E-03	1,05796E-03	1,10613E-03	2,45708E-04	2,40960E-03	1,07082E-03	1,11874E-03	2,79283E-04
542	2,57146E-03	1,56987E-03	1,43987E-03	3,14548E-04	2,43316E-03	1,09931E-03	1,19140E-03	2,96437E-04	2,48197E-03	1,14398E-03	1,19677E-03	3,35575E-04
543	2,64882E-03	1,61503E-03	1,48936E-03	3,62877E-04	2,52324E-03	1,13051E-03	1,24181E-03	3,34882E-04	2,56056E-03	1,19235E-03	1,25453E-03	3,70235E-04
544	2,72778E-03	1,64115E-03	1,55456E-03	3,63047E-04	2,55341E-03	1,15138E-03	1,26025E-03	3,42167E-04	2,58518E-03	1,19768E-03	1,26356E-03	3,66820E-04
545	2,71140E-03	1,63938E-03	1,52182E-03	3,32634E-04	2,58188E-03	1,15822E-03	1,25060E-03	3,17240E-04	2,58679E-03	1,15438E-03	1,25030E-03	3,35800E-04
546	2,68654E-03	1,61232E-03	1,47053E-03	2,71172E-04	2,54946E-03	1,10986E-03	1,20507E-03	2,57598E-04	2,55056E-03	1,11765E-03	1,18299E-03	2,72764E-04
547	2,69800E-03	1,52488E-03	1,44991E-03	2,12437E-04	2,52124E-03	1,06056E-03	1,15918E-03	2,09606E-04	2,54468E-03	1,03476E-03	1,15006E-03	2,09445E-04
548	2,65984E-03	1,55822E-03	1,39954E-03	1,67530E-04	2,56028E-03	1,03226E-03	1,13985E-03	1,57094E-04	2,54776E-03	1,02047E-03	1,12239E-03	1,56206E-04
549	2,67499E-03	1,54872E-03	1,35936E-03	1,29678E-04	2,56451E-03	1,01614E-03	1,10748E-03	1,22176E-04	2,53821E-03	9,89986E-04	1,09865E-03	1,25091E-04
550	2,69784E-03	1,50284E-03	1,35455E-03	1,05032E-04	2,60229E-03	1,01364E-03	1,10001E-03	1,02769E-04	2,56378E-03	9,79248E-04	1,08775E-03	1,01956E-04
551	2,72282E-03	1,52580E-03	1,38242E-03	8,70142E-05	2,59204E-03	9,83542E-04	1,09788E-03	8,40223E-05	2,63123E-03	9,77631E-04	1,08757E-03	8,26671E-05
552	2,71390E-03	1,52269E-03	1,32653E-03	7,72567E-05	2,62232E-03	9,97684E-04	1,11872E-03	6,85251E-05	2,62951E-03	1,00418E-03	1,08050E-03	7,18964E-05
553	2,79297E-03	1,55136E-03	1,37019E-03	6,65683E-05	2,66925E-03	9,77258E-04	1,10473E-03	6,20825E-05	2,64641E-03	9,88161E-04	1,09773E-03	5,75296E-05
554	2,80164E-03	1,54219E-03	1,35434E-03	5,51112E-05	2,69703E-03	9,98174E-04	1,13436E-03	4,95198E-05	2,68433E-03	9,81646E-04	1,10620E-03	5,29565E-05
555	2,85951E-03	1,57931E-03	1,37909E-03	4,34383E-05	2,75781E-03	9,92192E-04	1,14835E-03	4,30508E-05	2,75208E-03	9,80346E-04	1,10299E-03	4,16028E-05
556	2,92530E-03	1,59654E-03	1,41231E-03	3,65687E-05	2,82231E-03	1,02294E-03	1,16724E-03	3,76985E-05	2,79212E-03	9,94211E-04	1,13592E-03	3,79753E-05
557	2,96610E-03	1,61452E-03	1,43618E-03	3,50590E-05	2,83502E-03	1,00286E-03	1,18171E-03	3,56804E-05	2,83399E-03	1,01448E-03	1,14769E-03	3,04347E-05
558	3,00617E-03	1,65120E-03	1,43850E-03	3,20308E-05	2,88248E-03	1,04929E-03	1,19285E-03	3,23112E-05	2,87923E-03	1,05248E-03	1,17629E-03	3,62374E-05
559	3,06668E-03	1,68684E-03	1,47049E-03	3,09377E-05	2,94945E-03	1,06023E-03	1,20769E-03	2,82027E-05	2,93280E-03	1,06871E-03	1,19425E-03	3,00729E-05
560	3,12547E-03	1,71537E-03	1,51528E-03	2,95265E-05	3,00142E-03	1,06919E-03	1,22497E-03	2,69552E-05	2,98313E-03	1,05409E-03	1,23311E-03	2,32614E-05
561	3,18605E-03	1,72250E-03	1,53703E-03	3,33379E-05	3,05541E-03	1,09037E-03	1,26538E-03	2,83138E-05	3,05412E-03	1,08843E-03	1,23893E-03	3,00445E-05
562	3,25106E-03	1,76877E-03	1,55844E-03	3,42935E-05	3,11085E-03	1,10302E-03	1,27017E-03	3,15058E-05	3,11869E-03	1,07420E-03	1,24423E-03	3,08958E-05
563	3,31661E-03	1,78296E-03	1,60297E-03	3,07550E-05	3,17358E-03	1,13182E-03	1,30439E-03	3,25661E-05	3,16475E-03	1,13538E-03	1,28651E-03	3,10501E-05
564	3,36995E-03	1,82501E-03	1,59721E-03	2,80760E-05	3,23708E-03	1,16868E-03	1,32103E-03	2,58306E-05	3,23965E-03	1,14949E-03	1,31497E-03	2,60429E-05
565	3,42807E-03	1,88365E-03	1,64759E-03	2,91954E-05	3,30627E-03	1,17240E-03	1,34561E-03	2,80676E-05	3,28136E-03	1,16699E-03	1,33406E-03	2,46581E-05
566	3,53124E-03	1,88524E-03	1,66187E-03	3,16767E-05	3,36953E-03	1,21128E-03	1,37471E-03	2,91451E-05	3,36317E-03	1,17963E-03	1,36931E-03	2,97002E-05
567	3,57660E-03	1,95551E-03	1,73487E-03	3,34332E-05	3,36257E-03	1,19912E-03	1,39390E-03	3,12652E-05	3,45993E-03	1,21819E-03	1,38817E-03	3,06704E-05
568	3,68285E-03	1,95525E-03	1,76975E-03	3,00646E-05	3,48170E-03	1,26453E-03	1,42793E-03	2,99612E-05	3,48984E-03	1,22752E-03	1,41638E-03	2,86175E-05
569	3,70999E-03	1,99242E-03	1,77482E-03	3,27216E-05	3,54370E-03	1,28244E-03	1,44424E-03	2,94889E-05	3,54689E-03	1,26993E-03	1,44244E-03	3,13434E-05
570	3,76795E-03	2,05541E-03	1,82393E-03	3,48447E-05	3,64468E-03	1,29184E-03	1,46960E-03	3,02725E-05	3,63185E-03	1,27093E-03	1,46943E-03	2,89402E-05
571	3,83916E-03	2,08536E-03	1,83918E-03	3,38359E-05	3,69184E-03	1,28985E-03	1,48714E-03	3,19436E-05	3,69129E-03	1,30860E-03	1,49755E-03	4,06441E-05
572	3,91006E-03	2,08475E-03	1,83784E-03	3,40556E-05	3,79970E-03	1,36863E-03	1,53025E-03	3,31302E-05	3,73706E-03	1,32599E-03	1,51011E-03	3,30245E-05
573	3,98336E-03	2,13281E-03	1,88902E-03	3,77137E-05	3,84667E-03	1,38127E-03	1,57311E-03	3,72578E-05	3,79628E-03	1,37073E-03	1,55476E-03	3,52085E-05
574	4,04694E-03	2,18400E-03	1,94862E-03	4,40046E-05	3,91112E-03	1,39575E-03	1,60038E-03	4,13030E-05	3,88092E-03	1,39327E-03	1,58710E-03	4,43632E-05
575	4,16836E-03	2,23866E-03	1,96388E-03	5,11074E-05	4,02709E-03	1,41733E-03	1,62127E-03	4,94005E-05	3,97963E-03	1,41375E-03	1,61949E-03	5,62903E-05
576	4,27758E-03	2,31969E-03	2,03852E-03	5,59405E-05	4,08854E-03	1,47957E-03	1,66241E-03	5,79869E-05	4,08519E-03	1,44758E-03	1,65879E-03	6,02909E-05
577	4,34384E-03	2,33866E-03	2,04417E-03	6,84895E-05	4,18511E-03	1,50650E-03	1,70007E-03	6,08260E-05	4,16648E-03	1,48232E-03	1,69583E-03	5,93459E-05
578	4,41161E-03	2,39411E-03	2,15510E-03	7,41036E-05	4,22399E-03	1,54204E-03	1,74371E-03	6,62489E-05	4,24726E-03	1,53371E-03	1,72731E-03	7,64592E-05
579	4,49694E-03	2,44486E-03	2,17506E-03	7,94741E-05	4,31890E-03	1,55266E-03	1,76958E-03	6,66701E-05	4,30333E-03	1,56557E-03	1,76306E-03	8,15781E-05
580	4,59290E-03	2,46478E-03	2,20504E-03	7,93622E-05	4,41150E-03	1,57144E-03	1,79515E-03	7,24391E-05	4,38568E-03	1,59260E-03	1,79732E-03	8,46130E-05
581	4,63155E-03	2,54207E-03	2,22268E-03	8,67779E-05	4,50673E-03	1,62171E-03	1,83044E-03	7,98116E-05	4,50191E-03	1,58654E-03	1,82648E-03	8,40103E-05
582	4,73407E-03	2,59905E-03	2,26152E-03	8,99333E-05	4,57949E-03	1,61884E-03	1,87381E-03	8,65148E-05	4,55784E-03	1,65790E-03	1,85600E-03	9,86964E-05
583	4,82702E-03	2,64020E-03	2,33918E-03	9,44232E-05	4,60927E-03	1,68019E-03	1,91126E-03	9,27662E-05	4,68025E-03	1,66258E-03	1,90941E-03	1,02748E-04
584	4,92398E-03	2,70029E-03	2,38412E-03	1,05220E-04	4,71231E-03	1,69731E-03	1,95624E-03	9,95017E-05	4,72603E-03	1,68991E-03	1,92975E-03	1,04218E-04
585	4,99265E-03	2,72964E-03	2,45246E-03	1,10608E-04	4,76838E-03	1,73579E-03	1,98585E-03	1,06420E-04	4,79216E-03	1,70085E-03	1,97891E-03	1,17806E-04
586	5,10230E-03	2,75543E-03	2,45820E-03	1,15977E-04	4,89830E-03	1,75400E-03	2,02108E-03	1,09312E-04	4,89528E-03	1,75499E-03	2,01889E-03	1,19975E-04
587	5,22980E-03	2,87209E-03	2,52576E-03	1,09581E-04	4,99536E-03	1,79962E-03	2,07220E-03	1,07572E-04	4,94782E-03	1,74798E-03	2,05265E-03	1,17423E-04
588	5,25718E-03	2,82197E-03	2,54778E-03	1,11188E-04	5,00993E-03	1,81915E-03	2,08743E-03	1,07500E-04	5,04864E-03	1,81794E-03	2,05066E-03	1,15671E-04
589	5,29078E-03	2,88476E-03	2,58506E-03	1,10143E-04	5,11904E-03	1,84910E-03	2,10146E-03	1,02869E-04	5,13952E-03	1,83770E-03	2,08921E-03	1,15941E-04
590	5,42131E-03	2,94141E-03	2,63480E-03	1,04921E-04	5,21043E-03	1,86139E-03	2,15033E-03	9,71411E-05	5,20485E-03	1,85560E-03	2,11557E-03	1,06800E-04
591	5,50227E-03	2,98143E-03	2,66057E-03	1,02360E-04	5,29408E-03	1,86297E-03	2,16775E-03	9,69694E-05	5,23408E-03	1,90228E-03	2,14116E-03	1,00439E-04
592	5,51316E-03	3,00975E-03	2,70823E-03	9,29372E-05	5,36766E-03	1,90632E-03	2,19892E-03	9,22942E-05	5,30021E-03	1,91310E-03	2,16147E-03	1,05670E-04
593	5,61638E-03	3,05435E-03	2,69147E-03	9,10673E-05	5,39260E-03	1,90485E-03	2,20738E-03	8,72138E-05	5,41483E-03	1,90932E-03	2,17698E-03	8,90502E-05
594	5,70928E-03	3,07591E-03	2,72460E-03	8,27591E-05	5,43703E-03	1,93255E-03	2,21849E-03	7,96429E-05	5,48237E-03	1,94206E-03	2,21826E-03	8,56655E-05
595	5,77089E-03	3,11707E-03	2,74018E-03	7,81521E-05	5,50919E-03	1,96139E-03	2,26219E-03	7,58959E-05	5,51232E-03	1,96623E-03	2,22914E-03	7,84141E-05
596	5,81605E-03	3,12724E-03	2,80175E-03	7,89220E-05	5,60568E-03	2,00568E-03	2,27722E-03	7,53498E-05	5,63590E-03	1,95660E-03	2,26355E-03	7,54301E-05
597	5,92401E-03	3,13878E-03	2,85529E-03	7,66674E-05	5,64311E-03	2,02639E-03	2,31122E-03	6,91488E-05	5,62855E-03	1,99836E-03	2,28866E-03	7,89385E-05
598	6,06410E-03	3,22466E-03	2,86193E-03	8,21506E-05	5,73802E-03	2,01586E-03	2,33246E-03	7,67900E-05	5,72021E-03	2,00807E-03	2,33217E-03	8,24732E-05
599	6,08792E-03	3,27178E-03	2,86733E-03	8,16381E-05	5,78732E-03	2,06549E-03	2,37728E-03	7,96110E-05	5,78087E-03	2,08098E-03	2,35108E-03	7,91218E-05
600	6,12324E-03	3,28158E-03	2,90412E-03	7,59011E-05	5,88164E-03	2,08922E-03	2,39225E-03	7,20112E-05	5,84625E-03	2,07743E-03	2,38301E-03	7,98481E-05
601	6,14143E-03	3,28741E-03	2,93228E-03	7,71183E-05	5,92886E-03	2,10657E-03	2,41787E-03	6,98870E-05	5,94178E-03	2,09256E-03	2,38416E-03	7,34940E-05
602	6,22647E-03	3,35378E-03	2,94060E-03	7,10568E-05	6,00882E-03	2,10152E-03	2,43877E-03	6,69329E-05	5,99826E-03	2,12002E-03	2,40700E-03	6,32340E-05
603	6,31427E-03	3,36536E-03	3,01418E-03	7,13340E-05	6,02891E-03	2,13305E-03	2,45714E-03	6,65303E-05	6,02266E-03	2,13895E-03	2,44622E-03	7,22156E-05
604	6,37100E-03	3,37757E-03	3,04360E-03	7,49651E-05	6,08333E-03	2,18638E-03	2,48111E-03	6,92820E-05	6,11171E-03	2,15072E-03	2,45400E-03	7,28915E-05
605	6,40490E-03	3,45232E-03	3,09304E-03	8,18820E-05	6,17081E-03	2,20675E-03	2,51335E-03	7,74978E-05	6,16742E-03	2,16933E-03	2,48030E-03	8,07013E-05
606	6,47751E-03	3,52776E-03	3,08695E-03	9,42352E-05	6,24606E-03	2,21305E-03	2,54541E-03	9,01930E-05	6,25813E-03	2,20800E-03	2,52756E-03	9,75473E-05
607	6,59492E-03	3,54422E-03	3,18663E-03	1,39013E-04	6,34937E-03	2,29669E-03	2,60105E-03	1,34919E-04	6,38759E-03	2,24545E-03	2,59389E-03	1,57766E-04
608	6,74593E-03	3,66261E-03	3,26362E-03	2,48691E-04	6,47388E-03	2,41626E-03	2,72290E-03	2,31624E-04	6,45961E-03	2,40329E-03	2,74659E-03	2,78570E-04
609	6,92970E-03	3,81714E-03	3,42360E-03	3,83314E-04	6,62074E-03	2,54686E-03	2,86719E-03	3,56734E-04	6,66602E-03	2,55169E-03	2,89752E-03	4,23582E-04
610	7,06872E-03	3,95404E-03	3,55068E-03	4,95128E-04	6,77024E-03	2,64558E-03	2,95462E-03	4,54728E-04	6,81138E-03	2,68587E-03	3,00191E-03	5,18481E-04
611	7,13122E-03	4,01761E-03	3,62049E-03	5,20090E-04	6,83515E-03	2,68787E-03	3,01436E-03	4,84855E-04	6,87484E-03	2,69858E-03	3,02216E-03	5,22930E-04
612	7,12003E-03	4,00856E-03	3,60115E-03	4,57332E-04	6,77278E-03	2,66327E-03	2,97753E-03	4,28882E-04	6,79968E-03	2,67555E-03	2,98043E-03	4,63991E-04
613	7,06019E-03	3,94720E-03	3,54704E-03	3,73746E-04	6,78693E-03	2,57889E-03	2,90666E-03	3,50783E-04	6,78260E-03	2,58901E-03	2,90575E-03	3,68949E-04
614	7,01734E-03	3,86154E-03	3,47613E-03	2,90410E-04	6,72885E-03	2,54119E-03	2,86869E-03	2,72571E-04	6,72586E-03	2,50044E-03	2,83374E-03	2,82501E-04
615	6,98393E-03	3,83906E-03	3,43715E-03	2,24622E-04	6,72361E-03	2,47169E-03	2,80629E-03	2,09224E-04	6,71837E-03	2,41134E-03	2,76102E-03	2,19871E-04
616	7,03748E-03	3,79008E-03	3,40454E-03	1,86154E-04	6,71475E-03	2,40011E-03	2,78977E-03	1,72716E-04	6,71617E-03	2,39958E-03	2,75346E-03	1,81358E-04
617	7,00871E-03	3,81693E-03	3,38273E-03	1,74283E-04	6,71460E-03	2,43813E-03	2,80025E-03	1,64346E-04	6,72673E-03	2,39299E-03	2,76006E-03	1,74542E-04
618	7,05237E-03	3,80906E-03	3,36684E-03	1,68890E-04	6,73583E-03	2,44075E-03	2,78172E-03	1,61808E-04	6,73684E-03	2,42509E-03	2,75112E-03	1,69376E-04
619	7,05804E-03	3,80673E-03	3,39265E-03	1,70863E-04	6,77426E-03	2,44687E-03	2,79334E-03	1,61138E-04	6,75617E-03	2,43181E-03	2,77930E-03	1,73985E-04
620	7,06327E-03	3,79404E-03	3,40657E-03	1,69649E-04	6,76593E-03	2,46508E-03	2,79225E-03	1,54462E-04	6,81902E-03	2,44889E-03	2,79227E-03	1,73323E-04
621	7,06866E-03	3,80274E-03	3,39902E-03	1,66481E-04	6,79537E-03	2,44585E-03	2,79496E-03	1,50102E-04	6,78767E-03	2,40864E-03	2,79060E-03	1,60647E-04
622	7,08386E-03	3,79764E-03	3,42487E-03	1,52454E-04	6,80818E-03	2,44907E-03	2,79700E-03	1,39130E-04	6,79647E-03	2,41276E-03	2,78245E-03	1,50104E-04
623	7,07438E-03	3,80067E-03	3,39497E-03	1,40063E-04	6,76945E-03	2,42143E-03	2,79703E-03	1,28137E-04	6,76761E-03	2,38157E-03	2,76065E-03	1,37753E-04
624	7,06899E-03	3,81649E-03	3,37567E-03	1,32362E-04	6,80529E-03	2,40638E-03	2,78114E-03	1,21289E-04	6,73732E-03	2,37373E-03	2,74138E-03	1,30011E-04
625	7,08883E-03	3,77292E-03	3,37878E-03	1,23125E-04	6,81786E-03	2,41295E-03	2,78157E-03	1,08494E-04	6,76237E-03	2,35284E-03	2,72424E-03	1,12772E-04
626	7,09208E-03	3,78729E-03	3,33633E-03	1,07904E-04	6,80594E-03	2,44104E-03	2,75855E-03	1,04463E-04	6,78045E-03	2,36025E-03	2,73674E-03	1,08245E-04
627	7,05331E-03	3,76947E-03	3,39227E-03	1,13086E-04	6,74847E-03	2,40267E-03	2,75430E-03	1,07336E-04	6,76644E-03	2,36016E-03	2,74151E-03	1,12291E-04
628	7,08432E-03	3,75761E-03	3,36397E-03	1,15350E-04	6,77053E-03	2,39802E-03	2,76746E-03	1,13729E-04	6,76785E-03	2,36784E-03	2,74228E-03	1,20654E-04
629	7,08705E-03	3,75294E-03	3,33498E-03	1,25881E-04	6,81270E-03	2,41754E-03	2,77021E-03	1,18949E-04	6,75645E-03	2,36120E-03	2,73630E-03	1,28484E-04
630	7,04186E-03	3,77551E-03	3,38117E-03	1,31371E-04	6,74245E-03	2,41007E-03	2,77726E-03	1,15136E-04	6,70696E-03	2,37572E-03	2,74130E-03	1,26275E-04
631	7,06249E-03	3,74622E-03	3,33424E-03	1,11793E-04	6,79825E-03	2,37839E-03	2,76645E-03	1,09281E-04	6,71937E-03	2,34734E-03	2,70555E-03	1,08129E-04
632	7,04745E-03	3,69179E-03	3,33609E-03	9,42531E-05	6,70832E-03	2,39485E-03	2,73831E-03	8,69622E-05	6,70497E-03	2,30925E-03	2,68405E-03	8,79756E-05
633	6,97119E-03	3,69436E-03	3,26779E-03	8,00892E-05	6,68278E-03	2,34734E-03	2,69688E-03	7,27685E-05	6,67030E-03	2,31670E-03	2,65704E-03	7,22267E-05
634	6,94696E-03	3,65879E-03	3,25278E-03	6,67916E-05	6,62433E-03	2,34208E-03	2,68125E-03	6,03280E-05	6,64922E-03	2,30876E-03	2,63364E-03	6,17401E-05
635	6,96107E-03	3,61479E-03	3,27382E-03	6,18362E-05	6,62331E-03	2,29778E-03	2,69796E-03	5,58537E-05	6,63369E-03	2,24631E-03	2,62967E-03	5,03888E-05
636	6,82155E-03	3,59795E-03	3,21913E-03	5,59644E-05	6,59587E-03	2,29838E-03	2,67578E-03	5,35323E-05	6,54657E-03	2,25232E-03	2,61071E-03	5,50100E-05
637	6,86001E-03	3,60193E-03	3,19659E-03	5,73436E-05	6,58462E-03	2,29086E-03	2,65843E-03	5,67373E-05	6,55063E-03	2,23670E-03	2,60775E-03	5,27402E-05
638	6,81008E-03	3,58643E-03	3,22753E-03	5,99428E-05	6,55684E-03	2,28910E-03	2,64856E-03	5,28858E-05	6,53263E-03	2,23974E-03	2,60094E-03	5,31109E-05
639	6,79783E-03	3,56772E-03	3,21789E-03	5,54233E-05	6,49161E-03	2,27234E-03	2,60853E-03	5,06498E-05	6,49058E-03	2,23778E-03	2,60385E-03	4,89898E-05
640	6,74175E-03	3,58225E-03	3,17109E-03	5,79504E-05	6,48076E-03	2,26056E-03	2,62268E-03	5,06604E-05	6,48446E-03	2,20447E-03	2,57007E-03	5,15012E-05
641	6,67293E-03	3,52790E-03	3,13637E-03	5,37660E-05	6,44765E-03	2,24885E-03	2,59340E-03	5,28365E-05	6,39554E-03	2,18811E-03	2,56203E-03	5,37143E-05
642	6,70399E-03	3,50904E-03	3,13106E-03	5,29402E-05	6,42227E-03	2,22959E-03	2,57276E-03	5,29290E-05	6,40953E-03	2,17998E-03	2,54788E-03	5,44510E-05
643	6,66911E-03	3,49780E-03	3,12676E-03	5,62057E-05	6,37742E-03	2,20147E-03	2,56387E-03	5,08881E-05	6,36212E-03	2,15549E-03	2,53910E-03	5,04718E-05
644	6,66101E-03	3,40894E-03	3,10677E-03	5,54463E-05	6,37349E-03	2,19694E-03	2,54374E-03	4,93190E-05	6,28632E-03	2,14859E-03	2,51161E-03	5,39759E-05
645	6,52653E-03	3,42089E-03	3,09724E-03	5,51169E-05	6,30039E-03	2,17025E-03	2,52636E-03	5,41536E-05	6,27752E-03	2,13409E-03	2,47930E-03	5,36077E-05
646	6,50729E-03	3,39347E-03	3,07260E-03	5,71474E-05	6,22430E-03	2,18283E-03	2,51017E-03	5,42186E-05	6,23235E-03	2,13786E-03	2,48195E-03	5,72035E-05
647	6,46672E-03	3,39056E-03	3,02550E-03	6,00531E-05	6,18749E-03	2,15832E-03	2,49337E-03	5,64836E-05	6,15744E-03	2,09779E-03	2,46733E-03	5,42349E-05
648	6,42222E-03	3,34276E-03	3,00614E-03	6,66673E-05	6,15180E-03	2,12658E-03	2,49560E-03	6,31490E-05	6,10765E-03	2,10507E-03	2,44746E-03	6,19272E-05
649	6,30884E-03	3,32049E-03	3,00997E-03	6,37389E-05	6,11574E-03	2,07183E-03	2,46716E-03	6,27273E-05	6,09233E-03	2,10915E-03	2,43420E-03	6,17150E-05
650	6,29400E-03	3,30500E-03	2,94549E-03	6,35758E-05	6,03747E-03	2,10250E-03	2,44616E-03	6,44186E-05	6,04002E-03	2,06001E-03	2,41067E-03	6,94712E-05
651	6,21710E-03	3,26042E-03	2,92061E-03	6,42328E-05	5,98305E-03	2,08737E-03	2,40537E-03	5,75515E-05	5,97546E-03	2,04552E-03	2,37983E-03	6,51207E-05
652	6,16672E-03	3,20023E-03	2,91432E-03	6,01867E-05	5,95724E-03	2,05462E-03	2,37519E-03	5,74703E-05	5,91503E-03	2,03331E-03	2,34411E-03	5,73776E-05
653	6,08358E-03	3,15915E-03	2,89027E-03	5,65173E-05	5,89734E-03	2,04314E-03	2,36596E-03	5,22587E-05	5,88638E-03	1,98425E-03	2,31725E-03	5,35052E-05
654	6,04987E-03	3,15308E-03	2,86621E-03	5,34973E-05	5,81957E-03	2,03355E-03	2,32293E-03	4,56443E-05	5,80668E-03	1,97178E-03	2,29279E-03	5,17794E-05
655	5,96090E-03	3,08118E-03	2,79259E-03	4,77386E-05	5,74300E-03	1,95429E-03	2,30798E-03	5,01232E-05	5,72577E-03	1,93421E-03	2,28745E-03	4,89109E-05
656	5,88099E-03	3,04830E-03	2,74037E-03	4,90164E-05	5,66521E-03	1,94498E-03	2,28517E-03	4,82596E-05	5,63258E-03	1,92478E-03	2,25756E-03	4,79325E-05
657	5,84013E-03	3,03059E-03	2,73157E-03	4,88344E-05	5,62168E-03	1,92231E-03	2,25603E-03	4,45135E-05	5,56883E-03	1,91765E-03	2,22849E-03	4,53496E-05
658	5,81001E-03	3,01826E-03	2,70069E-03	4,37431E-05	5,56842E-03	1,90382E-03	2,21012E-03	4,37632E-05	5,51183E-03	1,89237E-03	2,19078E-03	4,16321E-05
659	5,68471E-03	2,94876E-03	2,67283E-03	4,63744E-05	5,53052E-03	1,89436E-03	2,19916E-03	4,07269E-05	5,46840E-03	1,85225E-03	2,18429E-03	4,57234E-05
660	5,68409E-03	2,92904E-03	2,63122E-03	4,68942E-05	5,42949E-03	1,86508E-03	2,16885E-03	4,73172E-05	5,38347E-03	1,84162E-03	2,14247E-03	4,46889E-05
661	5,59969E-03	2,89156E-03	2,60538E-03	5,14268E-05	5,34025E-03	1,84037E-03	2,14838E-03	5,13266E-05	5,32551E-03	1,79550E-03	2,11128E-03	5,14504E-05
662	5,49785E-03	2,84893E-03	2,56650E-03	5,29786E-05	5,28631E-03	1,80880E-03	2,11961E-03	5,06839E-05	5,27061E-03	1,76680E-03	2,07436E-03	4,81878E-05
663	5,46528E-03	2,85215E-03	2,53139E-03	5,10113E-05	5,21730E-03	1,81663E-03	2,08974E-03	4,60818E-05	5,24043E-03	1,76197E-03	2,05426E-03	4,85396E-05
664	5,39287E-03	2,80063E-03	2,50904E-03	4,54688E-05	5,14149E-03	1,78222E-03	2,08261E-03	4,40868E-05	5,11601E-03	1,72815E-03	2,02630E-03	4,78444E-05
665	5,31891E-03	2,75974E-03	2,45520E-03	4,50149E-05	5,09455E-03	1,73569E-03	2,03482E-03	4,57654E-05	5,10234E-03	1,72036E-03	2,01202E-03	4,90661E-05
666	5,19709E-03	2,69841E-03	2,40713E-03	5,19595E-05	5,03207E-03	1,72085E-03	2,01907E-03	4,39699E-05	4,97325E-03	1,69378E-03	1,98002E-03	4,60595E-05
667	5,11655E-03	2,64197E-03	2,38790E-03	4,82652E-05	4,97584E-03	1,69257E-03	1,97303E-03	4,37362E-05	4,96327E-03	1,66133E-03	1,94649E-03	4,26207E-05
668	5,08956E-03	2,61964E-03	2,36248E-03	4,36341E-05	4,86575E-03	1,65771E-03	1,95263E-03	4,13547E-05	4,79596E-03	1,65254E-03	1,92027E-03	4,02143E-05
669	4,98917E-03	2,55497E-03	2,31288E-03	4,11703E-05	4,77427E-03	1,61937E-03	1,92529E-03	4,07118E-05	4,75667E-03	1,60889E-03	1,89303E-03	4,65671E-05
670	4,90717E-03	2,52153E-03	2,29145E-03	3,69463E-05	4,71048E-03	1,59258E-03	1,89348E-03	3,97750E-05	4,66614E-03	1,58716E-03	1,85328E-03	3,89192E-05
671	4,85756E-03	2,49270E-03	2,23467E-03	4,00584E-05	4,64429E-03	1,55782E-03	1,85414E-03	4,25861E-05	4,61402E-03	1,55297E-03	1,82337E-03	4,36937E-05
672	4,80177E-03	2,43222E-03	2,19690E-03	4,17633E-05	4,58391E-03	1,55076E-03	1,84186E-03	3,81195E-05	4,54540E-03	1,52173E-03	1,78778E-03	3,90878E-05
673	4,69983E-03	2,40536E-03	2,17675E-03	3,57503E-05	4,52092E-03	1,51199E-03	1,78627E-03	3,30888E-05	4,50163E-03	1,50239E-03	1,75926E-03	4,43922E-05
674	4,63841E-03	2,36041E-03	2,15611E-03	3,94693E-05	4,42497E-03	1,48964E-03	1,77687E-03	3,73692E-05	4,41463E-03	1,46684E-03	1,75179E-03	4,03202E-05
675	4,56364E-03	2,30374E-03	2,10569E-03	4,33833E-05	4,36929E-03	1,50198E-03	1,76136E-03	3,99213E-05	4,33609E-03	1,45261E-03	1,71739E-03	3,97024E-05
676	4,48083E-03	2,28776E-03	2,05998E-03	3,60910E-05	4,30005E-03	1,45731E-03	1,72648E-03	3,59882E-05	4,28752E-03	1,43386E-03	1,68608E-03	4,13652E-05
677	4,39196E-03	2,24235E-03	2,03249E-03	3,87656E-05	4,21470E-03	1,43852E-03	1,68749E-03	3,44412E-05	4,21325E-03	1,39321E-03	1,66805E-03	3,33934E-05
678	4,29923E-03	2,22689E-03	2,00035E-03	3,85954E-05	4,14230E-03	1,40964E-03	1,66513E-03	3,93660E-05	4,15561E-03	1,39572E-03	1,64715E-03	3,60729E-05
679	4,24501E-03	2,17610E-03	1,95915E-03	3,87530E-05	4,08813E-03	1,39068E-03	1,62724E-03	3,77971E-05	4,05847E-03	1,36780E-03	1,61446E-03	3,96897E-05
680	4,18609E-03	2,12183E-03	1,90051E-03	3,56346E-05	4,01002E-03	1,35744E-03	1,59873E-03	3,30381E-05	3,96008E-03	1,32242E-03	1,57701E-03	3,94285E-05
681	4,09763E-03	2,10098E-03	1,89942E-03	3,74608E-05	3,94290E-03	1,33272E-03	1,56518E-03	3,57562E-05	3,90169E-03	1,28904E-03	1,53743E-03	3,32114E-05
682	4,02751E-03	2,05953E-03	1,82043E-03	3,75686E-05	3,89419E-03	1,28419E-03	1,56110E-03	3,14595E-05	3,86698E-03	1,27824E-03	1,51734E-03	3,82738E-05
683	3,94404E-03	1,99772E-03	1,86513E-03	3,53277E-05	3,82073E-03	1,28691E-03	1,52715E-03	3,18088E-05	3,78512E-03	1,26167E-03	1,50376E-03	3,31091E-05
684	3,85231E-03	1,94190E-03	1,79520E-03	3,50297E-05	3,75421E-03	1,26043E-03	1,49665E-03	3,32055E-05	3,70107E-03	1,24653E-03	1,44841E-03	3,13205E-05
685	3,79237E-03	1,91826E-03	1,77494E-03	3,41017E-05	3,66775E-03	1,25026E-03	1,47120E-03	3,56224E-05	3,64899E-03	1,24739E-03	1,43758E-03	3,54313E-05
686	3,74638E-03	1,90582E-03	1,72842E-03	3,94105E-05	3,57655E-03	1,21875E-03	1,43433E-03	3,20347E-05	3,57627E-03	1,19938E-03	1,42113E-03	3,21015E-05
687	3,65511E-03	1,85985E-03	1,69595E-03	3,54884E-05	3,53336E-03	1,20167E-03	1,39724E-03	3,76371E-05	3,51606E-03	1,15801E-03	1,39829E-03	3,70953E-05
688	3,58750E-03	1,82299E-03	1,63145E-03	3,39644E-05	3,46479E-03	1,18478E-03	1,39108E-03	3,32536E-05	3,40817E-03	1,14312E-03	1,34809E-03	3,44560E-05
689	3,53902E-03	1,79376E-03	1,61780E-03	3,24989E-05	3,38130E-03	1,13541E-03	1,35597E-03	2,79915E-05	3,34370E-03	1,11994E-03	1,31871E-03	2,89641E-05
690	3,50125E-03	1,75496E-03	1,59445E-03	2,94068E-05	3,30664E-03	1,11365E-03	1,31448E-03	2,83214E-05	3,28794E-03	1,06597E-03	1,29118E-03	2,60615E-05
691	3,40281E-03	1,69763E-03	1,52297E-03	2,60753E-05	3,29946E-03	1,11968E-03	1,31202E-03	2,63421E-05	3,25120E-03	1,04651E-03	1,29103E-03	2,55122E-05
692	3,34925E-03	1,64610E-03	1,52289E-03	3,10835E-05	3,18584E-03	1,06329E-03	1,27043E-03	2,71524E-05	3,21225E-03	1,05027E-03	1,25460E-03	3,05291E-05
693	3,25042E-03	1,63436E-03	1,50993E-03	3,46512E-05	3,15585E-03	1,04863E-03	1,24261E-03	3,17558E-05	3,12297E-03	1,04102E-03	1,23306E-03	2,91678E-05
694	3,19211E-03	1,61190E-03	1,47372E-03	3,56158E-05	3,07072E-03	1,01986E-03	1,21743E-03	3,30222E-05	3,07137E-03	1,00252E-03	1,20889E-03	3,51209E-05
695	3,13856E-03	1,59701E-03	1,44378E-03	3,49681E-05	3,01616E-03	1,01176E-03	1,18255E-03	3,50746E-05	2,97839E-03	9,86844E-04	1,18605E-03	3,23928E-05
696	3,04920E-03	1,52598E-03	1,42827E-03	3,02421E-05	2,96178E-03	1,01228E-03	1,16469E-03	3,74689E-05	2,92172E-03	9,60174E-04	1,15941E-03	2,68369E-05
697	2,99211E-03	1,49973E-03	1,35172E-03	2,61320E-05	2,88712E-03	9,79620E-04	1,14410E-03	2,79382E-05	2,85071E-03	9,28285E-04	1,11958E-03	2,28885E-05
698	2,93932E-03	1,46018E-03	1,34659E-03	2,17602E-05	2,80810E-03	9,33917E-04	1,11896E-03	2,19096E-05	2,79160E-03	9,20179E-04	1,09543E-03	2,25856E-05
699	2,85835E-03	1,42120E-03	1,32913E-03	2,15312E-05	2,77358E-03	9,12427E-04	1,09031E-03	2,23042E-05	2,72838E-03	8,89293E-04	1,07167E-03	2,45144E-05
700	2,81935E-03	1,38223E-03	1,27331E-03	1,84409E-05	2,67849E-03	9,03201E-04	1,06807E-03	2,44325E-05	2,65555E-03	8,73864E-04	1,06316E-03	2,87313E-05
701	2,75760E-03	1,36704E-03	1,25318E-03	2,13321E-05	2,64388E-03	8,83094E-04	1,04703E-03	2,17926E-05	2,60843E-03	8,30968E-04	1,03653E-03	1,98010E-05
702	2,65990E-03	1,35192E-03	1,23232E-03	2,66268E-05	2,57552E-03	8,70388E-04	1,02005E-03	2,57973E-05	2,56373E-03	8,37703E-04	1,01163E-03	2,42355E-05
703	2,62245E-03	1,30374E-03	1,20534E-03	2,93659E-05	2,52902E-03	8,50643E-04	1,01031E-03	2,53926E-05	2,50888E-03	8,33270E-04	9,89938E-04	2,83599E-05
704	2,58929E-03	1,31472E-03	1,19949E-03	3,95204E-05	2,48317E-03	8,45963E-04	1,00344E-03	4,13866E-05	2,44793E-03	8,28503E-04	9,80521E-04	4,13240E-05
705	2,52847E-03	1,28514E-03	1,16683E-03	4,92207E-05	2,45659E-03	8,39820E-04	9,79866E-04	5,15864E-05	2,44870E-03	8,27286E-04	9,83358E-04	5,15192E-05
706	2,48993E-03	1,24819E-03	1,16916E-03	6,20497E-05	2,39083E-03	8,40627E-04	9,74457E-04	5,98437E-05	2,37535E-03	8,04778E-04	9,42365E-04	6,73707E-05
707	2,47918E-03	1,21418E-03	1,12036E-03	6,57606E-05	2,33409E-03	8,15743E-04	9,51588E-04	6,19747E-05	2,31505E-03	7,91527E-04	9,34792E-04	6,79734E-05
708	2,36586E-03	1,20485E-03	1,09241E-03	6,00769E-05	2,26187E-03	7,99032E-04	9,19835E-04	5,88870E-05	2,25196E-03	7,74219E-04	9,09563E-04	5,98565E-05
709	2,31770E-03	1,17456E-03	1,07079E-03	5,25690E-05	2,21130E-03	7,78152E-04	8,90333E-04	4,78152E-05	2,21492E-03	7,54874E-04	8,73708E-04	5,17747E-05
710	2,29506E-03	1,11783E-03	1,04489E-03	4,83953E-05	2,17737E-03	7,33992E-04	8,78110E-04	4,47461E-05	2,17815E-03	7,15483E-04	8,64136E-04	4,78188E-05
711	2,22653E-03	1,08869E-03	9,97088E-04	4,52863E-05	2,13154E-03	7,06787E-04	8,42137E-04	4,58353E-05	2,09520E-03	7,20759E-04	8,46767E-04	4,14064E-05
712	2,13766E-03	1,07814E-03	9,71911E-04	4,00546E-05	2,08118E-03	7,05509E-04	8,31881E-04	3,88693E-05	2,05853E-03	7,08908E-04	8,26030E-04	3,77921E-05
713	2,08636E-03	1,05360E-03	9,49065E-04	3,11320E-05	2,01610E-03	6,75065E-04	8,01795E-04	2,85468E-05	1,98697E-03	6,57835E-04	7,98732E-04	2,40492E-05
714	2,02930E-03	1,01435E-03	9,27468E-04	1,93843E-05	1,93900E-03	6,55471E-04	7,80083E-04	1,99627E-05	1,97703E-03	6,46864E-04	7,66567E-04	1,72567E-05
715	1,99355E-03	9,70688E-04	8,79936E-04	1,86567E-05	1,91497E-03	6,14043E-04	7,46945E-04	1,58982E-05	1,90669E-03	6,27360E-04	7,34653E-04	1,11065E-05
716	1,95621E-03	9,49249E-04	8,66155E-04	1,61671E-05	1,87577E-03	6,05428E-04	7,30233E-04	1,07924E-05	1,84063E-03	6,00240E-04	7,14872E-04	1,18235E-05
717	1,89285E-03	9,18323E-04	8,64870E-04	1,18673E-05	1,81683E-03	5,92548E-04	7,10245E-04	1,31141E-05	1,78873E-03	5,65354E-04	6,91399E-04	8,97166E-06
718	1,85188E-03	9,30447E-04	8,41883E-04	1,41481E-05	1,76522E-03	5,68451E-04	6,97871E-04	1,39887E-05	1,75640E-03	5,64079E-04	6,69946E-04	1,71072E-05
719	1,78974E-03	8,72402E-04	7,70851E-04	1,17045E-05	1,73648E-03	5,62288E-04	6,72181E-04	1,24813E-05	1,68450E-03	5,50281E-04	6,70066E-04	1,46022E-05
720	1,74634E-03	8,58620E-04	7,74759E-04	1,41617E-05	1,68619E-03	5,56308E-04	6,65509E-04	1,33062E-05	1,65006E-03	5,49360E-04	6,50442E-04	9,94233E-06
721	1,68186E-03	8,35886E-04	7,61021E-04	1,43962E-05	1,65249E-03	5,39142E-04	6,40503E-04	1,22820E-05	1,62383E-03	5,35877E-04	6,33241E-04	7,82532E-06
722	1,66203E-03	8,15726E-04	7,64197E-04	1,30366E-05	1,60623E-03	5,23836E-04	6,26952E-04	8,81600E-06	1,58400E-03	5,19328E-04	6,18467E-04	1,11954E-05
723	1,61704E-03	8,00554E-04	7,32773E-04	9,46909E-06	1,56072E-03	5,28699E-04	6,14163E-04	6,41825E-06	1,54044E-03	5,16113E-04	5,90758E-04	9,18380E-06
724	1,57930E-03	7,77906E-04	7,22023E-04	1,57013E-05	1,51145E-03	5,00643E-04	5,95832E-04	1,06523E-05	1,47925E-03	5,06434E-04	5,98659E-04	5,26566E-06
725	1,53386E-03	7,43629E-04	6,94794E-04	1,57070E-05	1,49160E-03	4,90701E-04	5,85322E-04	1,15020E-05	1,48036E-03	4,84623E-04	5,76634E-04	1,29450E-05
726	1,50219E-03	7,30141E-04	6,83635E-04	1,13304E-05	1,45129E-03	5,05007E-04	5,68815E-04	1,09380E-05	1,45843E-03	4,61067E-04	5,66216E-04	1,27027E-05
727	1,48961E-03	7,08459E-04	6,77630E-04	1,03636E-05	1,41980E-03	4,49910E-04	5,61073E-04	1,15366E-05	1,41685E-03	4,55536E-04	5,41814E-04	8,58761E-06
728	1,42518E-03	7,08865E-04	6,46126E-04	1,03316E-05	1,38101E-03	4,54492E-04	5,42978E-04	1,60673E-05	1,35304E-03	4,51686E-04	5,48210E-04	6,07259E-06
729	1,38869E-03	6,79656E-04	6,31924E-04	1,09159E-05	1,33946E-03	4,44655E-04	5,20598E-04	9,84239E-06	1,33780E-03	4,41900E-04	5,15368E-04	1,71037E-05
730	1,34807E-03	6,46022E-04	6,05205E-04	8,70563E-06	1,30468E-03	4,31377E-04	5,04111E-04	1,15749E-05	1,29526E-03	4,14572E-04	5,04747E-04	1,27039E-05
731	1,32403E-03	6,22520E-04	5,78563E-04	9,42158E-06	1,24944E-03	4,37248E-04	5,01312E-04	1,17504E-05	1,26091E-03	3,96226E-04	4,85607E-04	7,54999E-06
732	1,26090E-03	6,20374E-04	5,69079E-04	7,95911E-06	1,23294E-03	3,89793E-04	4,81207E-04	8,77742E-06	1,24722E-03	3,95105E-04	4,61319E-04	1,12977E-05
733	1,25463E-03	6,17043E-04	5,55047E-04	7,78659E-06	1,20941E-03	3,90803E-04	4,73649E-04	8,92006E-06	1,18889E-03	3,91365E-04	4,59016E-04	1,19198E-05
734	1,21665E-03	5,89914E-04	5,39744E-04	1,18295E-05	1,18072E-03	3,75866E-04	4,56762E-04	1,05581E-05	1,17940E-03	3,90788E-04	4,54491E-04	1,17576E-05
735	1,20895E-03	5,68227E-04	5,36447E-04	1,48813E-05	1,16779E-03	3,75309E-04	4,57712E-04	9,44573E-06	1,15276E-03	3,73809E-04	4,44686E-04	9,81384E-06
736	1,17304E-03	5,54299E-04	5,09176E-04	1,59004E-05	1,09615E-03	3,74503E-04	4,42217E-04	1,44598E-05	1,12391E-03	3,63768E-04	4,35245E-04	1,32102E-05
737	1,13364E-03	5,43224E-04	5,11483E-04	1,46091E-05	1,10314E-03	3,83213E-04	4,29491E-04	1,95236E-05	1,06814E-03	3,67139E-04	4,24076E-04	1,43175E-05
738	1,11254E-03	5,41857E-04	4,89229E-04	2,03918E-05	1,06312E-03	3,71242E-04	4,26358E-04	1,92395E-05	1,04860E-03	3,55089E-04	4,15828E-04	9,59595E-06
739	1,10181E-03	5,31290E-04	4,92184E-04	1,29782E-05	1,01801E-03	3,52818E-04	4,08962E-04	1,55752E-05	1,02094E-03	3,48000E-04	3,95015E-04	1,10548E-05
740	1,04838E-03	5,28333E-04	4,59838E-04	1,13230E-05	1,00944E-03	3,53268E-04	4,03095E-04	1,12087E-05	9,95674E-04	3,13443E-04	3,87781E-04	1,10484E-05
741	1,04746E-03	4,67899E-04	4,64619E-04	6,88235E-06	9,64191E-04	3,14381E-04	3,88017E-04	1,06347E-05	9,57019E-04	3,18640E-04	3,68195E-04	1,26401E-05
742	9,80570E-04	4,63205E-04	4,33319E-04	5,34253E-06	9,44444E-04	2,97984E-04	3,66143E-04	6,92018E-06	9,38643E-04	2,93102E-04	3,67470E-04	5,45049E-06
743	9,55563E-04	4,75068E-04	4,30273E-04	6,61109E-06	9,10554E-04	3,10885E-04	3,56519E-04	4,34384E-06	9,11232E-04	2,93542E-04	3,51572E-04	6,87107E-06
744	9,27249E-04	4,39379E-04	4,22654E-04	4,05773E-06	8,91593E-04	3,10547E-04	3,56791E-04	4,48936E-06	8,84065E-04	2,83633E-04	3,45315E-04	3,69378E-06
745	9,04316E-04	4,32282E-04	3,80783E-04	2,44334E-06	8,63806E-04	2,89204E-04	3,42102E-04	3,01720E-06	8,38496E-04	2,91262E-04	3,25573E-04	1,05211E-05
746	8,83768E-04	4,01100E-04	3,93917E-04	8,47563E-06	8,61543E-04	2,67606E-04	3,47425E-04	6,64760E-06	8,35798E-04	2,71639E-04	3,21524E-04	3,95359E-06
747	8,70495E-04	4,11005E-04	3,86033E-04	9,59601E-06	8,21008E-04	2,71736E-04	3,23830E-04	1,17007E-05	8,30120E-04	2,68001E-04	3,35012E-04	1,48715E-05
748	8,55557E-04	4,03419E-04	3,72933E-04	1,80464E-05	8,07894E-04	2,75784E-04	3,27655E-04	2,26343E-05	8,12721E-04	2,65670E-04	3,19960E-04	2,40182E-05
749	8,31724E-04	4,12241E-04	3,72512E-04	3,03096E-05	8,11224E-04	2,79755E-04	3,33943E-04	3,14777E-05	7,89645E-04	2,75850E-04	3,23062E-04	2,99305E-05
750	8,24664E-04	4,17635E-04	3,93380E-04	3,36724E-05	8,00146E-04	2,78584E-04	3,15064E-04	3,66630E-05	7,77163E-04	2,65586E-04	3,18538E-04	2,90635E-05
751	7,85386E-04	4,03286E-04	3,63411E-04	2,84232E-05	7,69686E-04	2,67782E-04	3,17865E-04	3,26534E-05	7,63016E-04	2,53112E-04	2,97555E-04	2,30351E-05
752	7,45616E-04	3,72173E-04	3,60519E-04	1,41905E-05	7,24722E-04	2,50305E-04	3,01192E-04	1,88616E-05	7,11991E-04	2,36788E-04	2,87257E-04	8,63272E-06
753	7,29276E-04	3,57163E-04	3,14785E-04	1,19921E-05	6,90640E-04	2,17611E-04	2,75213E-04	4,31104E-06	6,78475E-04	2,12990E-04	2,61810E-04	2,94204E-07
754	7,03898E-04	3,55316E-04	3,07041E-04	7,63511E-08	6,91922E-04	2,14276E-04	2,65982E-04	4,98769E-06	6,89156E-04	2,35714E-04	2,62766E-04	3,74014E-06
755	6,77737E-04	3,37614E-04	2,94201E-04	5,04533E-06	6,71824E-04	2,08563E-04	2,58921E-04	8,37896E-06	6,60123E-04	2,05233E-04	2,54185E-04	5,78427E-06
756	6,84254E-04	3,06892E-04	2,92213E-04	3,15921E-06	6,49610E-04	2,18484E-04	2,53700E-04	6,16998E-06	6,48568E-04	2,02251E-04	2,47831E-04	6,04367E-06
757	6,41469E-04	3,16545E-04	2,96247E-04	7,04280E-06	6,10151E-04	2,09729E-04	2,40372E-04	2,72778E-06	6,15137E-04	1,91762E-04	2,42259E-04	7,57600E-06
758	6,37287E-04	3,30898E-04	2,76614E-04	7,62954E-06	5,94910E-04	1,77123E-04	2,25944E-04	3,90289E-06	5,58712E-04	1,87881E-04	2,26242E-04	9,06219E-06
759	6,20636E-04	3,10265E-04	2,50662E-04	1,10435E-05	5,83870E-04	2,14097E-04	2,22245E-04	8,04373E-06	5,86592E-04	1,80725E-04	2,29325E-04	1,28627E-05
760	6,04436E-04	3,09793E-04	2,86464E-04	1,69658E-05	5,88966E-04	2,09574E-04	2,32179E-04	2,34244E-05	5,81999E-04	1,90866E-04	2,33818E-04	1,76969E-05
761	6,20500E-04	3,22346E-04	2,94249E-04	4,57913E-05	6,08498E-04	2,24358E-04	2,62401E-04	5,24965E-05	5,84505E-04	2,27058E-04	2,48993E-04	4,62278E-05
762	6,12069E-04	3,36728E-04	3,28759E-04	7,30062E-05	6,17649E-04	2,58521E-04	2,80999E-04	8,62347E-05	5,99468E-04	2,31062E-04	2,53673E-04	6,32234E-05
763	6,26853E-04	3,36048E-04	3,16340E-04	7,34135E-05	6,05270E-04	2,51464E-04	2,67495E-04	8,56717E-05	5,81926E-04	1,99291E-04	2,52869E-04	5,29636E-05
764	5,75147E-04	2,88727E-04	2,86600E-04	4,50323E-05	5,67758E-04	2,09940E-04	2,41511E-04	5,23821E-05	5,37862E-04	1,80927E-04	2,35882E-04	3,29348E-05
765	5,49227E-04	2,64042E-04	2,60367E-04	1,67781E-05	5,15287E-04	1,74497E-04	1,98643E-04	2,21584E-05	4,99174E-04	1,49702E-04	2,09627E-04	1,42546E-05
766	5,12389E-04	2,47453E-04	2,47041E-04	4,90978E-06	4,82561E-04	1,56283E-04	1,88956E-04	7,16367E-06	4,73001E-04	1,57385E-04	1,92013E-04	7,17770E-06
767	4,95051E-04	2,25605E-04	2,10172E-04	9,32352E-06	4,52124E-04	1,42559E-04	1,95142E-04	1,43075E-05	4,73657E-04	1,63069E-04	1,70823E-04	3,25564E-06
768	4,65325E-04	2,33693E-04	2,13195E-04	3,36547E-06	4,59275E-04	1,52575E-04	1,80064E-04	2,83403E-06	4,55955E-04	1,41130E-04	1,65966E-04	1,03304E-05
769	4,49695E-04	2,43526E-04	2,12082E-04	8,90303E-06	4,39069E-04	1,55459E-04	1,79252E-04	1,18177E-05	4,57593E-04	1,69128E-04	1,74817E-04	8,19422E-06
770	4,55255E-04	2,32972E-04	2,26348E-04	2,01692E-05	4,28176E-04	1,77142E-04	1,88149E-04	2,79557E-05	4,44796E-04	1,69935E-04	1,84756E-04	1,63503E-05
771	4,75706E-04	2,53488E-04	2,07226E-04	3,41274E-05	4,38233E-04	1,76529E-04	1,86137E-04	3,39180E-05	4,28568E-04	1,45441E-04	1,86491E-04	2,31318E-05
772	4,50795E-04	2,23107E-04	2,42457E-04	2,75303E-05	4,26653E-04	1,50272E-04	1,84469E-04	3,35526E-05	4,13196E-04	1,48857E-04	1,77924E-04	2,52203E-05
773	4,33843E-04	2,12327E-04	1,98121E-04	1,44872E-05	4,25344E-04	1,42766E-04	1,67461E-04	2,17922E-05	3,94401E-04	1,52728E-04	1,59864E-04	1,67186E-05
774	4,09874E-04	1,88069E-04	1,83577E-04	9,30747E-06	4,11432E-04	1,33795E-04	1,55868E-04	9,55675E-06	3,81332E-04	1,25215E-04	1,55796E-04	3,24361E-06
775	3,86856E-04	1,61987E-04	1,69881E-04	4,53123E-06	3,75715E-04	1,00654E-04	1,43613E-04	4,06975E-06	3,70602E-04	1,50678E-04	1,35854E-04	2,62580E-06
776	3,87808E-04	1,91156E-04	1,73321E-04	6,01437E-06	3,75193E-04	1,40311E-04	1,35815E-04	1,79370E-06	3,36134E-04	1,32590E-04	1,40450E-04	5,98231E-06
777	3,60185E-04	1,78954E-04	1,70648E-04	1,55052E-06	3,68269E-04	1,15395E-04	1,47257E-04	4,64032E-06	3,53947E-04	1,25530E-04	1,38375E-04	5,74025E-06
778	3,62052E-04	1,74222E-04	1,48273E-04	5,87647E-06	3,49581E-04	1,22018E-04	1,34113E-04	3,99969E-06	3,35835E-04	1,36258E-04	1,29985E-04	1,14540E-05
779	3,49130E-04	1,75144E-04	1,48443E-04	3,32140E-06	3,33466E-04	1,18391E-04	1,29287E-04	9,60230E-07	3,14093E-04	1,10966E-04	1,24833E-04	5,84133E-06
780	3,20865E-04	1,74166E-04	1,48685E-04	9,12706E-06	3,07134E-04	1,09899E-04	1,32124E-04	2,20783E-06	3,05980E-04	1,03299E-04	1,12649E-04	5,31292E-06
