# Supplementary material for: Influence of the Human Field of View on Visual and Non-Visual Quantities in Indoor Environments
Source: Clocks Sleep. 2023 Aug 29;5(3):476–98. doi: 10.3390/clockssleep5030032 (PMC10530223; doi:10.3390/clockssleep5030032)
Supplement: Supplementary file 1 [file clockssleep-05-00032-s001.zip › 05-SI/SI2/Data/BAuA/geneigt/Parameter.csv]

Name	E	CCT	MEDI
warm low	2,077E+02	2700	9,898E+01
cold low	2,088E+02	5243	2,087E+02
cold bright	5,794E+02	5308	5,807E+02
warm low_SK	1,677E+02	2700	7,961E+01
cold low_SK	1,683E+02	5238	1,675E+02
cold bright_SK	4,663E+02	5306	4,653E+02
warm low_Mun	1,643E+02	2705	7,815E+01
cold low_Mun	1,645E+02	5248	1,637E+02
cold bright_Mun	4,562E+02	5309	4,547E+02
