# Supplementary material for: Influence of the Human Field of View on Visual and Non-Visual Quantities in Indoor Environments
Source: Clocks Sleep. 2023 Aug 29;5(3):476–98. doi: 10.3390/clockssleep5030032 (PMC10530223; doi:10.3390/clockssleep5030032)
Supplement: Supplementary file 1 [file clockssleep-05-00032-s001.zip › 05-SI/SI2/Data/BAuA/geneigt/BAuA-Studie_Messungen.csv]

Name	warm low	cold low	cold bright	warm low_SK	cold low_SK	cold bright_SK	warm low_Mun	cold low_Mun	cold bright_Mun
380	1,11222E-06	0,00000E+00	1,75360E-05	2,42768E-06	0,00000E+00	1,22390E-06	3,22629E-06	6,47185E-06	0,00000E+00
381	3,37937E-06	2,37061E-06	1,36672E-05	0,00000E+00	0,00000E+00	0,00000E+00	0,00000E+00	2,94727E-05	0,00000E+00
382	0,00000E+00	3,35410E-06	8,72187E-06	8,41947E-07	8,18542E-06	0,00000E+00	0,00000E+00	2,97467E-05	3,32945E-06
383	1,31724E-05	3,17809E-07	1,79171E-05	3,46558E-07	1,16324E-05	0,00000E+00	1,83550E-06	7,84684E-06	1,66633E-05
384	2,00394E-06	0,00000E+00	2,85573E-05	0,00000E+00	5,51970E-07	0,00000E+00	1,48527E-06	5,07461E-07	1,04826E-05
385	0,00000E+00	0,00000E+00	2,78278E-05	0,00000E+00	0,00000E+00	2,22900E-05	0,00000E+00	1,00291E-05	4,02371E-06
386	0,00000E+00	0,00000E+00	6,83922E-06	0,00000E+00	2,20088E-06	4,56515E-07	0,00000E+00	0,00000E+00	1,96296E-05
387	0,00000E+00	0,00000E+00	1,02594E-05	0,00000E+00	1,12723E-05	6,84812E-07	0,00000E+00	3,69247E-06	9,13212E-06
388	0,00000E+00	7,43183E-06	0,00000E+00	0,00000E+00	1,35234E-05	0,00000E+00	0,00000E+00	9,56774E-06	2,97894E-05
389	1,17914E-05	8,86796E-06	3,15931E-05	0,00000E+00	6,79702E-06	2,04858E-05	0,00000E+00	1,19603E-06	4,88422E-05
390	0,00000E+00	2,25570E-07	2,45094E-05	0,00000E+00	1,72915E-06	0,00000E+00	0,00000E+00	2,55647E-07	0,00000E+00
391	9,93146E-07	5,87884E-06	6,95133E-05	0,00000E+00	1,71644E-05	0,00000E+00	2,75197E-06	5,99653E-06	0,00000E+00
392	2,06917E-06	1,24100E-05	2,88561E-05	0,00000E+00	4,59235E-06	5,30715E-06	5,73358E-06	1,43700E-05	1,44544E-05
393	0,00000E+00	1,46817E-05	3,52229E-06	2,44398E-06	8,23132E-06	5,05342E-06	0,00000E+00	1,44817E-05	1,23316E-05
394	0,00000E+00	2,97650E-06	0,00000E+00	6,71536E-07	1,25552E-06	2,33704E-05	0,00000E+00	2,40955E-06	2,21297E-07
395	0,00000E+00	0,00000E+00	1,43139E-05	4,98537E-06	1,45068E-06	0,00000E+00	9,34148E-08	1,14304E-07	1,96527E-05
396	1,09817E-06	0,00000E+00	2,87426E-05	4,66682E-06	6,32481E-06	0,00000E+00	6,85626E-06	8,75001E-06	1,84028E-05
397	3,75428E-06	2,35849E-06	2,52922E-05	2,48404E-07	1,70859E-05	0,00000E+00	0,00000E+00	1,10644E-06	3,50751E-05
398	4,19473E-07	8,22269E-06	3,45412E-05	0,00000E+00	1,46897E-05	2,07050E-05	9,09664E-07	6,85997E-06	2,21932E-05
399	0,00000E+00	6,01055E-06	3,19511E-05	2,38222E-06	2,73911E-05	1,03191E-05	4,23263E-06	2,82205E-06	3,26771E-05
400	3,16840E-06	1,76519E-06	4,48008E-05	8,60334E-06	3,92070E-06	2,89872E-05	8,31021E-06	7,35647E-06	3,05230E-05
401	7,04462E-07	1,42863E-07	5,21312E-05	4,43534E-06	1,92376E-05	4,09093E-05	0,00000E+00	3,03043E-06	1,12751E-05
402	3,48740E-06	5,75723E-06	7,95527E-05	3,85606E-06	1,72334E-05	3,44332E-05	0,00000E+00	1,62719E-05	1,67736E-05
403	8,21054E-06	2,42907E-05	4,83373E-05	1,52173E-06	2,69105E-06	4,13323E-05	6,63573E-06	3,08201E-05	1,63604E-05
404	2,90809E-05	1,59348E-05	3,90357E-05	7,96345E-06	1,20070E-05	4,94938E-05	3,83175E-06	7,21636E-06	4,39674E-05
405	1,06051E-05	9,73026E-06	2,97778E-05	1,15509E-06	2,00075E-05	8,61275E-06	2,52413E-06	0,00000E+00	2,81606E-05
406	1,27637E-05	1,60469E-05	6,46187E-05	2,32812E-05	1,86008E-05	2,85616E-05	1,23445E-06	2,43345E-05	5,83515E-05
407	1,12121E-05	2,25435E-05	3,93337E-05	8,38332E-06	1,57497E-05	5,63834E-05	1,54646E-05	1,17671E-05	3,13485E-05
408	1,54625E-05	1,55473E-05	5,60548E-05	1,71650E-05	1,77710E-05	1,96372E-05	1,33360E-05	9,47122E-06	3,48688E-05
409	1,72437E-05	9,51086E-06	4,47095E-05	2,45055E-05	2,08980E-05	3,99860E-05	0,00000E+00	2,18456E-05	2,90364E-05
410	2,01869E-05	1,02800E-05	6,77315E-05	1,89990E-05	2,49700E-05	8,62532E-05	8,46952E-06	2,52876E-05	4,03816E-05
411	1,64414E-05	1,65713E-05	5,18481E-05	2,28041E-05	2,53391E-05	3,56816E-05	0,00000E+00	1,09042E-05	4,76437E-05
412	1,29318E-05	2,13819E-05	5,15362E-05	3,66235E-06	1,36837E-05	6,23854E-05	2,38932E-06	3,21592E-05	2,50256E-05
413	2,60854E-05	3,20739E-05	8,24832E-05	1,63072E-05	1,31192E-05	4,08515E-05	7,43359E-06	2,67258E-05	4,70486E-05
414	1,17337E-05	2,78141E-05	9,60552E-05	1,36746E-05	2,55331E-05	9,92311E-05	1,90733E-07	2,43395E-05	6,73622E-05
415	1,67595E-05	3,06251E-05	8,77223E-05	2,56350E-05	3,37732E-05	9,13102E-05	8,37613E-06	4,34795E-05	9,80696E-05
416	4,84776E-05	5,09211E-05	1,08897E-04	1,17875E-05	5,06300E-05	8,41529E-05	3,37067E-05	5,12073E-05	8,29349E-05
417	1,72468E-05	5,18388E-05	1,29302E-04	3,50840E-05	3,10646E-05	9,60123E-05	2,68448E-05	2,63763E-05	1,11869E-04
418	2,50499E-05	4,40453E-05	1,41169E-04	1,95724E-05	4,31632E-05	9,47337E-05	2,79864E-05	3,20427E-05	9,26050E-05
419	3,73262E-05	4,47491E-05	1,31144E-04	3,30697E-05	4,26157E-05	1,15525E-04	4,62096E-05	5,18100E-05	1,30015E-04
420	3,49199E-05	5,43842E-05	1,39879E-04	3,10896E-05	5,18845E-05	1,16067E-04	2,49052E-05	4,47365E-05	9,84436E-05
421	4,11283E-05	5,08726E-05	1,74530E-04	5,41624E-05	5,44475E-05	1,54004E-04	3,48667E-05	5,62201E-05	1,45196E-04
422	3,54120E-05	7,16395E-05	1,95443E-04	4,12262E-05	4,06243E-05	1,23896E-04	3,70573E-05	6,07897E-05	1,65268E-04
423	5,12829E-05	6,47536E-05	2,07787E-04	3,78388E-05	7,19920E-05	1,70704E-04	3,19821E-05	6,08596E-05	1,69098E-04
424	5,21917E-05	7,76672E-05	2,43937E-04	5,19046E-05	7,38249E-05	1,80143E-04	4,18388E-05	6,46088E-05	2,06457E-04
425	5,68289E-05	8,63015E-05	2,58584E-04	7,30858E-05	7,32029E-05	2,09359E-04	5,25251E-05	7,12862E-05	2,12511E-04
426	5,99965E-05	1,04836E-04	2,91245E-04	7,03717E-05	8,48747E-05	2,26983E-04	7,41868E-05	8,53037E-05	2,29107E-04
427	6,53238E-05	1,01935E-04	3,18061E-04	7,41251E-05	9,51608E-05	2,73020E-04	5,72086E-05	7,53391E-05	2,33827E-04
428	7,68687E-05	1,31058E-04	3,64320E-04	6,74683E-05	1,05428E-04	3,11173E-04	6,01591E-05	1,12092E-04	2,73389E-04
429	8,85296E-05	1,51960E-04	4,10062E-04	7,14971E-05	1,07578E-04	3,42100E-04	6,80310E-05	1,21321E-04	3,24660E-04
430	1,03777E-04	1,53863E-04	4,53575E-04	8,17911E-05	1,13719E-04	3,84767E-04	8,41336E-05	1,37539E-04	3,83152E-04
431	1,09554E-04	1,81683E-04	5,13514E-04	7,57202E-05	1,43953E-04	4,45987E-04	1,03975E-04	1,50889E-04	4,17022E-04
432	1,16195E-04	1,93362E-04	6,18017E-04	1,03407E-04	1,64797E-04	4,67723E-04	1,03948E-04	1,63280E-04	4,94303E-04
433	1,42574E-04	2,17042E-04	6,93723E-04	1,38766E-04	2,11083E-04	5,73489E-04	1,35310E-04	1,91048E-04	5,70078E-04
434	1,69139E-04	2,60091E-04	7,81186E-04	1,50129E-04	2,10206E-04	6,84059E-04	1,48592E-04	2,20028E-04	6,70896E-04
435	1,98623E-04	2,99912E-04	9,17005E-04	1,78510E-04	2,54866E-04	7,50099E-04	1,71940E-04	2,49391E-04	7,36057E-04
436	2,33951E-04	3,36666E-04	1,03145E-03	1,85556E-04	2,89676E-04	8,54810E-04	1,97276E-04	2,84467E-04	8,25192E-04
437	2,47073E-04	3,76852E-04	1,18794E-03	1,92610E-04	3,10728E-04	9,56790E-04	2,08570E-04	2,98087E-04	9,56458E-04
438	2,52772E-04	3,95986E-04	1,31481E-03	1,97992E-04	3,43982E-04	1,06656E-03	2,12769E-04	3,43605E-04	1,10566E-03
439	2,77213E-04	4,68972E-04	1,45675E-03	2,49123E-04	4,01439E-04	1,22061E-03	2,47082E-04	3,85869E-04	1,25703E-03
440	3,12916E-04	5,24169E-04	1,64201E-03	2,67933E-04	4,44820E-04	1,39437E-03	2,66912E-04	4,46838E-04	1,39401E-03
441	3,71618E-04	5,88261E-04	1,89058E-03	3,02039E-04	5,05406E-04	1,59234E-03	3,01863E-04	5,01197E-04	1,57583E-03
442	4,04608E-04	6,62343E-04	2,17719E-03	3,38885E-04	5,67105E-04	1,72993E-03	3,33403E-04	5,70089E-04	1,74149E-03
443	4,67262E-04	7,58285E-04	2,45192E-03	3,74731E-04	6,60105E-04	2,04576E-03	3,76747E-04	6,51701E-04	2,01073E-03
444	5,23497E-04	8,72781E-04	2,75244E-03	4,39034E-04	7,43588E-04	2,27775E-03	4,29861E-04	7,35700E-04	2,24126E-03
445	5,93239E-04	1,00104E-03	3,13167E-03	4,88611E-04	8,19651E-04	2,55157E-03	4,92973E-04	8,17755E-04	2,54183E-03
446	6,52296E-04	1,13628E-03	3,50212E-03	5,37082E-04	8,97769E-04	2,90380E-03	5,49315E-04	9,22912E-04	2,90700E-03
447	7,40026E-04	1,24987E-03	3,93689E-03	6,28598E-04	1,03865E-03	3,31314E-03	6,10853E-04	1,04127E-03	3,26097E-03
448	8,22832E-04	1,41109E-03	4,46920E-03	7,13622E-04	1,16762E-03	3,68130E-03	6,83536E-04	1,20520E-03	3,60967E-03
449	9,26849E-04	1,59589E-03	5,09154E-03	7,66179E-04	1,31668E-03	4,14704E-03	7,63400E-04	1,33731E-03	4,11424E-03
450	1,06473E-03	1,79948E-03	5,75831E-03	8,59942E-04	1,51422E-03	4,75578E-03	8,65576E-04	1,50641E-03	4,75809E-03
451	1,19684E-03	2,09530E-03	6,53969E-03	9,87872E-04	1,73933E-03	5,41166E-03	9,82964E-04	1,72033E-03	5,37178E-03
452	1,35156E-03	2,39740E-03	7,45671E-03	1,10963E-03	1,97631E-03	6,11247E-03	1,10338E-03	1,95344E-03	6,05182E-03
453	1,50183E-03	2,75044E-03	8,35267E-03	1,22040E-03	2,27795E-03	6,90980E-03	1,23930E-03	2,23956E-03	6,90748E-03
454	1,67020E-03	3,09560E-03	9,39843E-03	1,34227E-03	2,56121E-03	7,80990E-03	1,33886E-03	2,55903E-03	7,78521E-03
455	1,85100E-03	3,57213E-03	1,06793E-02	1,50233E-03	2,91995E-03	8,76672E-03	1,48797E-03	2,90970E-03	8,74185E-03
456	2,02256E-03	4,04113E-03	1,19390E-02	1,64255E-03	3,30525E-03	9,74454E-03	1,62695E-03	3,26639E-03	9,74204E-03
457	2,19547E-03	4,53724E-03	1,32072E-02	1,80196E-03	3,71115E-03	1,08136E-02	1,78251E-03	3,66944E-03	1,07595E-02
458	2,36906E-03	5,02687E-03	1,44660E-02	1,92441E-03	4,10064E-03	1,17392E-02	1,91055E-03	4,05427E-03	1,15917E-02
459	2,49741E-03	5,49532E-03	1,56158E-02	2,03007E-03	4,43260E-03	1,26845E-02	2,00723E-03	4,39580E-03	1,24539E-02
460	2,62722E-03	5,92002E-03	1,67053E-02	2,07765E-03	4,80924E-03	1,35427E-02	2,07106E-03	4,72324E-03	1,32547E-02
461	2,70759E-03	6,26482E-03	1,75537E-02	2,14651E-03	5,10073E-03	1,41377E-02	2,09345E-03	5,02177E-03	1,39595E-02
462	2,70409E-03	6,60951E-03	1,84199E-02	2,16016E-03	5,33852E-03	1,48529E-02	2,12559E-03	5,26206E-03	1,45581E-02
463	2,68454E-03	6,90456E-03	1,90821E-02	2,13960E-03	5,58706E-03	1,53410E-02	2,09199E-03	5,46844E-03	1,51573E-02
464	2,64001E-03	7,07757E-03	1,96834E-02	2,08837E-03	5,69395E-03	1,59444E-02	2,02794E-03	5,57688E-03	1,54580E-02
465	2,53083E-03	7,26490E-03	2,01547E-02	1,99903E-03	5,84604E-03	1,62434E-02	1,94011E-03	5,72221E-03	1,58263E-02
466	2,40121E-03	7,41704E-03	2,05008E-02	1,88653E-03	5,93625E-03	1,64265E-02	1,84113E-03	5,82701E-03	1,61216E-02
467	2,22839E-03	7,41860E-03	2,07982E-02	1,76059E-03	5,98033E-03	1,67047E-02	1,72606E-03	5,86734E-03	1,63027E-02
468	2,10595E-03	7,52143E-03	2,08570E-02	1,64814E-03	6,02565E-03	1,68264E-02	1,59316E-03	5,88045E-03	1,63608E-02
469	1,97726E-03	7,48714E-03	2,09801E-02	1,53045E-03	6,01917E-03	1,66290E-02	1,49447E-03	5,90058E-03	1,63946E-02
470	1,85689E-03	7,49969E-03	2,09421E-02	1,44931E-03	6,01217E-03	1,68660E-02	1,41405E-03	5,86788E-03	1,63242E-02
471	1,71815E-03	7,34387E-03	2,05824E-02	1,38805E-03	5,88755E-03	1,63612E-02	1,33038E-03	5,69305E-03	1,58127E-02
472	1,65097E-03	7,17084E-03	2,00515E-02	1,30368E-03	5,73071E-03	1,59194E-02	1,27194E-03	5,58528E-03	1,54209E-02
473	1,58225E-03	6,96293E-03	1,91676E-02	1,23965E-03	5,52321E-03	1,52215E-02	1,22873E-03	5,37813E-03	1,47584E-02
474	1,52726E-03	6,70450E-03	1,84328E-02	1,22086E-03	5,31879E-03	1,44931E-02	1,17261E-03	5,18329E-03	1,41284E-02
475	1,49213E-03	6,32388E-03	1,73964E-02	1,17617E-03	5,01130E-03	1,37013E-02	1,15797E-03	4,86845E-03	1,32728E-02
476	1,41372E-03	5,93314E-03	1,62149E-02	1,14784E-03	4,71208E-03	1,26970E-02	1,13283E-03	4,55329E-03	1,23684E-02
477	1,39463E-03	5,57812E-03	1,51822E-02	1,12620E-03	4,38986E-03	1,19425E-02	1,08361E-03	4,26621E-03	1,15114E-02
478	1,35520E-03	5,21406E-03	1,40999E-02	1,08382E-03	4,06592E-03	1,10997E-02	1,04683E-03	3,96881E-03	1,07044E-02
479	1,31473E-03	4,89232E-03	1,30457E-02	1,06446E-03	3,79454E-03	1,03107E-02	1,01689E-03	3,72003E-03	9,94834E-03
480	1,26054E-03	4,54472E-03	1,21498E-02	1,02069E-03	3,58709E-03	9,64380E-03	9,88202E-04	3,43910E-03	9,31669E-03
481	1,21914E-03	4,22919E-03	1,12852E-02	9,80645E-04	3,33713E-03	8,93422E-03	9,57919E-04	3,23156E-03	8,70156E-03
482	1,17972E-03	3,94099E-03	1,06249E-02	9,28287E-04	3,10247E-03	8,35844E-03	9,03087E-04	3,01116E-03	8,08857E-03
483	1,14325E-03	3,69575E-03	1,00098E-02	9,04019E-04	2,93254E-03	7,88631E-03	8,85905E-04	2,85837E-03	7,70555E-03
484	1,09376E-03	3,52085E-03	9,47833E-03	8,82926E-04	2,77820E-03	7,45588E-03	8,45271E-04	2,68280E-03	7,36351E-03
485	1,06888E-03	3,31823E-03	8,93885E-03	8,53005E-04	2,59754E-03	7,08585E-03	8,41180E-04	2,54555E-03	7,04481E-03
486	1,02095E-03	3,14157E-03	8,46748E-03	8,34658E-04	2,52435E-03	6,75625E-03	8,13784E-04	2,42077E-03	6,58100E-03
487	1,02017E-03	2,98713E-03	8,16361E-03	8,05739E-04	2,39093E-03	6,43468E-03	8,06608E-04	2,31657E-03	6,30087E-03
488	1,00151E-03	2,87814E-03	7,87082E-03	8,07518E-04	2,28225E-03	6,21932E-03	7,94860E-04	2,23608E-03	6,09408E-03
489	1,00261E-03	2,72309E-03	7,59020E-03	7,97299E-04	2,17674E-03	5,95088E-03	7,76067E-04	2,10742E-03	5,78826E-03
490	1,01154E-03	2,63451E-03	7,21084E-03	8,15382E-04	2,08928E-03	5,77986E-03	7,87587E-04	2,03961E-03	5,53947E-03
491	1,03296E-03	2,56861E-03	6,84368E-03	8,19065E-04	2,03070E-03	5,51990E-03	8,03770E-04	1,97603E-03	5,33765E-03
492	1,01533E-03	2,44946E-03	6,60598E-03	8,31101E-04	1,95787E-03	5,30380E-03	8,14241E-04	1,90492E-03	5,17892E-03
493	1,03334E-03	2,37598E-03	6,44705E-03	8,42646E-04	1,89334E-03	5,10641E-03	8,29116E-04	1,84345E-03	5,01333E-03
494	1,06336E-03	2,29718E-03	6,24135E-03	8,54540E-04	1,83697E-03	4,96733E-03	8,36180E-04	1,77376E-03	4,86506E-03
495	1,09866E-03	2,24781E-03	6,07954E-03	8,73264E-04	1,79217E-03	4,85661E-03	8,56332E-04	1,74514E-03	4,71890E-03
496	1,10853E-03	2,19928E-03	5,97733E-03	8,91331E-04	1,72114E-03	4,75402E-03	8,77006E-04	1,69977E-03	4,62023E-03
497	1,12231E-03	2,14057E-03	5,85915E-03	9,00477E-04	1,70703E-03	4,64686E-03	8,90818E-04	1,67100E-03	4,50036E-03
498	1,16005E-03	2,11084E-03	5,73681E-03	9,31009E-04	1,67809E-03	4,57578E-03	9,03893E-04	1,63599E-03	4,46758E-03
499	1,18673E-03	2,08306E-03	5,70176E-03	9,56027E-04	1,66215E-03	4,53907E-03	9,29523E-04	1,62785E-03	4,41126E-03
500	1,20588E-03	2,03922E-03	5,64210E-03	9,73002E-04	1,64065E-03	4,48602E-03	9,57780E-04	1,62526E-03	4,44614E-03
501	1,24257E-03	2,03861E-03	5,67137E-03	9,85280E-04	1,66639E-03	4,47931E-03	9,72211E-04	1,62119E-03	4,41287E-03
502	1,24253E-03	2,01928E-03	5,60635E-03	1,01144E-03	1,66115E-03	4,49993E-03	1,00221E-03	1,60219E-03	4,39355E-03
503	1,27902E-03	2,04155E-03	5,59941E-03	1,03946E-03	1,66864E-03	4,53270E-03	1,01312E-03	1,61680E-03	4,45086E-03
504	1,31398E-03	2,05776E-03	5,66105E-03	1,06360E-03	1,65240E-03	4,55560E-03	1,04803E-03	1,60903E-03	4,41598E-03
505	1,34759E-03	2,06634E-03	5,66330E-03	1,07303E-03	1,65578E-03	4,60010E-03	1,08039E-03	1,60878E-03	4,44302E-03
506	1,35478E-03	2,05458E-03	5,66570E-03	1,09913E-03	1,64107E-03	4,59457E-03	1,09260E-03	1,62160E-03	4,49642E-03
507	1,40223E-03	2,08283E-03	5,77333E-03	1,13580E-03	1,66657E-03	4,62581E-03	1,12898E-03	1,65104E-03	4,56280E-03
508	1,45292E-03	2,10274E-03	5,87818E-03	1,17245E-03	1,70781E-03	4,67661E-03	1,15428E-03	1,66262E-03	4,54792E-03
509	1,48650E-03	2,09219E-03	5,92807E-03	1,17962E-03	1,70668E-03	4,72751E-03	1,18412E-03	1,67204E-03	4,59360E-03
510	1,50556E-03	2,09825E-03	5,95478E-03	1,22853E-03	1,70321E-03	4,74129E-03	1,19178E-03	1,65374E-03	4,66265E-03
511	1,53554E-03	2,14023E-03	5,93456E-03	1,22073E-03	1,72947E-03	4,75389E-03	1,22324E-03	1,68096E-03	4,64425E-03
512	1,56165E-03	2,16236E-03	5,98698E-03	1,26463E-03	1,76229E-03	4,83550E-03	1,23817E-03	1,71189E-03	4,73270E-03
513	1,58206E-03	2,16177E-03	6,05876E-03	1,29427E-03	1,77261E-03	4,85733E-03	1,27441E-03	1,72354E-03	4,73575E-03
514	1,61707E-03	2,20102E-03	6,06935E-03	1,30530E-03	1,77128E-03	4,90401E-03	1,30114E-03	1,73618E-03	4,81582E-03
515	1,65267E-03	2,18954E-03	6,16179E-03	1,31149E-03	1,76497E-03	5,01164E-03	1,31639E-03	1,74648E-03	4,85395E-03
516	1,66542E-03	2,22916E-03	6,19032E-03	1,34307E-03	1,79973E-03	5,00238E-03	1,32138E-03	1,76314E-03	4,90787E-03
517	1,69498E-03	2,24556E-03	6,22515E-03	1,36611E-03	1,80322E-03	5,05108E-03	1,33547E-03	1,79459E-03	4,96003E-03
518	1,71689E-03	2,24746E-03	6,31620E-03	1,39477E-03	1,81679E-03	5,01353E-03	1,35935E-03	1,79846E-03	5,02579E-03
519	1,75366E-03	2,27375E-03	6,32851E-03	1,41948E-03	1,85382E-03	5,10119E-03	1,38758E-03	1,80294E-03	5,02499E-03
520	1,76757E-03	2,28073E-03	6,41352E-03	1,43326E-03	1,85507E-03	5,14205E-03	1,40801E-03	1,80299E-03	5,04105E-03
521	1,77264E-03	2,31730E-03	6,40473E-03	1,45099E-03	1,86998E-03	5,19195E-03	1,42674E-03	1,79911E-03	5,06996E-03
522	1,81240E-03	2,31289E-03	6,51030E-03	1,45817E-03	1,88918E-03	5,18638E-03	1,44692E-03	1,83331E-03	5,02142E-03
523	1,83472E-03	2,33112E-03	6,54348E-03	1,48953E-03	1,88220E-03	5,22921E-03	1,46002E-03	1,81811E-03	5,08598E-03
524	1,85820E-03	2,34994E-03	6,59413E-03	1,49991E-03	1,87987E-03	5,27023E-03	1,47418E-03	1,85858E-03	5,13419E-03
525	1,87066E-03	2,35608E-03	6,54788E-03	1,50176E-03	1,92254E-03	5,32247E-03	1,49203E-03	1,86901E-03	5,14783E-03
526	1,92079E-03	2,34781E-03	6,62541E-03	1,52439E-03	1,88629E-03	5,28136E-03	1,52239E-03	1,87088E-03	5,18689E-03
527	1,90057E-03	2,38038E-03	6,66212E-03	1,54234E-03	1,90991E-03	5,38385E-03	1,51884E-03	1,86244E-03	5,23512E-03
528	1,92951E-03	2,41311E-03	6,65509E-03	1,56232E-03	1,92947E-03	5,40918E-03	1,53956E-03	1,88020E-03	5,26657E-03
529	1,94805E-03	2,42092E-03	6,72831E-03	1,57319E-03	1,94609E-03	5,38080E-03	1,54371E-03	1,87105E-03	5,29665E-03
530	1,98254E-03	2,44605E-03	6,71455E-03	1,58528E-03	1,95621E-03	5,43957E-03	1,56166E-03	1,90379E-03	5,30080E-03
531	2,01123E-03	2,42129E-03	6,81217E-03	1,61211E-03	1,97436E-03	5,47218E-03	1,56901E-03	1,90925E-03	5,36785E-03
532	2,03724E-03	2,44093E-03	6,81304E-03	1,63256E-03	1,97000E-03	5,41423E-03	1,57945E-03	1,91540E-03	5,32321E-03
533	2,03287E-03	2,47207E-03	6,84814E-03	1,64203E-03	1,98942E-03	5,49667E-03	1,60484E-03	1,92752E-03	5,42717E-03
534	2,04499E-03	2,47115E-03	6,92106E-03	1,65333E-03	1,99434E-03	5,54351E-03	1,61669E-03	1,92639E-03	5,44783E-03
535	2,07174E-03	2,47843E-03	6,90348E-03	1,68358E-03	2,01519E-03	5,56172E-03	1,64111E-03	1,94913E-03	5,39489E-03
536	2,09716E-03	2,51091E-03	6,91873E-03	1,68666E-03	1,98102E-03	5,64871E-03	1,63713E-03	1,95848E-03	5,37377E-03
537	2,15364E-03	2,51382E-03	7,03323E-03	1,71959E-03	2,01837E-03	5,64302E-03	1,69886E-03	1,96370E-03	5,51596E-03
538	2,15480E-03	2,52414E-03	7,02263E-03	1,72946E-03	2,02922E-03	5,66295E-03	1,69251E-03	1,99698E-03	5,51483E-03
539	2,16214E-03	2,53800E-03	7,05531E-03	1,74277E-03	2,03231E-03	5,71196E-03	1,71878E-03	2,00939E-03	5,53705E-03
540	2,17417E-03	2,57565E-03	7,09749E-03	1,75865E-03	2,06577E-03	5,74761E-03	1,73321E-03	2,02170E-03	5,62314E-03
541	2,23303E-03	2,60772E-03	7,11706E-03	1,83443E-03	2,08948E-03	5,71369E-03	1,76456E-03	2,03066E-03	5,63989E-03
542	2,25387E-03	2,60739E-03	7,14592E-03	1,84317E-03	2,09403E-03	5,83961E-03	1,78918E-03	2,06903E-03	5,68899E-03
543	2,29173E-03	2,61087E-03	7,22082E-03	1,84296E-03	2,13099E-03	5,83170E-03	1,81705E-03	2,08053E-03	5,74617E-03
544	2,32864E-03	2,63763E-03	7,28939E-03	1,87885E-03	2,15665E-03	5,89670E-03	1,85108E-03	2,11070E-03	5,80662E-03
545	2,36120E-03	2,69408E-03	7,34937E-03	1,90590E-03	2,16596E-03	5,91591E-03	1,85909E-03	2,12401E-03	5,77562E-03
546	2,39208E-03	2,66449E-03	7,30098E-03	1,92506E-03	2,14528E-03	5,90164E-03	1,85741E-03	2,10096E-03	5,77719E-03
547	2,39327E-03	2,67479E-03	7,36496E-03	1,93127E-03	2,16871E-03	5,98556E-03	1,89002E-03	2,10866E-03	5,77528E-03
548	2,39671E-03	2,67968E-03	7,46171E-03	1,95686E-03	2,15690E-03	5,99293E-03	1,89880E-03	2,11831E-03	5,83473E-03
549	2,39956E-03	2,67428E-03	7,40573E-03	1,95175E-03	2,17241E-03	6,00630E-03	1,91034E-03	2,12733E-03	5,88123E-03
550	2,43581E-03	2,70944E-03	7,45064E-03	1,97681E-03	2,17719E-03	6,05249E-03	1,92160E-03	2,13956E-03	5,92912E-03
551	2,42794E-03	2,74368E-03	7,49180E-03	1,99509E-03	2,20833E-03	6,13767E-03	1,94752E-03	2,14588E-03	5,99422E-03
552	2,48225E-03	2,72830E-03	7,50191E-03	2,02195E-03	2,18823E-03	6,02663E-03	1,94822E-03	2,16006E-03	5,89331E-03
553	2,52579E-03	2,73919E-03	7,63037E-03	2,02948E-03	2,20946E-03	6,15964E-03	1,98538E-03	2,16477E-03	5,98873E-03
554	2,54515E-03	2,76054E-03	7,72604E-03	2,05104E-03	2,23466E-03	6,17199E-03	2,01642E-03	2,16618E-03	6,05865E-03
555	2,57335E-03	2,75839E-03	7,74807E-03	2,06143E-03	2,24436E-03	6,23451E-03	2,01940E-03	2,19122E-03	6,07977E-03
556	2,59565E-03	2,79074E-03	7,80628E-03	2,10899E-03	2,25763E-03	6,22284E-03	2,05967E-03	2,20805E-03	6,11806E-03
557	2,63555E-03	2,82351E-03	7,75627E-03	2,10610E-03	2,23440E-03	6,32928E-03	2,09007E-03	2,19329E-03	6,19218E-03
558	2,66776E-03	2,81294E-03	7,86270E-03	2,16491E-03	2,28357E-03	6,38297E-03	2,10708E-03	2,22748E-03	6,18197E-03
559	2,69632E-03	2,82549E-03	7,90443E-03	2,16515E-03	2,28928E-03	6,37380E-03	2,13763E-03	2,23698E-03	6,23469E-03
560	2,72371E-03	2,87114E-03	7,99071E-03	2,18566E-03	2,30717E-03	6,36958E-03	2,15903E-03	2,25704E-03	6,32487E-03
561	2,78411E-03	2,88875E-03	7,98576E-03	2,23637E-03	2,33029E-03	6,46768E-03	2,18843E-03	2,28240E-03	6,34788E-03
562	2,81150E-03	2,91768E-03	8,07833E-03	2,25480E-03	2,33522E-03	6,48470E-03	2,22731E-03	2,28269E-03	6,37089E-03
563	2,80055E-03	2,92622E-03	8,19264E-03	2,28336E-03	2,35290E-03	6,53828E-03	2,22689E-03	2,28634E-03	6,42877E-03
564	2,87694E-03	2,92439E-03	8,18215E-03	2,32052E-03	2,37133E-03	6,60835E-03	2,28296E-03	2,31743E-03	6,49603E-03
565	2,91823E-03	2,94363E-03	8,21836E-03	2,35639E-03	2,37578E-03	6,67037E-03	2,29683E-03	2,31671E-03	6,53254E-03
566	2,92980E-03	2,98514E-03	8,30799E-03	2,38630E-03	2,40370E-03	6,72334E-03	2,33506E-03	2,36170E-03	6,55485E-03
567	2,95512E-03	3,02119E-03	8,44761E-03	2,40621E-03	2,44147E-03	6,72342E-03	2,36181E-03	2,37602E-03	6,57048E-03
568	3,04457E-03	3,03107E-03	8,36069E-03	2,44475E-03	2,43616E-03	6,75742E-03	2,39943E-03	2,39131E-03	6,66543E-03
569	3,06069E-03	3,05405E-03	8,45528E-03	2,47683E-03	2,46814E-03	6,78298E-03	2,42729E-03	2,40168E-03	6,70405E-03
570	3,09668E-03	3,07270E-03	8,54042E-03	2,51289E-03	2,46794E-03	6,87764E-03	2,47314E-03	2,40951E-03	6,72276E-03
571	3,13108E-03	3,07194E-03	8,54183E-03	2,53773E-03	2,47800E-03	6,89459E-03	2,49909E-03	2,41525E-03	6,80140E-03
572	3,19415E-03	3,11767E-03	8,64977E-03	2,59013E-03	2,49739E-03	6,99070E-03	2,54388E-03	2,46204E-03	6,85187E-03
573	3,25595E-03	3,11465E-03	8,68967E-03	2,60601E-03	2,52346E-03	7,03863E-03	2,56655E-03	2,47393E-03	6,89492E-03
574	3,27223E-03	3,13465E-03	8,73997E-03	2,63919E-03	2,52961E-03	7,06405E-03	2,59691E-03	2,46979E-03	6,90960E-03
575	3,30229E-03	3,15802E-03	8,82695E-03	2,66932E-03	2,54623E-03	7,10434E-03	2,61845E-03	2,49949E-03	6,97726E-03
576	3,36313E-03	3,16592E-03	8,85534E-03	2,71751E-03	2,56391E-03	7,20288E-03	2,66284E-03	2,52456E-03	7,05954E-03
577	3,41004E-03	3,17431E-03	8,87849E-03	2,75415E-03	2,55509E-03	7,15443E-03	2,70973E-03	2,53445E-03	6,97318E-03
578	3,46050E-03	3,21924E-03	8,95722E-03	2,78824E-03	2,59080E-03	7,18388E-03	2,75810E-03	2,52971E-03	7,06959E-03
579	3,50574E-03	3,23299E-03	8,99516E-03	2,82688E-03	2,59735E-03	7,28457E-03	2,76783E-03	2,55238E-03	7,12879E-03
580	3,54219E-03	3,24657E-03	9,05832E-03	2,85602E-03	2,64423E-03	7,28708E-03	2,79679E-03	2,57210E-03	7,13232E-03
581	3,57706E-03	3,29355E-03	9,14568E-03	2,90946E-03	2,63841E-03	7,32927E-03	2,82440E-03	2,59826E-03	7,21363E-03
582	3,60967E-03	3,30516E-03	9,13436E-03	2,92620E-03	2,67231E-03	7,46761E-03	2,86862E-03	2,59511E-03	7,23659E-03
583	3,69164E-03	3,32778E-03	9,14484E-03	2,96841E-03	2,67941E-03	7,39075E-03	2,91580E-03	2,63088E-03	7,23595E-03
584	3,72336E-03	3,32162E-03	9,23508E-03	3,01216E-03	2,67712E-03	7,41833E-03	2,95433E-03	2,63829E-03	7,29369E-03
585	3,75663E-03	3,33956E-03	9,24566E-03	3,05110E-03	2,71705E-03	7,46445E-03	2,95833E-03	2,64726E-03	7,30138E-03
586	3,77526E-03	3,35574E-03	9,28282E-03	3,04521E-03	2,71592E-03	7,48273E-03	3,01240E-03	2,66122E-03	7,36167E-03
587	3,82798E-03	3,34564E-03	9,36270E-03	3,09489E-03	2,71226E-03	7,55156E-03	3,03469E-03	2,67041E-03	7,29095E-03
588	3,86942E-03	3,37582E-03	9,34085E-03	3,12289E-03	2,74180E-03	7,55011E-03	3,07564E-03	2,66021E-03	7,43062E-03
589	3,91103E-03	3,39433E-03	9,36122E-03	3,16576E-03	2,73019E-03	7,60607E-03	3,09613E-03	2,66597E-03	7,44545E-03
590	3,93636E-03	3,41176E-03	9,44059E-03	3,18663E-03	2,73525E-03	7,63106E-03	3,11190E-03	2,69645E-03	7,45218E-03
591	3,98403E-03	3,39165E-03	9,51688E-03	3,20860E-03	2,74290E-03	7,62322E-03	3,15834E-03	2,69786E-03	7,43244E-03
592	4,06818E-03	3,43142E-03	9,49017E-03	3,27183E-03	2,75226E-03	7,60988E-03	3,17364E-03	2,70499E-03	7,49193E-03
593	4,04372E-03	3,42415E-03	9,49145E-03	3,28708E-03	2,76103E-03	7,64202E-03	3,19580E-03	2,71807E-03	7,52575E-03
594	4,08735E-03	3,41428E-03	9,50044E-03	3,28221E-03	2,76397E-03	7,64771E-03	3,23871E-03	2,70604E-03	7,54362E-03
595	4,11974E-03	3,43587E-03	9,49626E-03	3,32057E-03	2,78087E-03	7,68527E-03	3,27759E-03	2,70730E-03	7,53739E-03
596	4,15996E-03	3,40410E-03	9,49463E-03	3,35669E-03	2,76428E-03	7,71469E-03	3,30036E-03	2,71682E-03	7,47539E-03
597	4,21310E-03	3,42749E-03	9,50480E-03	3,37700E-03	2,78899E-03	7,66397E-03	3,30098E-03	2,69372E-03	7,49532E-03
598	4,23403E-03	3,42558E-03	9,53660E-03	3,40738E-03	2,77838E-03	7,64543E-03	3,35240E-03	2,71589E-03	7,49080E-03
599	4,27215E-03	3,42880E-03	9,53770E-03	3,43314E-03	2,76574E-03	7,66640E-03	3,37170E-03	2,71376E-03	7,51836E-03
600	4,30351E-03	3,43003E-03	9,49477E-03	3,46281E-03	2,76392E-03	7,68385E-03	3,37704E-03	2,69443E-03	7,53276E-03
601	4,32020E-03	3,44074E-03	9,51764E-03	3,45963E-03	2,75209E-03	7,65998E-03	3,41255E-03	2,69503E-03	7,51719E-03
602	4,32740E-03	3,43219E-03	9,47535E-03	3,51613E-03	2,75846E-03	7,59090E-03	3,43471E-03	2,70697E-03	7,48504E-03
603	4,35772E-03	3,41372E-03	9,49800E-03	3,50819E-03	2,73702E-03	7,55946E-03	3,45185E-03	2,69992E-03	7,46800E-03
604	4,38665E-03	3,39800E-03	9,40654E-03	3,52558E-03	2,74559E-03	7,62643E-03	3,44190E-03	2,68082E-03	7,44270E-03
605	4,38830E-03	3,41026E-03	9,41445E-03	3,55961E-03	2,73459E-03	7,59165E-03	3,47407E-03	2,68247E-03	7,41328E-03
606	4,38561E-03	3,36940E-03	9,38963E-03	3,60046E-03	2,71859E-03	7,52318E-03	3,48126E-03	2,67267E-03	7,38548E-03
607	4,43325E-03	3,34372E-03	9,39905E-03	3,59602E-03	2,72689E-03	7,47656E-03	3,50428E-03	2,65108E-03	7,34582E-03
608	4,42924E-03	3,36173E-03	9,32388E-03	3,58742E-03	2,70498E-03	7,46381E-03	3,53709E-03	2,62531E-03	7,31898E-03
609	4,46989E-03	3,35229E-03	9,23212E-03	3,61781E-03	2,70954E-03	7,45022E-03	3,56305E-03	2,64927E-03	7,30782E-03
610	4,50876E-03	3,35487E-03	9,24623E-03	3,64289E-03	2,69511E-03	7,45535E-03	3,59270E-03	2,63840E-03	7,26021E-03
611	4,51285E-03	3,34336E-03	9,22990E-03	3,67626E-03	2,72265E-03	7,41475E-03	3,55540E-03	2,62406E-03	7,22443E-03
612	4,52052E-03	3,28982E-03	9,18332E-03	3,65806E-03	2,70694E-03	7,33026E-03	3,58505E-03	2,62039E-03	7,20788E-03
613	4,52569E-03	3,28251E-03	9,11812E-03	3,68088E-03	2,66736E-03	7,31518E-03	3,56137E-03	2,60057E-03	7,12229E-03
614	4,54288E-03	3,26027E-03	9,02346E-03	3,67237E-03	2,63226E-03	7,20707E-03	3,57853E-03	2,58285E-03	7,06751E-03
615	4,52785E-03	3,25181E-03	8,95946E-03	3,64985E-03	2,61023E-03	7,16228E-03	3,58710E-03	2,52993E-03	7,00103E-03
616	4,50332E-03	3,20336E-03	8,81813E-03	3,63334E-03	2,58135E-03	7,12005E-03	3,56923E-03	2,48825E-03	6,88762E-03
617	4,56190E-03	3,16124E-03	8,74811E-03	3,63410E-03	2,56283E-03	7,03096E-03	3,55459E-03	2,49037E-03	6,93166E-03
618	4,51803E-03	3,14857E-03	8,65282E-03	3,63273E-03	2,52421E-03	6,96449E-03	3,56202E-03	2,48638E-03	6,83565E-03
619	4,52637E-03	3,11436E-03	8,59643E-03	3,63948E-03	2,51209E-03	6,94394E-03	3,55593E-03	2,45378E-03	6,76866E-03
620	4,51680E-03	3,11258E-03	8,58925E-03	3,64152E-03	2,46727E-03	6,85607E-03	3,54440E-03	2,44988E-03	6,69202E-03
621	4,50639E-03	3,05369E-03	8,44291E-03	3,61304E-03	2,46297E-03	6,84357E-03	3,50380E-03	2,39000E-03	6,63444E-03
622	4,48825E-03	3,01731E-03	8,38315E-03	3,60773E-03	2,44819E-03	6,71772E-03	3,55605E-03	2,37799E-03	6,57860E-03
623	4,46776E-03	2,98755E-03	8,23482E-03	3,59456E-03	2,42702E-03	6,63580E-03	3,52819E-03	2,34017E-03	6,47991E-03
624	4,45510E-03	2,95600E-03	8,14009E-03	3,57627E-03	2,39123E-03	6,55276E-03	3,50983E-03	2,33031E-03	6,37779E-03
625	4,44284E-03	2,91545E-03	8,10732E-03	3,60732E-03	2,33128E-03	6,51482E-03	3,51379E-03	2,29301E-03	6,30228E-03
626	4,41322E-03	2,87497E-03	7,94698E-03	3,58039E-03	2,31634E-03	6,46561E-03	3,47699E-03	2,27055E-03	6,34142E-03
627	4,43989E-03	2,83491E-03	7,91977E-03	3,54981E-03	2,28971E-03	6,33314E-03	3,47440E-03	2,23282E-03	6,15456E-03
628	4,40395E-03	2,82036E-03	7,80371E-03	3,53828E-03	2,25875E-03	6,24315E-03	3,47369E-03	2,19372E-03	6,11905E-03
629	4,37340E-03	2,80198E-03	7,67039E-03	3,52946E-03	2,23914E-03	6,19286E-03	3,45171E-03	2,18025E-03	5,99858E-03
630	4,34445E-03	2,75680E-03	7,54427E-03	3,52576E-03	2,20107E-03	6,04063E-03	3,41420E-03	2,15433E-03	5,95626E-03
631	4,32053E-03	2,70836E-03	7,42137E-03	3,47636E-03	2,17684E-03	6,01363E-03	3,42411E-03	2,12011E-03	5,84110E-03
632	4,27330E-03	2,66620E-03	7,39090E-03	3,46921E-03	2,13675E-03	5,88847E-03	3,39792E-03	2,08860E-03	5,74780E-03
633	4,24966E-03	2,63585E-03	7,30038E-03	3,43055E-03	2,11577E-03	5,77439E-03	3,37839E-03	2,05529E-03	5,68224E-03
634	4,22915E-03	2,56264E-03	7,11035E-03	3,41014E-03	2,06502E-03	5,70051E-03	3,33235E-03	2,03500E-03	5,58926E-03
635	4,21440E-03	2,54251E-03	7,07935E-03	3,38492E-03	2,02457E-03	5,66596E-03	3,30051E-03	1,99615E-03	5,48608E-03
636	4,17023E-03	2,48362E-03	6,94197E-03	3,36308E-03	1,99775E-03	5,59779E-03	3,30504E-03	1,94320E-03	5,41792E-03
637	4,12680E-03	2,45672E-03	6,77950E-03	3,33614E-03	1,97871E-03	5,45012E-03	3,25218E-03	1,93222E-03	5,32768E-03
638	4,10623E-03	2,43167E-03	6,68853E-03	3,31422E-03	1,93291E-03	5,39504E-03	3,24853E-03	1,89411E-03	5,27066E-03
639	4,08105E-03	2,41215E-03	6,59032E-03	3,28048E-03	1,91482E-03	5,29235E-03	3,19788E-03	1,86268E-03	5,19081E-03
640	4,05793E-03	2,35543E-03	6,49529E-03	3,25910E-03	1,88051E-03	5,16934E-03	3,19662E-03	1,85703E-03	5,05968E-03
641	4,02396E-03	2,28057E-03	6,34932E-03	3,23237E-03	1,82998E-03	5,07723E-03	3,16192E-03	1,79844E-03	5,00702E-03
642	3,96596E-03	2,26302E-03	6,25989E-03	3,21348E-03	1,81753E-03	4,97242E-03	3,13988E-03	1,77176E-03	4,87116E-03
643	3,92312E-03	2,21327E-03	6,17031E-03	3,17591E-03	1,78226E-03	4,89182E-03	3,08636E-03	1,75072E-03	4,76937E-03
644	3,90172E-03	2,15795E-03	6,04534E-03	3,14585E-03	1,73689E-03	4,81339E-03	3,07856E-03	1,70902E-03	4,74730E-03
645	3,88515E-03	2,11698E-03	5,94706E-03	3,08670E-03	1,73895E-03	4,80464E-03	3,03502E-03	1,67168E-03	4,64783E-03
646	3,82131E-03	2,10908E-03	5,77022E-03	3,07666E-03	1,69309E-03	4,62281E-03	3,00209E-03	1,64060E-03	4,54644E-03
647	3,77459E-03	2,05462E-03	5,68012E-03	3,04515E-03	1,65507E-03	4,52235E-03	2,99475E-03	1,61170E-03	4,41298E-03
648	3,75176E-03	2,01184E-03	5,59846E-03	3,01228E-03	1,62656E-03	4,46660E-03	2,94785E-03	1,58491E-03	4,31798E-03
649	3,69288E-03	1,97243E-03	5,50285E-03	2,98096E-03	1,60355E-03	4,38233E-03	2,91866E-03	1,55541E-03	4,20957E-03
650	3,61845E-03	1,95576E-03	5,36146E-03	2,93261E-03	1,56051E-03	4,33979E-03	2,85936E-03	1,49826E-03	4,16852E-03
651	3,60159E-03	1,89121E-03	5,24815E-03	2,88845E-03	1,54562E-03	4,23136E-03	2,83732E-03	1,49221E-03	4,11706E-03
652	3,56974E-03	1,84178E-03	5,15366E-03	2,84319E-03	1,50198E-03	4,10006E-03	2,78987E-03	1,44615E-03	4,00955E-03
653	3,52842E-03	1,80830E-03	5,04576E-03	2,82646E-03	1,45063E-03	4,01126E-03	2,76385E-03	1,42975E-03	3,92634E-03
654	3,47504E-03	1,78928E-03	4,92155E-03	2,77633E-03	1,43424E-03	3,92079E-03	2,74294E-03	1,40849E-03	3,84261E-03
655	3,43051E-03	1,76021E-03	4,79568E-03	2,74035E-03	1,39865E-03	3,87486E-03	2,67684E-03	1,36921E-03	3,74816E-03
656	3,37419E-03	1,70906E-03	4,70836E-03	2,70490E-03	1,37873E-03	3,78673E-03	2,64138E-03	1,34103E-03	3,64906E-03
657	3,31441E-03	1,67272E-03	4,62623E-03	2,67466E-03	1,35559E-03	3,67500E-03	2,60418E-03	1,31764E-03	3,59347E-03
658	3,25800E-03	1,62270E-03	4,49097E-03	2,64007E-03	1,31676E-03	3,62141E-03	2,58405E-03	1,27936E-03	3,50262E-03
659	3,25614E-03	1,56666E-03	4,35158E-03	2,59873E-03	1,27864E-03	3,51186E-03	2,55259E-03	1,25681E-03	3,46740E-03
660	3,16992E-03	1,54576E-03	4,29341E-03	2,58572E-03	1,24150E-03	3,46412E-03	2,49344E-03	1,23219E-03	3,35469E-03
661	3,13300E-03	1,52628E-03	4,18464E-03	2,52836E-03	1,21760E-03	3,36012E-03	2,46683E-03	1,18050E-03	3,30798E-03
662	3,09976E-03	1,49242E-03	4,05877E-03	2,47589E-03	1,19014E-03	3,30544E-03	2,42141E-03	1,15913E-03	3,22647E-03
663	3,06636E-03	1,43384E-03	4,05870E-03	2,45677E-03	1,15681E-03	3,24491E-03	2,39343E-03	1,14418E-03	3,14393E-03
664	2,98623E-03	1,41525E-03	3,95864E-03	2,41551E-03	1,13381E-03	3,14171E-03	2,36259E-03	1,09929E-03	3,02444E-03
665	2,95090E-03	1,39556E-03	3,81422E-03	2,34349E-03	1,11703E-03	3,05852E-03	2,31450E-03	1,09287E-03	2,98602E-03
666	2,90372E-03	1,35903E-03	3,70883E-03	2,31545E-03	1,07014E-03	2,99260E-03	2,27249E-03	1,05615E-03	2,90232E-03
667	2,86172E-03	1,32850E-03	3,59092E-03	2,29564E-03	1,05966E-03	2,91809E-03	2,22032E-03	1,03741E-03	2,84348E-03
668	2,81626E-03	1,29390E-03	3,54233E-03	2,24273E-03	1,03943E-03	2,86302E-03	2,20039E-03	1,01603E-03	2,74470E-03
669	2,74102E-03	1,24479E-03	3,42584E-03	2,20007E-03	9,91963E-04	2,77543E-03	2,15481E-03	9,91719E-04	2,69826E-03
670	2,72468E-03	1,22356E-03	3,37987E-03	2,15806E-03	9,84139E-04	2,68136E-03	2,12530E-03	9,64591E-04	2,65708E-03
671	2,68051E-03	1,18187E-03	3,29128E-03	2,13919E-03	9,57745E-04	2,62534E-03	2,09210E-03	9,38565E-04	2,58924E-03
672	2,62992E-03	1,15962E-03	3,19586E-03	2,10794E-03	9,30455E-04	2,54105E-03	2,03655E-03	9,19354E-04	2,48597E-03
673	2,59557E-03	1,13332E-03	3,13626E-03	2,05606E-03	9,08192E-04	2,49913E-03	1,99934E-03	9,16366E-04	2,44829E-03
674	2,52046E-03	1,10772E-03	3,03955E-03	2,03982E-03	8,92753E-04	2,44347E-03	1,96140E-03	8,76152E-04	2,37146E-03
675	2,47124E-03	1,08586E-03	2,99583E-03	1,98174E-03	8,69544E-04	2,38877E-03	1,93232E-03	8,43672E-04	2,33048E-03
676	2,42291E-03	1,06331E-03	2,90267E-03	1,95761E-03	8,37485E-04	2,31526E-03	1,89775E-03	8,19119E-04	2,24261E-03
677	2,37031E-03	1,01565E-03	2,77761E-03	1,90652E-03	8,23105E-04	2,25651E-03	1,86390E-03	8,00894E-04	2,17134E-03
678	2,33593E-03	9,96331E-04	2,72612E-03	1,87580E-03	7,96111E-04	2,22371E-03	1,85001E-03	7,67526E-04	2,16400E-03
679	2,28007E-03	9,75827E-04	2,68171E-03	1,84342E-03	7,79490E-04	2,12995E-03	1,79785E-03	7,61852E-04	2,09843E-03
680	2,24536E-03	9,39029E-04	2,60472E-03	1,81432E-03	7,65070E-04	2,07690E-03	1,76562E-03	7,43955E-04	2,05473E-03
681	2,19679E-03	9,19745E-04	2,56081E-03	1,76814E-03	7,41063E-04	2,02057E-03	1,74215E-03	7,20809E-04	2,00759E-03
682	2,19206E-03	9,06668E-04	2,45167E-03	1,73997E-03	7,26282E-04	1,99361E-03	1,69952E-03	6,92171E-04	1,94883E-03
683	2,12399E-03	8,85204E-04	2,40629E-03	1,70191E-03	6,99843E-04	1,93777E-03	1,65463E-03	6,94095E-04	1,87804E-03
684	2,08743E-03	8,58060E-04	2,33467E-03	1,66803E-03	6,76688E-04	1,89763E-03	1,62470E-03	6,76912E-04	1,82642E-03
685	2,02508E-03	8,34545E-04	2,28511E-03	1,62603E-03	6,53311E-04	1,82739E-03	1,58861E-03	6,45419E-04	1,78033E-03
686	2,00532E-03	8,13912E-04	2,21892E-03	1,59844E-03	6,47968E-04	1,75042E-03	1,58301E-03	6,19585E-04	1,73575E-03
687	1,93435E-03	7,89181E-04	2,17164E-03	1,56849E-03	6,29203E-04	1,74133E-03	1,54237E-03	6,18226E-04	1,69581E-03
688	1,89895E-03	7,56331E-04	2,09475E-03	1,52200E-03	6,07705E-04	1,68561E-03	1,49043E-03	5,93744E-04	1,60853E-03
689	1,85606E-03	7,50138E-04	2,05088E-03	1,50331E-03	6,00189E-04	1,62900E-03	1,46123E-03	5,79971E-04	1,58022E-03
690	1,82054E-03	7,21051E-04	1,99019E-03	1,46674E-03	5,87249E-04	1,59741E-03	1,43015E-03	5,60783E-04	1,53009E-03
691	1,79123E-03	7,14134E-04	1,97209E-03	1,44479E-03	5,63217E-04	1,56319E-03	1,41061E-03	5,45197E-04	1,50442E-03
692	1,75159E-03	6,66843E-04	1,88288E-03	1,41204E-03	5,42347E-04	1,52673E-03	1,36803E-03	5,37963E-04	1,46618E-03
693	1,72199E-03	6,64013E-04	1,82185E-03	1,37142E-03	5,28722E-04	1,45659E-03	1,34521E-03	5,25549E-04	1,42133E-03
694	1,68748E-03	6,56930E-04	1,76242E-03	1,35135E-03	5,16723E-04	1,42032E-03	1,31002E-03	5,15313E-04	1,37621E-03
695	1,62974E-03	6,27202E-04	1,68294E-03	1,31518E-03	5,07509E-04	1,38813E-03	1,27925E-03	5,03854E-04	1,34323E-03
696	1,60738E-03	6,18818E-04	1,63173E-03	1,29185E-03	4,80785E-04	1,37457E-03	1,25055E-03	4,81222E-04	1,32300E-03
697	1,56759E-03	5,88820E-04	1,64468E-03	1,26416E-03	4,66270E-04	1,30721E-03	1,23365E-03	4,75146E-04	1,26626E-03
698	1,52746E-03	5,74523E-04	1,59233E-03	1,23176E-03	4,59221E-04	1,27628E-03	1,19957E-03	4,55789E-04	1,24588E-03
699	1,48592E-03	5,60895E-04	1,54970E-03	1,21006E-03	4,52940E-04	1,24152E-03	1,17934E-03	4,36398E-04	1,20906E-03
700	1,46223E-03	5,46851E-04	1,48054E-03	1,15981E-03	4,38633E-04	1,20054E-03	1,15816E-03	4,35814E-04	1,16301E-03
701	1,43417E-03	5,31043E-04	1,44938E-03	1,14796E-03	4,31409E-04	1,17548E-03	1,13335E-03	4,20283E-04	1,11933E-03
702	1,40062E-03	5,14740E-04	1,43678E-03	1,12571E-03	4,12275E-04	1,12095E-03	1,10127E-03	4,04534E-04	1,09350E-03
703	1,35364E-03	5,07236E-04	1,36643E-03	1,10974E-03	4,01562E-04	1,09448E-03	1,07090E-03	3,87997E-04	1,06234E-03
704	1,32846E-03	4,82962E-04	1,30522E-03	1,07852E-03	3,93601E-04	1,04849E-03	1,04836E-03	3,79094E-04	1,03004E-03
705	1,29465E-03	4,85342E-04	1,33318E-03	1,05976E-03	3,81054E-04	1,05519E-03	1,02493E-03	3,75815E-04	1,01327E-03
706	1,27748E-03	4,63496E-04	1,30032E-03	1,02449E-03	3,68616E-04	1,02684E-03	9,87963E-04	3,62742E-04	9,98594E-04
707	1,24626E-03	4,51473E-04	1,22503E-03	1,00510E-03	3,66090E-04	9,90659E-04	9,85612E-04	3,56410E-04	9,59843E-04
708	1,21402E-03	4,23855E-04	1,20641E-03	9,65681E-04	3,52839E-04	9,79275E-04	9,60647E-04	3,43038E-04	9,37557E-04
709	1,18094E-03	4,15532E-04	1,19796E-03	9,55235E-04	3,50981E-04	9,23220E-04	9,33905E-04	3,23907E-04	9,10212E-04
710	1,16516E-03	4,27555E-04	1,12636E-03	9,33902E-04	3,32557E-04	9,13414E-04	9,19386E-04	3,30603E-04	8,96623E-04
711	1,11911E-03	4,04477E-04	1,08515E-03	9,02003E-04	3,29694E-04	8,90323E-04	8,84726E-04	3,07221E-04	8,42194E-04
712	1,08999E-03	3,91416E-04	1,05531E-03	8,82664E-04	3,20290E-04	8,51636E-04	8,63444E-04	3,06665E-04	8,18078E-04
713	1,06492E-03	3,78091E-04	1,03290E-03	8,55060E-04	3,10908E-04	8,20214E-04	8,26681E-04	2,94463E-04	7,86424E-04
714	1,05162E-03	3,51342E-04	9,94868E-04	8,30171E-04	2,91727E-04	8,13139E-04	8,10218E-04	2,94700E-04	7,54367E-04
715	1,01223E-03	3,55216E-04	9,97418E-04	8,29343E-04	2,84748E-04	7,73603E-04	7,92874E-04	2,86562E-04	7,55767E-04
716	9,88734E-04	3,44177E-04	9,35125E-04	7,98496E-04	2,78888E-04	7,55365E-04	7,82444E-04	2,73576E-04	7,36285E-04
717	9,63557E-04	3,21446E-04	9,23978E-04	7,65292E-04	2,68523E-04	7,18610E-04	7,61087E-04	2,64359E-04	7,08099E-04
718	9,32573E-04	3,23167E-04	8,57039E-04	7,44184E-04	2,51208E-04	7,14711E-04	7,30248E-04	2,55527E-04	7,00663E-04
719	9,14477E-04	3,16226E-04	8,67518E-04	7,39509E-04	2,59573E-04	6,92845E-04	7,15599E-04	2,45424E-04	6,55928E-04
720	8,86123E-04	3,04998E-04	8,38966E-04	7,25190E-04	2,48185E-04	6,52654E-04	6,97132E-04	2,38250E-04	6,31020E-04
721	8,59323E-04	2,93983E-04	8,41045E-04	6,96246E-04	2,36422E-04	6,23999E-04	6,91465E-04	2,27271E-04	6,27344E-04
722	8,43946E-04	2,80916E-04	7,90874E-04	6,68297E-04	2,27074E-04	6,33891E-04	6,75463E-04	2,21426E-04	5,77175E-04
723	8,24416E-04	2,74860E-04	7,55827E-04	6,67089E-04	2,25307E-04	6,19085E-04	6,41334E-04	2,15142E-04	5,76390E-04
724	8,02622E-04	2,62297E-04	7,38160E-04	6,40090E-04	2,13495E-04	5,86637E-04	6,27996E-04	2,20222E-04	5,79173E-04
725	7,77770E-04	2,58401E-04	7,13936E-04	6,19237E-04	2,15640E-04	5,71803E-04	6,12867E-04	2,10779E-04	5,58768E-04
726	7,50641E-04	2,47787E-04	6,91505E-04	6,09620E-04	2,07513E-04	5,70925E-04	6,00879E-04	2,02541E-04	5,39813E-04
727	7,36592E-04	2,57991E-04	6,62136E-04	6,00006E-04	1,87537E-04	5,39702E-04	5,90553E-04	1,96782E-04	5,43220E-04
728	7,27391E-04	2,28565E-04	6,48139E-04	5,89597E-04	1,86626E-04	5,27145E-04	5,60717E-04	1,85753E-04	4,98278E-04
729	7,03548E-04	2,29616E-04	6,10779E-04	5,79440E-04	1,86622E-04	5,07210E-04	5,51584E-04	1,84016E-04	4,69364E-04
730	6,76335E-04	2,18442E-04	5,92654E-04	5,57386E-04	1,85263E-04	4,92958E-04	5,37055E-04	1,83137E-04	4,73258E-04
731	6,51739E-04	2,20891E-04	5,94915E-04	5,37481E-04	1,72847E-04	4,83799E-04	5,21892E-04	1,71579E-04	4,42692E-04
732	6,40684E-04	2,00686E-04	5,82936E-04	5,19214E-04	1,69010E-04	4,60162E-04	5,12188E-04	1,77508E-04	4,70340E-04
733	6,27960E-04	2,09245E-04	5,58982E-04	5,03482E-04	1,69648E-04	4,51204E-04	4,94159E-04	1,65819E-04	4,32455E-04
734	6,13453E-04	1,95350E-04	5,42312E-04	4,94893E-04	1,67155E-04	4,28830E-04	4,83705E-04	1,52969E-04	4,14634E-04
735	5,93186E-04	1,83846E-04	5,34629E-04	4,87337E-04	1,60078E-04	4,19789E-04	4,63277E-04	1,50192E-04	4,20583E-04
736	5,87053E-04	1,81341E-04	5,24515E-04	4,75621E-04	1,48706E-04	4,24091E-04	4,52258E-04	1,49558E-04	3,97966E-04
737	5,64919E-04	1,82076E-04	4,98116E-04	4,64501E-04	1,43883E-04	4,20607E-04	4,35119E-04	1,44428E-04	3,90023E-04
738	5,57915E-04	1,80628E-04	4,65215E-04	4,43362E-04	1,43660E-04	3,99260E-04	4,40414E-04	1,51064E-04	3,86318E-04
739	5,27215E-04	1,76514E-04	4,69692E-04	4,37910E-04	1,36914E-04	3,71862E-04	4,28420E-04	1,44463E-04	3,78804E-04
740	5,11216E-04	1,67702E-04	4,46473E-04	4,25606E-04	1,36961E-04	3,84763E-04	4,21314E-04	1,35511E-04	3,69990E-04
741	5,02631E-04	1,58109E-04	4,40893E-04	4,11258E-04	1,30680E-04	3,67288E-04	3,93294E-04	1,20646E-04	3,37816E-04
742	4,84853E-04	1,53840E-04	4,24928E-04	4,01808E-04	1,19996E-04	3,47871E-04	3,85524E-04	1,35571E-04	3,38156E-04
743	4,74831E-04	1,50617E-04	4,01099E-04	3,88630E-04	1,18620E-04	3,31750E-04	3,81325E-04	1,30477E-04	3,37088E-04
744	4,72887E-04	1,48719E-04	3,92977E-04	3,66865E-04	1,27981E-04	2,99944E-04	3,65662E-04	1,05415E-04	3,35998E-04
745	4,60433E-04	1,42211E-04	3,83116E-04	3,58517E-04	1,17934E-04	3,40119E-04	3,55151E-04	1,17837E-04	3,19343E-04
746	4,41491E-04	1,30916E-04	3,64960E-04	3,67609E-04	1,24575E-04	3,20328E-04	3,44339E-04	1,12493E-04	2,94869E-04
747	4,32901E-04	1,31889E-04	3,62527E-04	3,52740E-04	1,09994E-04	3,06578E-04	3,44284E-04	1,17450E-04	2,69132E-04
748	4,26964E-04	1,31484E-04	3,52442E-04	3,44566E-04	1,06853E-04	2,89919E-04	3,37956E-04	1,10019E-04	2,69093E-04
749	4,01861E-04	1,34612E-04	3,50497E-04	3,14421E-04	1,12972E-04	2,75823E-04	3,09960E-04	1,02604E-04	2,60381E-04
750	3,99387E-04	1,21678E-04	3,45619E-04	3,07120E-04	1,13013E-04	2,76656E-04	3,13464E-04	9,47358E-05	2,58375E-04
751	3,82257E-04	1,19995E-04	3,37098E-04	3,10097E-04	1,04870E-04	2,37908E-04	3,16086E-04	9,50559E-05	2,60430E-04
752	3,76069E-04	1,21470E-04	3,24773E-04	3,10617E-04	9,99533E-05	2,47624E-04	2,92600E-04	9,54778E-05	2,58697E-04
753	3,70432E-04	1,20679E-04	2,92409E-04	2,83105E-04	9,25181E-05	2,55617E-04	2,91579E-04	1,00347E-04	2,44031E-04
754	3,57074E-04	1,11973E-04	3,16060E-04	2,90968E-04	8,87916E-05	2,29581E-04	2,72502E-04	9,14102E-05	2,43192E-04
755	3,42457E-04	1,07887E-04	2,87793E-04	2,80992E-04	9,27568E-05	2,17432E-04	2,76906E-04	7,91209E-05	2,35316E-04
756	3,39999E-04	1,06396E-04	2,85131E-04	2,69581E-04	9,12596E-05	2,35702E-04	2,63477E-04	8,28553E-05	2,18839E-04
757	3,26823E-04	9,26993E-05	2,78846E-04	2,63132E-04	8,70461E-05	2,06213E-04	2,64502E-04	7,86135E-05	2,01465E-04
758	3,19243E-04	9,92817E-05	2,68959E-04	2,49240E-04	7,47902E-05	2,26565E-04	2,50142E-04	8,81688E-05	2,21379E-04
759	3,03644E-04	1,00927E-04	2,64983E-04	2,47992E-04	7,95990E-05	1,92672E-04	2,34750E-04	8,09742E-05	2,06580E-04
760	2,99868E-04	9,61341E-05	2,45611E-04	2,34611E-04	7,59721E-05	2,04877E-04	2,26718E-04	7,34965E-05	1,99191E-04
761	2,88602E-04	8,84401E-05	2,32800E-04	2,29595E-04	6,79249E-05	1,93375E-04	2,28661E-04	6,64555E-05	1,89854E-04
762	2,87642E-04	8,25987E-05	2,13814E-04	2,19282E-04	7,26261E-05	2,01731E-04	2,21518E-04	6,41694E-05	1,77662E-04
763	2,67391E-04	8,28944E-05	2,38852E-04	2,19214E-04	6,56486E-05	1,74524E-04	2,14387E-04	6,69807E-05	1,71503E-04
764	2,61305E-04	7,95610E-05	2,19706E-04	2,18843E-04	7,04047E-05	1,71798E-04	2,03929E-04	6,49676E-05	1,82950E-04
765	2,55949E-04	7,95812E-05	2,08474E-04	2,09869E-04	6,36302E-05	1,83281E-04	1,94943E-04	5,98899E-05	1,49582E-04
766	2,45369E-04	8,70276E-05	2,20854E-04	2,03132E-04	7,22270E-05	1,62734E-04	2,00592E-04	6,04186E-05	1,66207E-04
767	2,32879E-04	6,93769E-05	1,84861E-04	2,01119E-04	6,78416E-05	1,57857E-04	1,96361E-04	6,03953E-05	1,67660E-04
768	2,37974E-04	7,92927E-05	2,05914E-04	1,88155E-04	5,13634E-05	1,61826E-04	1,99221E-04	6,23873E-05	1,46649E-04
769	2,26219E-04	7,95893E-05	1,88398E-04	1,91723E-04	5,71780E-05	1,47239E-04	1,84976E-04	5,92300E-05	1,49530E-04
770	2,20236E-04	6,87127E-05	1,77224E-04	1,88885E-04	6,38982E-05	1,47153E-04	1,79912E-04	5,96043E-05	1,61606E-04
771	2,16094E-04	6,91105E-05	1,60227E-04	1,69593E-04	5,95938E-05	1,50682E-04	1,79912E-04	6,45057E-05	1,34220E-04
772	2,14921E-04	6,40064E-05	1,91688E-04	1,69560E-04	6,10142E-05	1,32985E-04	1,65435E-04	5,69536E-05	1,31091E-04
773	1,97845E-04	5,88915E-05	1,60082E-04	1,72078E-04	5,20276E-05	1,28196E-04	1,62866E-04	4,81497E-05	1,39360E-04
774	1,90847E-04	6,00037E-05	1,54254E-04	1,65579E-04	5,40942E-05	1,33125E-04	1,58143E-04	4,99709E-05	1,19009E-04
775	1,92850E-04	5,35823E-05	1,56428E-04	1,63239E-04	5,51214E-05	1,26825E-04	1,51687E-04	4,68539E-05	1,24114E-04
776	1,84639E-04	6,02781E-05	1,78648E-04	1,62025E-04	3,77871E-05	1,32696E-04	1,48172E-04	3,92484E-05	1,32182E-04
777	1,83251E-04	4,95904E-05	1,60068E-04	1,49612E-04	4,48196E-05	1,21951E-04	1,52888E-04	4,67697E-05	1,14394E-04
778	1,79157E-04	4,86336E-05	1,40114E-04	1,46223E-04	5,00593E-05	1,16937E-04	1,42789E-04	5,09113E-05	1,26807E-04
779	1,66063E-04	5,98443E-05	1,51542E-04	1,40589E-04	4,61548E-05	1,10632E-04	1,42771E-04	4,63594E-05	1,17802E-04
780	1,70032E-04	5,18864E-05	1,31086E-04	1,29228E-04	5,24182E-05	1,10853E-04	1,27289E-04	4,78576E-05	9,16135E-05
