# Supplementary material for: Influence of the Human Field of View on Visual and Non-Visual Quantities in Indoor Environments
Source: Clocks Sleep. 2023 Aug 29;5(3):476–98. doi: 10.3390/clockssleep5030032 (PMC10530223; doi:10.3390/clockssleep5030032)
Supplement: Supplementary file 1 [file clockssleep-05-00032-s001.zip › 05-SI/SI2/Data/BAuA/vertikal/Parameter.csv]

Bild	Name	E	CCT	MEDI
Warm_low.png	warm low	2,96E+02	2698	1,41E+02
Cold_low.png	cold low	2,98E+02	5288	3,00E+02
Cold_Bright.png	cold bright	8,30E+02	5362	8,38E+02
Warm_low.png	warm low_SK	2,12E+02	2701	1,01E+02
Cold_low.png	cold low_SK	2,13E+02	5273	2,14E+02
Cold_Bright.png	cold bright_SK	5,92E+02	5341	5,95E+02
Warm_low.png	warm low_Mun	2,06E+02	2703	9,82E+01
Cold_low.png	cold low_Mun	2,07E+02	5288	2,08E+02
Cold_Bright.png	cold bright_Mun	5,77E+02	5354	5,80E+02
