# Supplementary material for: Influence of the Human Field of View on Visual and Non-Visual Quantities in Indoor Environments
Source: Clocks Sleep. 2023 Aug 29;5(3):476–98. doi: 10.3390/clockssleep5030032 (PMC10530223; doi:10.3390/clockssleep5030032)
Supplement: Supplementary file 1 [file clockssleep-05-00032-s001.zip › 05-SI/SI2/Data/BAuA/vertikal/Messdaten.csv]

Name	warm low	cold low	cold bright	warm low_SK	cold low_SK	cold bright_SK	warm low_Mun	cold low_Mun	cold bright_Mun
380	8,80775E-06	2,80574E-06	4,87398E-06	0,00000E+00	7,92733E-06	1,10387E-05	1,35662E-06	6,17820E-06	1,90390E-06
381	1,06083E-06	9,29095E-06	2,64515E-05	0,00000E+00	8,55032E-06	7,46304E-07	4,12198E-06	1,59484E-06	1,16060E-05
382	1,95570E-06	8,34241E-07	1,26805E-05	0,00000E+00	0,00000E+00	1,06572E-05	1,13987E-05	1,73705E-06	6,34023E-06
383	8,04994E-07	0,00000E+00	1,79144E-05	0,00000E+00	7,24025E-06	2,12775E-05	1,23980E-05	1,68715E-05	6,99783E-06
384	0,00000E+00	1,27600E-05	1,78211E-05	1,03471E-05	4,83643E-07	1,15064E-06	1,22932E-05	1,12700E-06	2,19916E-06
385	6,41874E-06	0,00000E+00	7,21823E-05	0,00000E+00	0,00000E+00	2,08242E-05	0,00000E+00	1,36386E-05	3,92790E-06
386	3,41798E-06	4,52761E-06	2,56927E-05	0,00000E+00	0,00000E+00	1,59685E-05	1,85748E-07	0,00000E+00	1,91622E-05
387	5,12726E-06	6,79180E-06	5,72621E-05	0,00000E+00	0,00000E+00	2,40011E-05	2,78638E-07	0,00000E+00	6,30029E-06
388	0,00000E+00	6,35617E-07	1,08291E-05	0,00000E+00	0,00000E+00	4,23721E-05	0,00000E+00	0,00000E+00	3,64441E-06
389	0,00000E+00	1,36472E-05	7,26642E-05	1,50756E-06	0,00000E+00	4,58477E-06	0,00000E+00	3,87100E-06	0,00000E+00
390	1,25699E-06	1,13405E-05	5,44488E-05	8,68774E-07	1,42199E-05	4,93495E-05	1,69534E-06	5,72452E-07	0,00000E+00
391	1,24775E-05	1,43245E-05	1,78144E-05	8,76898E-06	3,19993E-06	4,44855E-05	1,85279E-05	3,99234E-06	7,43175E-06
392	0,00000E+00	5,45845E-06	3,79285E-05	3,02341E-07	0,00000E+00	2,80247E-06	1,00181E-05	8,31783E-06	3,62258E-05
393	0,00000E+00	4,35266E-06	4,67552E-05	4,79556E-06	3,81303E-06	1,79921E-05	5,16579E-06	0,00000E+00	1,65401E-05
394	2,42359E-06	8,34705E-06	4,53660E-06	1,31768E-06	1,04771E-06	3,20538E-05	0,00000E+00	1,35179E-05	1,71810E-05
395	0,00000E+00	1,07111E-07	5,42696E-07	7,31851E-08	1,06534E-07	1,85980E-06	1,84075E-05	4,55573E-06	3,46523E-05
396	4,23079E-07	1,12614E-05	3,98316E-05	5,37148E-06	8,61481E-06	2,57753E-05	1,80284E-05	4,49481E-07	2,61395E-05
397	1,29825E-06	1,04330E-05	3,60120E-05	8,06121E-06	2,44159E-06	2,03309E-05	3,36301E-06	3,75929E-06	1,71768E-05
398	0,00000E+00	1,36899E-05	7,11985E-05	1,16735E-05	2,88341E-06	0,00000E+00	0,00000E+00	8,61451E-06	2,56775E-05
399	3,63135E-06	2,29028E-05	3,84725E-05	1,18399E-06	9,13057E-06	2,55325E-05	6,96341E-06	3,30226E-06	2,85341E-06
400	2,46873E-07	3,37626E-06	3,51951E-05	0,00000E+00	5,40091E-07	2,17617E-05	4,73399E-07	1,07550E-05	1,95253E-05
401	9,84440E-06	2,28487E-06	6,90921E-05	1,00760E-05	7,29162E-08	5,91465E-05	1,83969E-05	1,06125E-05	4,07344E-05
402	5,32974E-06	1,35138E-05	4,56909E-05	4,21554E-06	6,03142E-06	6,81717E-05	8,87317E-06	8,49351E-06	4,60501E-05
403	1,75727E-05	1,47039E-05	8,53011E-05	2,63935E-06	1,40807E-05	4,40709E-05	1,64492E-05	2,32512E-05	2,41548E-05
404	1,74509E-05	2,02537E-05	1,01021E-04	1,52407E-06	4,30471E-06	9,97603E-06	1,38809E-05	6,09881E-06	4,25444E-05
405	1,02126E-05	3,19838E-05	7,53020E-05	0,00000E+00	1,83980E-05	1,24983E-05	1,11701E-06	2,19709E-05	5,64343E-06
406	2,37787E-05	2,13200E-05	3,61400E-05	6,20123E-07	8,56441E-06	2,71869E-05	2,18456E-06	1,57313E-05	5,24835E-05
407	7,68364E-06	1,84100E-05	3,31754E-05	9,76015E-06	8,45115E-06	6,92657E-05	1,26199E-05	1,89229E-05	4,09562E-05
408	3,09585E-05	1,94865E-05	5,77856E-05	9,11724E-06	7,26949E-06	8,98931E-05	9,67709E-06	7,17900E-06	3,40467E-05
409	1,20258E-05	2,00918E-05	5,25756E-05	1,45124E-06	1,61700E-05	4,16738E-05	8,29214E-06	1,26299E-05	6,10329E-05
410	1,48035E-06	1,70342E-05	9,85105E-05	3,57290E-06	1,70045E-05	4,87966E-05	2,55655E-05	2,03546E-05	5,33569E-05
411	6,01861E-06	4,50810E-05	1,04266E-04	0,00000E+00	3,79711E-05	9,46074E-05	1,09899E-05	3,70519E-05	4,33130E-05
412	1,32604E-05	1,78407E-05	9,60942E-05	1,84789E-06	2,22462E-05	5,39241E-05	1,03300E-05	2,47425E-05	6,61064E-05
413	2,35409E-05	2,83622E-05	1,15684E-04	8,68470E-06	2,51072E-05	7,83877E-05	1,56670E-05	3,49246E-05	7,68962E-05
414	1,54927E-05	3,05968E-05	9,68162E-05	1,48405E-05	2,90667E-05	4,37814E-05	1,62361E-05	2,22964E-05	7,81112E-05
415	2,74900E-05	2,52223E-05	1,30462E-04	1,24777E-05	2,88427E-05	3,92494E-05	7,01861E-06	2,11353E-05	8,77343E-05
416	1,24659E-05	4,22997E-05	1,52551E-04	1,54198E-05	2,25070E-05	9,05659E-05	1,02636E-05	2,05688E-05	7,70524E-05
417	2,54976E-05	6,18676E-05	1,08819E-04	1,92527E-05	3,03803E-05	1,32312E-04	1,61108E-05	4,28257E-05	1,02018E-04
418	3,30674E-05	5,25901E-05	1,65664E-04	1,42913E-05	3,93154E-05	1,54370E-04	1,62282E-05	4,92363E-05	1,30398E-04
419	3,58583E-05	5,12183E-05	2,14241E-04	1,36931E-05	4,20088E-05	1,37080E-04	2,06806E-05	5,94508E-05	1,39712E-04
420	2,90485E-05	6,57413E-05	2,31788E-04	2,86803E-05	4,15234E-05	1,23188E-04	1,75661E-05	4,27691E-05	1,40881E-04
421	5,98400E-05	6,64996E-05	2,27967E-04	3,11576E-05	5,13883E-05	1,32299E-04	3,80395E-05	5,75557E-05	1,52375E-04
422	4,03675E-05	8,06853E-05	2,50683E-04	2,84283E-05	6,29725E-05	1,63627E-04	3,21943E-05	3,87707E-05	1,86108E-04
423	4,90775E-05	9,12258E-05	2,63984E-04	2,98590E-05	6,34726E-05	2,20556E-04	3,97908E-05	7,36025E-05	1,75933E-04
424	3,29576E-05	1,00450E-04	3,08409E-04	3,84021E-05	7,20324E-05	2,32334E-04	4,75390E-05	6,63079E-05	2,10219E-04
425	5,24778E-05	1,07574E-04	3,57798E-04	4,45824E-05	7,41624E-05	2,45458E-04	5,34057E-05	8,50006E-05	2,17764E-04
426	8,20160E-05	1,28229E-04	4,35646E-04	5,91151E-05	1,03261E-04	2,95302E-04	5,41952E-05	8,71461E-05	3,14658E-04
427	9,95098E-05	1,69940E-04	4,33664E-04	6,70408E-05	9,71628E-05	3,08587E-04	7,23874E-05	1,07950E-04	3,42406E-04
428	1,07131E-04	1,65014E-04	5,08920E-04	6,82907E-05	1,11079E-04	3,76003E-04	6,92039E-05	1,05331E-04	3,48215E-04
429	1,17114E-04	1,84566E-04	5,65755E-04	8,64378E-05	1,27104E-04	4,26201E-04	9,10275E-05	1,24985E-04	4,08414E-04
430	1,29084E-04	1,95109E-04	6,60880E-04	8,39930E-05	1,42780E-04	4,53961E-04	9,29530E-05	1,37204E-04	4,33913E-04
431	1,47145E-04	2,22508E-04	7,17843E-04	9,55081E-05	1,64526E-04	5,11956E-04	8,60470E-05	1,58303E-04	5,28315E-04
432	1,51824E-04	2,60503E-04	8,42106E-04	1,25244E-04	1,85312E-04	5,99269E-04	1,14410E-04	2,06180E-04	5,90598E-04
433	1,84154E-04	2,77341E-04	9,65177E-04	1,43586E-04	1,95942E-04	6,84225E-04	1,32450E-04	2,07598E-04	6,91993E-04
434	2,14599E-04	3,42490E-04	1,10255E-03	1,54241E-04	2,44982E-04	7,38974E-04	1,53886E-04	2,40772E-04	8,14068E-04
435	2,39309E-04	3,91144E-04	1,20413E-03	1,75578E-04	2,78218E-04	8,82449E-04	1,67987E-04	2,82638E-04	9,16375E-04
436	2,72916E-04	4,48643E-04	1,41934E-03	1,89729E-04	3,15601E-04	1,05241E-03	1,99445E-04	3,10690E-04	1,00270E-03
437	3,15772E-04	5,10752E-04	1,65067E-03	2,17213E-04	3,70890E-04	1,19993E-03	1,92210E-04	3,73760E-04	1,16683E-03
438	3,62162E-04	5,43143E-04	1,87243E-03	2,56415E-04	4,23918E-04	1,33305E-03	2,48436E-04	4,15001E-04	1,30792E-03
439	4,15868E-04	6,64588E-04	2,05883E-03	2,92149E-04	4,92557E-04	1,52496E-03	2,72353E-04	4,68226E-04	1,45967E-03
440	4,41526E-04	7,32683E-04	2,38522E-03	3,26248E-04	5,44584E-04	1,73507E-03	3,22900E-04	5,33059E-04	1,69928E-03
441	4,91998E-04	8,38584E-04	2,71805E-03	3,66143E-04	6,12993E-04	1,94895E-03	3,59694E-04	6,18493E-04	1,91968E-03
442	5,63797E-04	9,66088E-04	3,10609E-03	4,06538E-04	6,97463E-04	2,17964E-03	4,05048E-04	6,94466E-04	2,24077E-03
443	6,46480E-04	1,10685E-03	3,51628E-03	4,58859E-04	7,94005E-04	2,46999E-03	4,64472E-04	8,21533E-04	2,47589E-03
444	7,24147E-04	1,24657E-03	3,93830E-03	5,27704E-04	8,89347E-04	2,86624E-03	5,12233E-04	8,86689E-04	2,78040E-03
445	8,30688E-04	1,42733E-03	4,41716E-03	5,94546E-04	1,03571E-03	3,27212E-03	5,90414E-04	1,01207E-03	3,27225E-03
446	9,41230E-04	1,62348E-03	5,02974E-03	6,61466E-04	1,15845E-03	3,61525E-03	6,63234E-04	1,13063E-03	3,59238E-03
447	1,02745E-03	1,79403E-03	5,70766E-03	7,59299E-04	1,29395E-03	4,15593E-03	7,52544E-04	1,29405E-03	4,06147E-03
448	1,16888E-03	2,03880E-03	6,37112E-03	8,65169E-04	1,46622E-03	4,65128E-03	8,59880E-04	1,45446E-03	4,61938E-03
449	1,29825E-03	2,31989E-03	7,26689E-03	9,65611E-04	1,68028E-03	5,22097E-03	9,58601E-04	1,65322E-03	5,26298E-03
450	1,51530E-03	2,63286E-03	8,34446E-03	1,08647E-03	1,90261E-03	6,02161E-03	1,07232E-03	1,88351E-03	5,92477E-03
451	1,71958E-03	3,00178E-03	9,45551E-03	1,22489E-03	2,19235E-03	6,85518E-03	1,20258E-03	2,15935E-03	6,68855E-03
452	1,91792E-03	3,48011E-03	1,07746E-02	1,38824E-03	2,51701E-03	7,80598E-03	1,37702E-03	2,52298E-03	7,54671E-03
453	2,16116E-03	3,96648E-03	1,22386E-02	1,56119E-03	2,84669E-03	8,85130E-03	1,52031E-03	2,85463E-03	8,70321E-03
454	2,41282E-03	4,54530E-03	1,37548E-02	1,72667E-03	3,27369E-03	9,95231E-03	1,67408E-03	3,22370E-03	9,77225E-03
455	2,68274E-03	5,13418E-03	1,55885E-02	1,92164E-03	3,72240E-03	1,12211E-02	1,85956E-03	3,65522E-03	1,11414E-02
456	2,94808E-03	5,86475E-03	1,73862E-02	2,10073E-03	4,18422E-03	1,23945E-02	2,05394E-03	4,12661E-03	1,22657E-02
457	3,22326E-03	6,60367E-03	1,93669E-02	2,27308E-03	4,71274E-03	1,37704E-02	2,25019E-03	4,63604E-03	1,35698E-02
458	3,44848E-03	7,21811E-03	2,11483E-02	2,43669E-03	5,23892E-03	1,50397E-02	2,38891E-03	5,15717E-03	1,47749E-02
459	3,63008E-03	7,98333E-03	2,27639E-02	2,61605E-03	5,71143E-03	1,61057E-02	2,55910E-03	5,58500E-03	1,59319E-02
460	3,78301E-03	8,58645E-03	2,41588E-02	2,73247E-03	6,11146E-03	1,72434E-02	2,64263E-03	5,94140E-03	1,68657E-02
461	3,86264E-03	9,15686E-03	2,56137E-02	2,76478E-03	6,50744E-03	1,83053E-02	2,73237E-03	6,37770E-03	1,77202E-02
462	3,91202E-03	9,64332E-03	2,67436E-02	2,81414E-03	6,81975E-03	1,91108E-02	2,74696E-03	6,72018E-03	1,87429E-02
463	3,90881E-03	9,97712E-03	2,77927E-02	2,76673E-03	7,14239E-03	1,98444E-02	2,68887E-03	6,96234E-03	1,92438E-02
464	3,82332E-03	1,03047E-02	2,85061E-02	2,67088E-03	7,25853E-03	2,03235E-02	2,61055E-03	7,19508E-03	1,98683E-02
465	3,67082E-03	1,05475E-02	2,93798E-02	2,58799E-03	7,51605E-03	2,07245E-02	2,50487E-03	7,36409E-03	2,03027E-02
466	3,45995E-03	1,07386E-02	2,99414E-02	2,42897E-03	7,66817E-03	2,10277E-02	2,37077E-03	7,45035E-03	2,06623E-02
467	3,22305E-03	1,08455E-02	3,02568E-02	2,30474E-03	7,73095E-03	2,13824E-02	2,19631E-03	7,47963E-03	2,08217E-02
468	3,01244E-03	1,09693E-02	3,03879E-02	2,13929E-03	7,76716E-03	2,16644E-02	2,07932E-03	7,54051E-03	2,09243E-02
469	2,80978E-03	1,08569E-02	3,05869E-02	1,98306E-03	7,73774E-03	2,15998E-02	1,95507E-03	7,51895E-03	2,09851E-02
470	2,65062E-03	1,09318E-02	3,05196E-02	1,88529E-03	7,71536E-03	2,15386E-02	1,83048E-03	7,45291E-03	2,09212E-02
471	2,48607E-03	1,06480E-02	2,97947E-02	1,75990E-03	7,56120E-03	2,10730E-02	1,70784E-03	7,29279E-03	2,05646E-02
472	2,37463E-03	1,04252E-02	2,90263E-02	1,68692E-03	7,39497E-03	2,04766E-02	1,62535E-03	7,16028E-03	1,98580E-02
473	2,26222E-03	1,00915E-02	2,80015E-02	1,60935E-03	7,12220E-03	1,98000E-02	1,55665E-03	6,87509E-03	1,90087E-02
474	2,17022E-03	9,68361E-03	2,68221E-02	1,56393E-03	6,81388E-03	1,87549E-02	1,51829E-03	6,59513E-03	1,82053E-02
475	2,13195E-03	9,16292E-03	2,51927E-02	1,52435E-03	6,46916E-03	1,75707E-02	1,48089E-03	6,28414E-03	1,72428E-02
476	2,05501E-03	8,65983E-03	2,33846E-02	1,47448E-03	6,05029E-03	1,65415E-02	1,43456E-03	5,84035E-03	1,60187E-02
477	2,00440E-03	8,07033E-03	2,20649E-02	1,44827E-03	5,67372E-03	1,53768E-02	1,39038E-03	5,51994E-03	1,50061E-02
478	1,95393E-03	7,47236E-03	2,03712E-02	1,39124E-03	5,31439E-03	1,42972E-02	1,35057E-03	5,14363E-03	1,38893E-02
479	1,89481E-03	6,95978E-03	1,89835E-02	1,34724E-03	4,95096E-03	1,32534E-02	1,31408E-03	4,76345E-03	1,28602E-02
480	1,81158E-03	6,45860E-03	1,75779E-02	1,30373E-03	4,59339E-03	1,23871E-02	1,25801E-03	4,43251E-03	1,20047E-02
481	1,74007E-03	6,08284E-03	1,63236E-02	1,25846E-03	4,27411E-03	1,15438E-02	1,20210E-03	4,12910E-03	1,12013E-02
482	1,69355E-03	5,64643E-03	1,52087E-02	1,20253E-03	3,99647E-03	1,08563E-02	1,14982E-03	3,86794E-03	1,04794E-02
483	1,60520E-03	5,31469E-03	1,42618E-02	1,16438E-03	3,77334E-03	1,01833E-02	1,11780E-03	3,63800E-03	9,78186E-03
484	1,54685E-03	5,00809E-03	1,36404E-02	1,09098E-03	3,55636E-03	9,64794E-03	1,06186E-03	3,42143E-03	9,31027E-03
485	1,50032E-03	4,74981E-03	1,27825E-02	1,07366E-03	3,38051E-03	9,08730E-03	1,05231E-03	3,23391E-03	8,92009E-03
486	1,45297E-03	4,52215E-03	1,22704E-02	1,04977E-03	3,19956E-03	8,73313E-03	1,00725E-03	3,10761E-03	8,37688E-03
487	1,41197E-03	4,29994E-03	1,17077E-02	1,01942E-03	3,05559E-03	8,32890E-03	9,79287E-04	2,96342E-03	8,00098E-03
488	1,41144E-03	4,11804E-03	1,13530E-02	1,00604E-03	2,93124E-03	7,97521E-03	9,75237E-04	2,83615E-03	7,75742E-03
489	1,42265E-03	3,91470E-03	1,08090E-02	1,01470E-03	2,77250E-03	7,53298E-03	9,81073E-04	2,74139E-03	7,45176E-03
490	1,42043E-03	3,77607E-03	1,02890E-02	1,00825E-03	2,64891E-03	7,26565E-03	9,71645E-04	2,62105E-03	7,12073E-03
491	1,42583E-03	3,62961E-03	1,00146E-02	1,03361E-03	2,58681E-03	7,07217E-03	9,96208E-04	2,51464E-03	6,80999E-03
492	1,45317E-03	3,49940E-03	9,53004E-03	1,02543E-03	2,47073E-03	6,76259E-03	1,00469E-03	2,42373E-03	6,65265E-03
493	1,46784E-03	3,39305E-03	9,22704E-03	1,05088E-03	2,39352E-03	6,51897E-03	1,02182E-03	2,34160E-03	6,38683E-03
494	1,50569E-03	3,29129E-03	8,94147E-03	1,07686E-03	2,34058E-03	6,37190E-03	1,05286E-03	2,26881E-03	6,18714E-03
495	1,53406E-03	3,17465E-03	8,71630E-03	1,09350E-03	2,27465E-03	6,24319E-03	1,07565E-03	2,20708E-03	5,98014E-03
496	1,56877E-03	3,11868E-03	8,50356E-03	1,13385E-03	2,21702E-03	6,08221E-03	1,09627E-03	2,17476E-03	5,89484E-03
497	1,57806E-03	3,03911E-03	8,27751E-03	1,14136E-03	2,18825E-03	5,94975E-03	1,12015E-03	2,09972E-03	5,78463E-03
498	1,63861E-03	2,98956E-03	8,13070E-03	1,16766E-03	2,16099E-03	5,83888E-03	1,14517E-03	2,08246E-03	5,71418E-03
499	1,66188E-03	2,97574E-03	8,15636E-03	1,19797E-03	2,12920E-03	5,79693E-03	1,16021E-03	2,06959E-03	5,70482E-03
500	1,71020E-03	2,91424E-03	8,09590E-03	1,23532E-03	2,07522E-03	5,72001E-03	1,18835E-03	2,02904E-03	5,67557E-03
501	1,75109E-03	2,92788E-03	8,14356E-03	1,25769E-03	2,08178E-03	5,74084E-03	1,22177E-03	2,01580E-03	5,57780E-03
502	1,78772E-03	2,92494E-03	8,00361E-03	1,27916E-03	2,08784E-03	5,74744E-03	1,23765E-03	2,01028E-03	5,57292E-03
503	1,82144E-03	2,94374E-03	8,04782E-03	1,30030E-03	2,06897E-03	5,80968E-03	1,27651E-03	2,03004E-03	5,62491E-03
504	1,85280E-03	2,95118E-03	8,11482E-03	1,32702E-03	2,06778E-03	5,77207E-03	1,29550E-03	2,02216E-03	5,70999E-03
505	1,90187E-03	2,95526E-03	8,12699E-03	1,39237E-03	2,06618E-03	5,83263E-03	1,33046E-03	2,02985E-03	5,69456E-03
506	1,95436E-03	2,96211E-03	8,18023E-03	1,42357E-03	2,08729E-03	5,82074E-03	1,35446E-03	2,02208E-03	5,72861E-03
507	1,99545E-03	2,97092E-03	8,27817E-03	1,45389E-03	2,11852E-03	5,91209E-03	1,40436E-03	2,06032E-03	5,76315E-03
508	2,02763E-03	2,96707E-03	8,31708E-03	1,48967E-03	2,14833E-03	5,99800E-03	1,43417E-03	2,07579E-03	5,80651E-03
509	2,09342E-03	2,98466E-03	8,40554E-03	1,51559E-03	2,14597E-03	6,07117E-03	1,46257E-03	2,10338E-03	5,90364E-03
510	2,15700E-03	3,01953E-03	8,57645E-03	1,52611E-03	2,16256E-03	6,10224E-03	1,47981E-03	2,11465E-03	5,93822E-03
511	2,19940E-03	3,06989E-03	8,55502E-03	1,56631E-03	2,19176E-03	6,04780E-03	1,53194E-03	2,11888E-03	5,99288E-03
512	2,23251E-03	3,08510E-03	8,64716E-03	1,60346E-03	2,21713E-03	6,19976E-03	1,56913E-03	2,16886E-03	5,97247E-03
513	2,28072E-03	3,10901E-03	8,67604E-03	1,61775E-03	2,22443E-03	6,24681E-03	1,58789E-03	2,17845E-03	6,04450E-03
514	2,32138E-03	3,16697E-03	8,78294E-03	1,66625E-03	2,25478E-03	6,24485E-03	1,61503E-03	2,19600E-03	6,08773E-03
515	2,35135E-03	3,17843E-03	8,80651E-03	1,69827E-03	2,31002E-03	6,32101E-03	1,63370E-03	2,21027E-03	6,16767E-03
516	2,36940E-03	3,17168E-03	8,76349E-03	1,70530E-03	2,28416E-03	6,35934E-03	1,66352E-03	2,22466E-03	6,21691E-03
517	2,42318E-03	3,19695E-03	8,93072E-03	1,74603E-03	2,28806E-03	6,37777E-03	1,68086E-03	2,23109E-03	6,24019E-03
518	2,48162E-03	3,19782E-03	9,07900E-03	1,79430E-03	2,31407E-03	6,44197E-03	1,71150E-03	2,23189E-03	6,21911E-03
519	2,51760E-03	3,21835E-03	9,14588E-03	1,77702E-03	2,34517E-03	6,47577E-03	1,73439E-03	2,27008E-03	6,30131E-03
520	2,54061E-03	3,27109E-03	9,20303E-03	1,80758E-03	2,36281E-03	6,53245E-03	1,75955E-03	2,29759E-03	6,38704E-03
521	2,58106E-03	3,29896E-03	9,27220E-03	1,82422E-03	2,37731E-03	6,51972E-03	1,79837E-03	2,28661E-03	6,43256E-03
522	2,58878E-03	3,29327E-03	9,26207E-03	1,87371E-03	2,35294E-03	6,59709E-03	1,79465E-03	2,30730E-03	6,37284E-03
523	2,62719E-03	3,34951E-03	9,30869E-03	1,85805E-03	2,39167E-03	6,66615E-03	1,83355E-03	2,32579E-03	6,44846E-03
524	2,67348E-03	3,36484E-03	9,36836E-03	1,91920E-03	2,41303E-03	6,68050E-03	1,86601E-03	2,34083E-03	6,50553E-03
525	2,68761E-03	3,36625E-03	9,44391E-03	1,92264E-03	2,42494E-03	6,78307E-03	1,86815E-03	2,35125E-03	6,57182E-03
526	2,69312E-03	3,34524E-03	9,54109E-03	1,94556E-03	2,43459E-03	6,78951E-03	1,91353E-03	2,36015E-03	6,58813E-03
527	2,75269E-03	3,41984E-03	9,60514E-03	1,97951E-03	2,44025E-03	6,81147E-03	1,90526E-03	2,39574E-03	6,56861E-03
528	2,76711E-03	3,44483E-03	9,58962E-03	1,98672E-03	2,43876E-03	6,80097E-03	1,93341E-03	2,40156E-03	6,65937E-03
529	2,77557E-03	3,44499E-03	9,70394E-03	1,99428E-03	2,43854E-03	6,84818E-03	1,96566E-03	2,40275E-03	6,70251E-03
530	2,81347E-03	3,47800E-03	9,70059E-03	2,01784E-03	2,46090E-03	6,91262E-03	1,97400E-03	2,39963E-03	6,74801E-03
531	2,84072E-03	3,47358E-03	9,64245E-03	2,03854E-03	2,46014E-03	6,96454E-03	1,98082E-03	2,41318E-03	6,72359E-03
532	2,83592E-03	3,47431E-03	9,69380E-03	2,06624E-03	2,48505E-03	7,00408E-03	1,99976E-03	2,43768E-03	6,79997E-03
533	2,88671E-03	3,48785E-03	9,77972E-03	2,09068E-03	2,49006E-03	7,05017E-03	2,01971E-03	2,44551E-03	6,82282E-03
534	2,92486E-03	3,52009E-03	9,82999E-03	2,08275E-03	2,50787E-03	7,04747E-03	2,03675E-03	2,45140E-03	6,83791E-03
535	2,97238E-03	3,57692E-03	9,94204E-03	2,11567E-03	2,53262E-03	7,08207E-03	2,05528E-03	2,47132E-03	6,92649E-03
536	2,96727E-03	3,57775E-03	9,93415E-03	2,11584E-03	2,51917E-03	7,11208E-03	2,06829E-03	2,49053E-03	6,86683E-03
537	3,00734E-03	3,55812E-03	9,96056E-03	2,15945E-03	2,54706E-03	7,06421E-03	2,08607E-03	2,48551E-03	6,93742E-03
538	3,03643E-03	3,57216E-03	1,00185E-02	2,18229E-03	2,55696E-03	7,18907E-03	2,09938E-03	2,49239E-03	7,01014E-03
539	3,08649E-03	3,60415E-03	1,01060E-02	2,19680E-03	2,59796E-03	7,23353E-03	2,12088E-03	2,52528E-03	7,03528E-03
540	3,12798E-03	3,63030E-03	1,01712E-02	2,22340E-03	2,59547E-03	7,23003E-03	2,16097E-03	2,53333E-03	7,07362E-03
541	3,13396E-03	3,65576E-03	1,01695E-02	2,26090E-03	2,63724E-03	7,25771E-03	2,18335E-03	2,52068E-03	7,11469E-03
542	3,18919E-03	3,68953E-03	1,01513E-02	2,28037E-03	2,60465E-03	7,32476E-03	2,17494E-03	2,53503E-03	7,10029E-03
543	3,22715E-03	3,69898E-03	1,02810E-02	2,28719E-03	2,66876E-03	7,30834E-03	2,23682E-03	2,55538E-03	7,20893E-03
544	3,26812E-03	3,68908E-03	1,03346E-02	2,31650E-03	2,64603E-03	7,41163E-03	2,26180E-03	2,57018E-03	7,16798E-03
545	3,28490E-03	3,72901E-03	1,03788E-02	2,34229E-03	2,68181E-03	7,46948E-03	2,27770E-03	2,59729E-03	7,26260E-03
546	3,30764E-03	3,75531E-03	1,04295E-02	2,35419E-03	2,70121E-03	7,51356E-03	2,31705E-03	2,61225E-03	7,26461E-03
547	3,36650E-03	3,79447E-03	1,04369E-02	2,36731E-03	2,69841E-03	7,54010E-03	2,35678E-03	2,62900E-03	7,33738E-03
548	3,37329E-03	3,76481E-03	1,05707E-02	2,39552E-03	2,72391E-03	7,53188E-03	2,35131E-03	2,64684E-03	7,36701E-03
549	3,42351E-03	3,79791E-03	1,06521E-02	2,42627E-03	2,71830E-03	7,57643E-03	2,36998E-03	2,65748E-03	7,42554E-03
550	3,47358E-03	3,81467E-03	1,07342E-02	2,45638E-03	2,75625E-03	7,66386E-03	2,39483E-03	2,66461E-03	7,43262E-03
551	3,49172E-03	3,85867E-03	1,07527E-02	2,49296E-03	2,75890E-03	7,73074E-03	2,43602E-03	2,69984E-03	7,52201E-03
552	3,52189E-03	3,87109E-03	1,08045E-02	2,51792E-03	2,75688E-03	7,64786E-03	2,43711E-03	2,65587E-03	7,49106E-03
553	3,57782E-03	3,88771E-03	1,08258E-02	2,57334E-03	2,76472E-03	7,75128E-03	2,49233E-03	2,70023E-03	7,54288E-03
554	3,59972E-03	3,94578E-03	1,09585E-02	2,57942E-03	2,79637E-03	7,88965E-03	2,51236E-03	2,73825E-03	7,62637E-03
555	3,64977E-03	3,94699E-03	1,10039E-02	2,61065E-03	2,82413E-03	7,84588E-03	2,53706E-03	2,73923E-03	7,70719E-03
556	3,66916E-03	3,99230E-03	1,11975E-02	2,64488E-03	2,84617E-03	7,92002E-03	2,55244E-03	2,75479E-03	7,78757E-03
557	3,74787E-03	3,97900E-03	1,12023E-02	2,71677E-03	2,86214E-03	7,97636E-03	2,62431E-03	2,80890E-03	7,75452E-03
558	3,78737E-03	4,01963E-03	1,13058E-02	2,70799E-03	2,86685E-03	8,04182E-03	2,63903E-03	2,81615E-03	7,83319E-03
559	3,84634E-03	4,04229E-03	1,13538E-02	2,74209E-03	2,92301E-03	8,03282E-03	2,66669E-03	2,80364E-03	7,89723E-03
560	3,89903E-03	4,08903E-03	1,15395E-02	2,77965E-03	2,93239E-03	8,14446E-03	2,70655E-03	2,84558E-03	7,90662E-03
561	3,93314E-03	4,14245E-03	1,14867E-02	2,81545E-03	2,96788E-03	8,24541E-03	2,74772E-03	2,85891E-03	7,99689E-03
562	3,95877E-03	4,09192E-03	1,15824E-02	2,85842E-03	2,93951E-03	8,27877E-03	2,79228E-03	2,88855E-03	8,01109E-03
563	4,04182E-03	4,18253E-03	1,16765E-02	2,89293E-03	2,97970E-03	8,32216E-03	2,82076E-03	2,90967E-03	8,09963E-03
564	4,09474E-03	4,24941E-03	1,16420E-02	2,95327E-03	3,00915E-03	8,38102E-03	2,87325E-03	2,91531E-03	8,24492E-03
565	4,16344E-03	4,24563E-03	1,17756E-02	2,96705E-03	3,02799E-03	8,44516E-03	2,88039E-03	2,93583E-03	8,25056E-03
566	4,19547E-03	4,28518E-03	1,19301E-02	3,01577E-03	3,03545E-03	8,57716E-03	2,91733E-03	2,99463E-03	8,31268E-03
567	4,28958E-03	4,26904E-03	1,19301E-02	3,03959E-03	3,07121E-03	8,54638E-03	2,96431E-03	2,97428E-03	8,32219E-03
568	4,32381E-03	4,28779E-03	1,20169E-02	3,07640E-03	3,08947E-03	8,60811E-03	3,00595E-03	2,99211E-03	8,35171E-03
569	4,39253E-03	4,34343E-03	1,22067E-02	3,12500E-03	3,11528E-03	8,68664E-03	3,06151E-03	3,03012E-03	8,46247E-03
570	4,45635E-03	4,36912E-03	1,22200E-02	3,19792E-03	3,13210E-03	8,73501E-03	3,09001E-03	3,04587E-03	8,52754E-03
571	4,50650E-03	4,39898E-03	1,22609E-02	3,21102E-03	3,16055E-03	8,83726E-03	3,13505E-03	3,05351E-03	8,56097E-03
572	4,53009E-03	4,45406E-03	1,23474E-02	3,26739E-03	3,16686E-03	8,72862E-03	3,18015E-03	3,10241E-03	8,56394E-03
573	4,61759E-03	4,44649E-03	1,23436E-02	3,28450E-03	3,20171E-03	8,91662E-03	3,19690E-03	3,10948E-03	8,74093E-03
574	4,68507E-03	4,47067E-03	1,25144E-02	3,33387E-03	3,21947E-03	8,95838E-03	3,25853E-03	3,12145E-03	8,68144E-03
575	4,76169E-03	4,50956E-03	1,26401E-02	3,40174E-03	3,23073E-03	9,04279E-03	3,28863E-03	3,14561E-03	8,77585E-03
576	4,79578E-03	4,49490E-03	1,27533E-02	3,43480E-03	3,27011E-03	9,08408E-03	3,33298E-03	3,18640E-03	8,88330E-03
577	4,88436E-03	4,56975E-03	1,26868E-02	3,48319E-03	3,28903E-03	9,13471E-03	3,39295E-03	3,16933E-03	8,91283E-03
578	4,92908E-03	4,59991E-03	1,28617E-02	3,51534E-03	3,32750E-03	9,19017E-03	3,41803E-03	3,19712E-03	8,89582E-03
579	4,99987E-03	4,63385E-03	1,28152E-02	3,54297E-03	3,31242E-03	9,26497E-03	3,46743E-03	3,21741E-03	9,00654E-03
580	5,05694E-03	4,66335E-03	1,29845E-02	3,59699E-03	3,33844E-03	9,26439E-03	3,51491E-03	3,23786E-03	9,04045E-03
581	5,09886E-03	4,72489E-03	1,30608E-02	3,67114E-03	3,36366E-03	9,40579E-03	3,56917E-03	3,25289E-03	9,09164E-03
582	5,14225E-03	4,69421E-03	1,31261E-02	3,66479E-03	3,34728E-03	9,23076E-03	3,61011E-03	3,27082E-03	9,08529E-03
583	5,20826E-03	4,70784E-03	1,31884E-02	3,74087E-03	3,37308E-03	9,46937E-03	3,65322E-03	3,27671E-03	9,15376E-03
584	5,32463E-03	4,75585E-03	1,31772E-02	3,77088E-03	3,39839E-03	9,48692E-03	3,70166E-03	3,31617E-03	9,20951E-03
585	5,34449E-03	4,73188E-03	1,33192E-02	3,79747E-03	3,40220E-03	9,45917E-03	3,72258E-03	3,31076E-03	9,23909E-03
586	5,36628E-03	4,73722E-03	1,33858E-02	3,86700E-03	3,39721E-03	9,50175E-03	3,78597E-03	3,34761E-03	9,20227E-03
587	5,43685E-03	4,81358E-03	1,33825E-02	3,90860E-03	3,41404E-03	9,57796E-03	3,80260E-03	3,32285E-03	9,30177E-03
588	5,52695E-03	4,81574E-03	1,34813E-02	3,94212E-03	3,46307E-03	9,61302E-03	3,83935E-03	3,35455E-03	9,27870E-03
589	5,54533E-03	4,84218E-03	1,34936E-02	3,98940E-03	3,44697E-03	9,60842E-03	3,87583E-03	3,36042E-03	9,35063E-03
590	5,61615E-03	4,86445E-03	1,34401E-02	4,03269E-03	3,48460E-03	9,64035E-03	3,91780E-03	3,36164E-03	9,40417E-03
591	5,69775E-03	4,85820E-03	1,35689E-02	4,06411E-03	3,47388E-03	9,63014E-03	3,94281E-03	3,34235E-03	9,49673E-03
592	5,71599E-03	4,88890E-03	1,35936E-02	4,10357E-03	3,47565E-03	9,61623E-03	3,98473E-03	3,38918E-03	9,43424E-03
593	5,74352E-03	4,85259E-03	1,35535E-02	4,14069E-03	3,50985E-03	9,64991E-03	4,02242E-03	3,40255E-03	9,46433E-03
594	5,83123E-03	4,87073E-03	1,36173E-02	4,18827E-03	3,50007E-03	9,72747E-03	4,05403E-03	3,42702E-03	9,48725E-03
595	5,88622E-03	4,90284E-03	1,36052E-02	4,20538E-03	3,49457E-03	9,72354E-03	4,10799E-03	3,41034E-03	9,46721E-03
596	5,90194E-03	4,89724E-03	1,36493E-02	4,25572E-03	3,48828E-03	9,73682E-03	4,11640E-03	3,38421E-03	9,41030E-03
597	5,95314E-03	4,87157E-03	1,36333E-02	4,29286E-03	3,46878E-03	9,75436E-03	4,15414E-03	3,38210E-03	9,45705E-03
598	6,03705E-03	4,92254E-03	1,35676E-02	4,31072E-03	3,52150E-03	9,69463E-03	4,20832E-03	3,40200E-03	9,50833E-03
599	6,06856E-03	4,90864E-03	1,36514E-02	4,35454E-03	3,52537E-03	9,72454E-03	4,20936E-03	3,41033E-03	9,51254E-03
600	6,11983E-03	4,89407E-03	1,36357E-02	4,39160E-03	3,52419E-03	9,74499E-03	4,25338E-03	3,43483E-03	9,46438E-03
601	6,11613E-03	4,90863E-03	1,35246E-02	4,37445E-03	3,47011E-03	9,70353E-03	4,31636E-03	3,41621E-03	9,51658E-03
602	6,18489E-03	4,86874E-03	1,34935E-02	4,40311E-03	3,50948E-03	9,73027E-03	4,29371E-03	3,39236E-03	9,40328E-03
603	6,21668E-03	4,83658E-03	1,34938E-02	4,43328E-03	3,47270E-03	9,69418E-03	4,33546E-03	3,39540E-03	9,39637E-03
604	6,23541E-03	4,85306E-03	1,34920E-02	4,43815E-03	3,47875E-03	9,65926E-03	4,32033E-03	3,39103E-03	9,43592E-03
605	6,29474E-03	4,86194E-03	1,33646E-02	4,49556E-03	3,48699E-03	9,58849E-03	4,34602E-03	3,37496E-03	9,37417E-03
606	6,33613E-03	4,86957E-03	1,34614E-02	4,47766E-03	3,47395E-03	9,61005E-03	4,37521E-03	3,35272E-03	9,31905E-03
607	6,31370E-03	4,78324E-03	1,33344E-02	4,49736E-03	3,41253E-03	9,52065E-03	4,42198E-03	3,33356E-03	9,31695E-03
608	6,33312E-03	4,75643E-03	1,32467E-02	4,53876E-03	3,41327E-03	9,57497E-03	4,40200E-03	3,34479E-03	9,26484E-03
609	6,38661E-03	4,78626E-03	1,31831E-02	4,55174E-03	3,40602E-03	9,49505E-03	4,43625E-03	3,33212E-03	9,19015E-03
610	6,42593E-03	4,77003E-03	1,32944E-02	4,55445E-03	3,38497E-03	9,42512E-03	4,42220E-03	3,33069E-03	9,17387E-03
611	6,41974E-03	4,72377E-03	1,31036E-02	4,55223E-03	3,38735E-03	9,26078E-03	4,47326E-03	3,29557E-03	9,07562E-03
612	6,45771E-03	4,71441E-03	1,30321E-02	4,57603E-03	3,36640E-03	9,29959E-03	4,45295E-03	3,26116E-03	9,04134E-03
613	6,44222E-03	4,66775E-03	1,28588E-02	4,59565E-03	3,33968E-03	9,20314E-03	4,44840E-03	3,21016E-03	8,99719E-03
614	6,43337E-03	4,66732E-03	1,28729E-02	4,62478E-03	3,31220E-03	9,15797E-03	4,45097E-03	3,20234E-03	8,93854E-03
615	6,42738E-03	4,59732E-03	1,27845E-02	4,61306E-03	3,28883E-03	9,11246E-03	4,45126E-03	3,17072E-03	8,88262E-03
616	6,41857E-03	4,54387E-03	1,27192E-02	4,63777E-03	3,27240E-03	9,04683E-03	4,47113E-03	3,20684E-03	8,75028E-03
617	6,44137E-03	4,51471E-03	1,25157E-02	4,61032E-03	3,22440E-03	8,97801E-03	4,47458E-03	3,13157E-03	8,70134E-03
618	6,44238E-03	4,45868E-03	1,24855E-02	4,59656E-03	3,19357E-03	8,83347E-03	4,46739E-03	3,09724E-03	8,68051E-03
619	6,43481E-03	4,42841E-03	1,23611E-02	4,60322E-03	3,14986E-03	8,77522E-03	4,45103E-03	3,08013E-03	8,58017E-03
620	6,45820E-03	4,41137E-03	1,21867E-02	4,56736E-03	3,15771E-03	8,64827E-03	4,46195E-03	3,07266E-03	8,52176E-03
621	6,42598E-03	4,38150E-03	1,20867E-02	4,56368E-03	3,11166E-03	8,65773E-03	4,43575E-03	3,02820E-03	8,31761E-03
622	6,37452E-03	4,31044E-03	1,17720E-02	4,57711E-03	3,06490E-03	8,52128E-03	4,44235E-03	2,98490E-03	8,26693E-03
623	6,36346E-03	4,26833E-03	1,17646E-02	4,56525E-03	3,03240E-03	8,47563E-03	4,41971E-03	2,95071E-03	8,20919E-03
624	6,35266E-03	4,17960E-03	1,17471E-02	4,54070E-03	3,01473E-03	8,34318E-03	4,38165E-03	2,93577E-03	8,13166E-03
625	6,38837E-03	4,16881E-03	1,15208E-02	4,49624E-03	2,99921E-03	8,25738E-03	4,41524E-03	2,92431E-03	7,95194E-03
626	6,33890E-03	4,14540E-03	1,13697E-02	4,50382E-03	2,92470E-03	8,14537E-03	4,40231E-03	2,85746E-03	7,91469E-03
627	6,28599E-03	4,08194E-03	1,13410E-02	4,50282E-03	2,88508E-03	7,97592E-03	4,36736E-03	2,81701E-03	7,73771E-03
628	6,22292E-03	4,01859E-03	1,11113E-02	4,46740E-03	2,85339E-03	7,91361E-03	4,35729E-03	2,78555E-03	7,68374E-03
629	6,20843E-03	3,95724E-03	1,10640E-02	4,45786E-03	2,84155E-03	7,79106E-03	4,32325E-03	2,74679E-03	7,58715E-03
630	6,18295E-03	3,92024E-03	1,09008E-02	4,42405E-03	2,78517E-03	7,81507E-03	4,29235E-03	2,69899E-03	7,49510E-03
631	6,15870E-03	3,85972E-03	1,06401E-02	4,41602E-03	2,73579E-03	7,65212E-03	4,27116E-03	2,66981E-03	7,41218E-03
632	6,12752E-03	3,79604E-03	1,06166E-02	4,38641E-03	2,70810E-03	7,50923E-03	4,24486E-03	2,63891E-03	7,27258E-03
633	6,08073E-03	3,75130E-03	1,04148E-02	4,35547E-03	2,68391E-03	7,35022E-03	4,21913E-03	2,60242E-03	7,18395E-03
634	6,03882E-03	3,68720E-03	1,02842E-02	4,30954E-03	2,62983E-03	7,20663E-03	4,20540E-03	2,54859E-03	7,09586E-03
635	6,00962E-03	3,63310E-03	9,99523E-03	4,28685E-03	2,61361E-03	7,12498E-03	4,18540E-03	2,50535E-03	6,93842E-03
636	5,98017E-03	3,59014E-03	9,85743E-03	4,26587E-03	2,54046E-03	7,03983E-03	4,11866E-03	2,47306E-03	6,81549E-03
637	5,98200E-03	3,51015E-03	9,76521E-03	4,25603E-03	2,50440E-03	6,91778E-03	4,11946E-03	2,44530E-03	6,74486E-03
638	5,88437E-03	3,48684E-03	9,56504E-03	4,18715E-03	2,46777E-03	6,86905E-03	4,07553E-03	2,41379E-03	6,67466E-03
639	5,82903E-03	3,42792E-03	9,34859E-03	4,15881E-03	2,41823E-03	6,76315E-03	4,04539E-03	2,33972E-03	6,55572E-03
640	5,80259E-03	3,32036E-03	9,20749E-03	4,13226E-03	2,38813E-03	6,59965E-03	3,98156E-03	2,32502E-03	6,41892E-03
641	5,73100E-03	3,28765E-03	8,96674E-03	4,05726E-03	2,35552E-03	6,51362E-03	3,97689E-03	2,25831E-03	6,30298E-03
642	5,66792E-03	3,22676E-03	8,89653E-03	4,07188E-03	2,30374E-03	6,38505E-03	3,93237E-03	2,24932E-03	6,24315E-03
643	5,63294E-03	3,12850E-03	8,79272E-03	4,03655E-03	2,27508E-03	6,22140E-03	3,88908E-03	2,19906E-03	6,08161E-03
644	5,56590E-03	3,08324E-03	8,58477E-03	3,95745E-03	2,19711E-03	6,14041E-03	3,86192E-03	2,14597E-03	5,99450E-03
645	5,46930E-03	3,04713E-03	8,46561E-03	3,92162E-03	2,17719E-03	6,03652E-03	3,82078E-03	2,11904E-03	5,81537E-03
646	5,46203E-03	3,04034E-03	8,20244E-03	3,87947E-03	2,15320E-03	5,95043E-03	3,76777E-03	2,07492E-03	5,73358E-03
647	5,39800E-03	2,98459E-03	8,08961E-03	3,85201E-03	2,10092E-03	5,77675E-03	3,71683E-03	2,03631E-03	5,63365E-03
648	5,32592E-03	2,89158E-03	7,93185E-03	3,83096E-03	2,04284E-03	5,65197E-03	3,69268E-03	1,99637E-03	5,51585E-03
649	5,27427E-03	2,81376E-03	7,80988E-03	3,76557E-03	2,01086E-03	5,54754E-03	3,62279E-03	1,92661E-03	5,41165E-03
650	5,20602E-03	2,74427E-03	7,68911E-03	3,71170E-03	1,94834E-03	5,41768E-03	3,59997E-03	1,88673E-03	5,27019E-03
651	5,15776E-03	2,70701E-03	7,46448E-03	3,65027E-03	1,93668E-03	5,34153E-03	3,57774E-03	1,87346E-03	5,14822E-03
652	5,08104E-03	2,65852E-03	7,31038E-03	3,62154E-03	1,89972E-03	5,22631E-03	3,49994E-03	1,86162E-03	5,02488E-03
653	5,01543E-03	2,59276E-03	7,17148E-03	3,57501E-03	1,86267E-03	5,11843E-03	3,48727E-03	1,79588E-03	4,95313E-03
654	4,96264E-03	2,52445E-03	6,98329E-03	3,52549E-03	1,79966E-03	5,03347E-03	3,43497E-03	1,76700E-03	4,85200E-03
655	4,86982E-03	2,48143E-03	6,87809E-03	3,49023E-03	1,78843E-03	4,92037E-03	3,42473E-03	1,70704E-03	4,74518E-03
656	4,78602E-03	2,43403E-03	6,77439E-03	3,43512E-03	1,73810E-03	4,77718E-03	3,35822E-03	1,67201E-03	4,64978E-03
657	4,74204E-03	2,39933E-03	6,57629E-03	3,39023E-03	1,70166E-03	4,67788E-03	3,28152E-03	1,64698E-03	4,55902E-03
658	4,68818E-03	2,33058E-03	6,38762E-03	3,33492E-03	1,66506E-03	4,55401E-03	3,23608E-03	1,60565E-03	4,43356E-03
659	4,60887E-03	2,27489E-03	6,30948E-03	3,27569E-03	1,62671E-03	4,49870E-03	3,20464E-03	1,56505E-03	4,42475E-03
660	4,58695E-03	2,21021E-03	6,08454E-03	3,24743E-03	1,57281E-03	4,37004E-03	3,16669E-03	1,53931E-03	4,26729E-03
661	4,50415E-03	2,15672E-03	6,00307E-03	3,19834E-03	1,54182E-03	4,27999E-03	3,10916E-03	1,50585E-03	4,18553E-03
662	4,38696E-03	2,11161E-03	5,79554E-03	3,15592E-03	1,51231E-03	4,20760E-03	3,04665E-03	1,46637E-03	4,05294E-03
663	4,34707E-03	2,05525E-03	5,65770E-03	3,08761E-03	1,45686E-03	4,06428E-03	2,98957E-03	1,43117E-03	3,97751E-03
664	4,27879E-03	2,01640E-03	5,61121E-03	3,04194E-03	1,45943E-03	4,01783E-03	2,94754E-03	1,37631E-03	3,87936E-03
665	4,20089E-03	1,96595E-03	5,47738E-03	2,99485E-03	1,40065E-03	3,90819E-03	2,92438E-03	1,36754E-03	3,75749E-03
666	4,12381E-03	1,92632E-03	5,34566E-03	2,94362E-03	1,36891E-03	3,81275E-03	2,85824E-03	1,34629E-03	3,72241E-03
667	4,08685E-03	1,85808E-03	5,19566E-03	2,90120E-03	1,33032E-03	3,68934E-03	2,81177E-03	1,31484E-03	3,61289E-03
668	4,03200E-03	1,83180E-03	5,08062E-03	2,85544E-03	1,30602E-03	3,54213E-03	2,78920E-03	1,26739E-03	3,53595E-03
669	3,90244E-03	1,78384E-03	4,90739E-03	2,78096E-03	1,27642E-03	3,49146E-03	2,71799E-03	1,22797E-03	3,41665E-03
670	3,87690E-03	1,74443E-03	4,85573E-03	2,74798E-03	1,24194E-03	3,42496E-03	2,66265E-03	1,19730E-03	3,33846E-03
671	3,79491E-03	1,68397E-03	4,68785E-03	2,70506E-03	1,22053E-03	3,31919E-03	2,61490E-03	1,18367E-03	3,28541E-03
672	3,72171E-03	1,64885E-03	4,59453E-03	2,65558E-03	1,18625E-03	3,23012E-03	2,58101E-03	1,14891E-03	3,17047E-03
673	3,66713E-03	1,59468E-03	4,52195E-03	2,61381E-03	1,15642E-03	3,20075E-03	2,52892E-03	1,11503E-03	3,11160E-03
674	3,57487E-03	1,58073E-03	4,36384E-03	2,55356E-03	1,12504E-03	3,14203E-03	2,48746E-03	1,10529E-03	2,99981E-03
675	3,52116E-03	1,55346E-03	4,23964E-03	2,52096E-03	1,08969E-03	3,03064E-03	2,44281E-03	1,06113E-03	2,92829E-03
676	3,46117E-03	1,50731E-03	4,09952E-03	2,46384E-03	1,07164E-03	2,96218E-03	2,38642E-03	1,04085E-03	2,83452E-03
677	3,40919E-03	1,46357E-03	3,96006E-03	2,41428E-03	1,04306E-03	2,86778E-03	2,35720E-03	1,02126E-03	2,81184E-03
678	3,35360E-03	1,41159E-03	3,92820E-03	2,38302E-03	1,01323E-03	2,78027E-03	2,31715E-03	9,81478E-04	2,74335E-03
679	3,26367E-03	1,38840E-03	3,76080E-03	2,34282E-03	9,75891E-04	2,72382E-03	2,26754E-03	9,49249E-04	2,64444E-03
680	3,19335E-03	1,34684E-03	3,70236E-03	2,29757E-03	9,68932E-04	2,65495E-03	2,22177E-03	9,31264E-04	2,57293E-03
681	3,11909E-03	1,29927E-03	3,57546E-03	2,25255E-03	9,47495E-04	2,57483E-03	2,17566E-03	9,04560E-04	2,52250E-03
682	3,08180E-03	1,29022E-03	3,54255E-03	2,19525E-03	9,03405E-04	2,45250E-03	2,13879E-03	8,83429E-04	2,40600E-03
683	3,01956E-03	1,23438E-03	3,37717E-03	2,17373E-03	8,92289E-04	2,41823E-03	2,10419E-03	8,56809E-04	2,34691E-03
684	2,96574E-03	1,19338E-03	3,33043E-03	2,11176E-03	8,51708E-04	2,37437E-03	2,03609E-03	8,41478E-04	2,32590E-03
685	2,88241E-03	1,14850E-03	3,23483E-03	2,06478E-03	8,26850E-04	2,28377E-03	1,98458E-03	8,23178E-04	2,25590E-03
686	2,81699E-03	1,14004E-03	3,17575E-03	2,03220E-03	8,13108E-04	2,26215E-03	1,96598E-03	7,87900E-04	2,16978E-03
687	2,76585E-03	1,11264E-03	3,02507E-03	1,99040E-03	7,99215E-04	2,17741E-03	1,91923E-03	7,80734E-04	2,09425E-03
688	2,71975E-03	1,06886E-03	2,90774E-03	1,93677E-03	7,65975E-04	2,13414E-03	1,87913E-03	7,46381E-04	2,07000E-03
689	2,66074E-03	1,05343E-03	2,87554E-03	1,89138E-03	7,62814E-04	2,08018E-03	1,84849E-03	7,30547E-04	2,01451E-03
690	2,60091E-03	1,01602E-03	2,75958E-03	1,84577E-03	7,26743E-04	2,01922E-03	1,79750E-03	6,98222E-04	1,93002E-03
691	2,54479E-03	9,80509E-04	2,73314E-03	1,81796E-03	7,04805E-04	1,97587E-03	1,76031E-03	7,00783E-04	1,89923E-03
692	2,47932E-03	9,62763E-04	2,67790E-03	1,76671E-03	6,91672E-04	1,91690E-03	1,72639E-03	6,67173E-04	1,87347E-03
693	2,45948E-03	9,23426E-04	2,58881E-03	1,74071E-03	6,70995E-04	1,84680E-03	1,68706E-03	6,43471E-04	1,83880E-03
694	2,37563E-03	9,08668E-04	2,56313E-03	1,71785E-03	6,45678E-04	1,81139E-03	1,65874E-03	6,33633E-04	1,75349E-03
695	2,33895E-03	8,91255E-04	2,42610E-03	1,67760E-03	6,30402E-04	1,78397E-03	1,61385E-03	6,07751E-04	1,69716E-03
696	2,31455E-03	8,38798E-04	2,34464E-03	1,61868E-03	6,05517E-04	1,70871E-03	1,56964E-03	6,02478E-04	1,63277E-03
697	2,22064E-03	8,36639E-04	2,32475E-03	1,58501E-03	5,85846E-04	1,65169E-03	1,53613E-03	5,78183E-04	1,59944E-03
698	2,16839E-03	8,19116E-04	2,22699E-03	1,53935E-03	5,86887E-04	1,60987E-03	1,52595E-03	5,55343E-04	1,54858E-03
699	2,12631E-03	8,00766E-04	2,17864E-03	1,51158E-03	5,71960E-04	1,55724E-03	1,47649E-03	5,38505E-04	1,48035E-03
700	2,06123E-03	7,53656E-04	2,10342E-03	1,47546E-03	5,47051E-04	1,47196E-03	1,41820E-03	5,38143E-04	1,46293E-03
701	2,00873E-03	7,30951E-04	2,03692E-03	1,45073E-03	5,41567E-04	1,44387E-03	1,40970E-03	5,23805E-04	1,42431E-03
702	1,96983E-03	7,17077E-04	1,98742E-03	1,40912E-03	5,22097E-04	1,42498E-03	1,37710E-03	4,99521E-04	1,38398E-03
703	1,95788E-03	6,91835E-04	1,97256E-03	1,37636E-03	5,06487E-04	1,38076E-03	1,34374E-03	4,78016E-04	1,33570E-03
704	1,90618E-03	6,77312E-04	1,83219E-03	1,34904E-03	4,82744E-04	1,33198E-03	1,31334E-03	4,81470E-04	1,30241E-03
705	1,84071E-03	6,67920E-04	1,83646E-03	1,28773E-03	4,60133E-04	1,27888E-03	1,28278E-03	4,71627E-04	1,26582E-03
706	1,80325E-03	6,44528E-04	1,78418E-03	1,27323E-03	4,59088E-04	1,25935E-03	1,24056E-03	4,52318E-04	1,22460E-03
707	1,75286E-03	6,28566E-04	1,71324E-03	1,23671E-03	4,44910E-04	1,20795E-03	1,21350E-03	4,31678E-04	1,22749E-03
708	1,72571E-03	6,16101E-04	1,68072E-03	1,21893E-03	4,42880E-04	1,19483E-03	1,17327E-03	4,10104E-04	1,17197E-03
709	1,68618E-03	6,02154E-04	1,61545E-03	1,19279E-03	4,37924E-04	1,17450E-03	1,14283E-03	4,15311E-04	1,13360E-03
710	1,60503E-03	5,78423E-04	1,57346E-03	1,15637E-03	4,06459E-04	1,13685E-03	1,14465E-03	4,10518E-04	1,09008E-03
711	1,56271E-03	5,66844E-04	1,51128E-03	1,13418E-03	3,89805E-04	1,08490E-03	1,10452E-03	3,82217E-04	1,03470E-03
712	1,54297E-03	5,33896E-04	1,47406E-03	1,11088E-03	3,77255E-04	1,08497E-03	1,08059E-03	3,77510E-04	1,04465E-03
713	1,48903E-03	5,12566E-04	1,41652E-03	1,08316E-03	3,74401E-04	1,03375E-03	1,04163E-03	3,57457E-04	1,05499E-03
714	1,48347E-03	4,97641E-04	1,37017E-03	1,05522E-03	3,67869E-04	1,03933E-03	1,00782E-03	3,58457E-04	9,44267E-04
715	1,43688E-03	5,00324E-04	1,37362E-03	1,02499E-03	3,52440E-04	9,77853E-04	9,97613E-04	3,40824E-04	9,51155E-04
716	1,38526E-03	4,83926E-04	1,34646E-03	1,00941E-03	3,29040E-04	9,43417E-04	9,72453E-04	3,31602E-04	9,10528E-04
717	1,35327E-03	4,45410E-04	1,25867E-03	9,78851E-04	3,26692E-04	9,17512E-04	9,45837E-04	3,24669E-04	8,98989E-04
718	1,29753E-03	4,60249E-04	1,25558E-03	9,36205E-04	3,23966E-04	8,71803E-04	9,19696E-04	3,07194E-04	8,57060E-04
719	1,27776E-03	4,14961E-04	1,18731E-03	9,07463E-04	3,10953E-04	8,32495E-04	8,87296E-04	2,92220E-04	8,18796E-04
720	1,24771E-03	4,24032E-04	1,15758E-03	9,05502E-04	3,03226E-04	8,50872E-04	8,69768E-04	2,89010E-04	8,13675E-04
721	1,22840E-03	4,00729E-04	1,08340E-03	8,70823E-04	2,92613E-04	8,36817E-04	8,45273E-04	2,82893E-04	8,07529E-04
722	1,16448E-03	4,04657E-04	1,12471E-03	8,47308E-04	2,78406E-04	8,04395E-04	8,27208E-04	2,86768E-04	7,61688E-04
723	1,15285E-03	3,73240E-04	1,05000E-03	8,47949E-04	2,72345E-04	7,37976E-04	8,04544E-04	2,73273E-04	7,06646E-04
724	1,11436E-03	3,59430E-04	1,03026E-03	8,15116E-04	2,70178E-04	7,48104E-04	7,88534E-04	2,57497E-04	7,40915E-04
725	1,09359E-03	3,47731E-04	1,00940E-03	7,81589E-04	2,54881E-04	7,19122E-04	7,67966E-04	2,59511E-04	7,01034E-04
726	1,07958E-03	3,42359E-04	9,91613E-04	7,49540E-04	2,58073E-04	7,05369E-04	7,32441E-04	2,51053E-04	6,59702E-04
727	1,04421E-03	3,48599E-04	9,58203E-04	7,48256E-04	2,48689E-04	6,64833E-04	7,26527E-04	2,38943E-04	6,55380E-04
728	1,01632E-03	3,21710E-04	9,35177E-04	7,28247E-04	2,33976E-04	6,30137E-04	6,81354E-04	2,21198E-04	6,13314E-04
729	9,96836E-04	3,13323E-04	8,77727E-04	6,98124E-04	2,20334E-04	6,48247E-04	6,71233E-04	2,21525E-04	5,95704E-04
730	9,75603E-04	3,10425E-04	8,54351E-04	6,86866E-04	2,14617E-04	6,12618E-04	6,58686E-04	2,14389E-04	5,69963E-04
731	9,42755E-04	3,00768E-04	8,22514E-04	6,66509E-04	2,10027E-04	5,77887E-04	6,53759E-04	2,09658E-04	5,82818E-04
732	8,99120E-04	2,85450E-04	7,90746E-04	6,35804E-04	2,09478E-04	5,65613E-04	6,28846E-04	2,03611E-04	5,76052E-04
733	8,73358E-04	2,77005E-04	7,60772E-04	6,32494E-04	1,96060E-04	5,74712E-04	5,98200E-04	2,05178E-04	5,27095E-04
734	8,50548E-04	2,73988E-04	7,30901E-04	6,05735E-04	2,04051E-04	5,53113E-04	5,87768E-04	1,87149E-04	5,07321E-04
735	8,31634E-04	2,70235E-04	7,39568E-04	5,90285E-04	1,85762E-04	5,39439E-04	5,77006E-04	1,83744E-04	4,98322E-04
736	7,96516E-04	2,33412E-04	6,89730E-04	5,73461E-04	1,80985E-04	4,95892E-04	5,60347E-04	1,79392E-04	4,78598E-04
737	7,80957E-04	2,48584E-04	6,90593E-04	5,51551E-04	1,79567E-04	4,84853E-04	5,39554E-04	1,74874E-04	4,89773E-04
738	7,59976E-04	2,38963E-04	6,72458E-04	5,46979E-04	1,73488E-04	4,67575E-04	5,31406E-04	1,67020E-04	4,57826E-04
739	7,33361E-04	2,29613E-04	6,60380E-04	5,40135E-04	1,74295E-04	4,69052E-04	5,16050E-04	1,68309E-04	4,42076E-04
740	7,15004E-04	2,19804E-04	6,26839E-04	5,26376E-04	1,62302E-04	4,05541E-04	5,06319E-04	1,52929E-04	4,39487E-04
741	7,08210E-04	2,28515E-04	5,92212E-04	5,14190E-04	1,60197E-04	4,20836E-04	4,88928E-04	1,54767E-04	4,34929E-04
742	6,99739E-04	2,00270E-04	5,90995E-04	4,83362E-04	1,52026E-04	4,22333E-04	4,72711E-04	1,39939E-04	4,30833E-04
743	6,74481E-04	1,98455E-04	5,42028E-04	4,73078E-04	1,48619E-04	4,05482E-04	4,55587E-04	1,32804E-04	3,90991E-04
744	6,51640E-04	2,11748E-04	5,28223E-04	4,66144E-04	1,40815E-04	4,10284E-04	4,47893E-04	1,41955E-04	4,01129E-04
745	6,11653E-04	2,06835E-04	5,20488E-04	4,46090E-04	1,47823E-04	3,98449E-04	4,17906E-04	1,33563E-04	3,93575E-04
746	5,89420E-04	1,95160E-04	5,13940E-04	4,50600E-04	1,29174E-04	3,72277E-04	4,32968E-04	1,33098E-04	3,95133E-04
747	5,92203E-04	1,77457E-04	4,75747E-04	4,28018E-04	1,24465E-04	3,49454E-04	4,32794E-04	1,27533E-04	3,57754E-04
748	5,81417E-04	1,71531E-04	4,73353E-04	4,14031E-04	1,24009E-04	3,53509E-04	4,11838E-04	1,22751E-04	3,39015E-04
749	5,68284E-04	1,69435E-04	4,52550E-04	4,10409E-04	1,13708E-04	3,27436E-04	3,91349E-04	1,25729E-04	3,40435E-04
750	5,66751E-04	1,55954E-04	4,73915E-04	3,81884E-04	1,20053E-04	3,32202E-04	3,82672E-04	1,29220E-04	3,03432E-04
751	5,27830E-04	1,73584E-04	4,28265E-04	3,87040E-04	1,08728E-04	3,24383E-04	3,65900E-04	1,11992E-04	3,03694E-04
752	5,27141E-04	1,58133E-04	4,37891E-04	3,75443E-04	1,13412E-04	3,08716E-04	3,58138E-04	1,05701E-04	2,96843E-04
753	4,97085E-04	1,50172E-04	3,88304E-04	3,62250E-04	1,07594E-04	2,82881E-04	3,49621E-04	9,99449E-05	2,99322E-04
754	4,81016E-04	1,41949E-04	3,92222E-04	3,44151E-04	9,89861E-05	2,88347E-04	3,35329E-04	1,08509E-04	2,99013E-04
755	4,58535E-04	1,52239E-04	3,97388E-04	3,47054E-04	9,62671E-05	2,65702E-04	3,41953E-04	9,15155E-05	2,86920E-04
756	4,66669E-04	1,51004E-04	3,83878E-04	3,38660E-04	1,02234E-04	2,68169E-04	3,27993E-04	1,01379E-04	2,79905E-04
757	4,52201E-04	1,40564E-04	3,93541E-04	3,30939E-04	8,71053E-05	2,52892E-04	3,12292E-04	9,59946E-05	2,77827E-04
758	4,39182E-04	1,36015E-04	3,87193E-04	3,21071E-04	8,49056E-05	2,40421E-04	2,94929E-04	1,00548E-04	2,41952E-04
759	4,17588E-04	1,31683E-04	3,43499E-04	3,07208E-04	9,20614E-05	2,72298E-04	2,92188E-04	7,94298E-05	2,59564E-04
760	4,03846E-04	1,26327E-04	3,38401E-04	2,87135E-04	9,26548E-05	2,45136E-04	2,83187E-04	8,67332E-05	2,52357E-04
761	3,92230E-04	1,26094E-04	3,31159E-04	2,78599E-04	8,49459E-05	2,37116E-04	2,66304E-04	8,07976E-05	2,36464E-04
762	3,91025E-04	1,13085E-04	3,09690E-04	2,70534E-04	9,36615E-05	2,40066E-04	2,70630E-04	8,55489E-05	2,31783E-04
763	3,71541E-04	1,12454E-04	3,13875E-04	2,72019E-04	8,77607E-05	2,27214E-04	2,55373E-04	8,98126E-05	2,19410E-04
764	3,50038E-04	1,17443E-04	2,96370E-04	2,64432E-04	7,67161E-05	2,33906E-04	2,61591E-04	7,07968E-05	2,20666E-04
765	3,53129E-04	1,07208E-04	3,08610E-04	2,58785E-04	7,39715E-05	2,10557E-04	2,56349E-04	7,03481E-05	2,09678E-04
766	3,56898E-04	1,00067E-04	2,80366E-04	2,55205E-04	7,82591E-05	2,02737E-04	2,47566E-04	7,68715E-05	1,94379E-04
767	3,37974E-04	1,01917E-04	2,89509E-04	2,55173E-04	6,44085E-05	1,95618E-04	2,25792E-04	6,25609E-05	2,05807E-04
768	3,23612E-04	8,20122E-05	2,40629E-04	2,42142E-04	7,35211E-05	2,03164E-04	2,35965E-04	6,10744E-05	1,96490E-04
769	3,08437E-04	1,03801E-04	2,31492E-04	2,21035E-04	6,86739E-05	1,86093E-04	2,09459E-04	6,34322E-05	1,79823E-04
770	3,07398E-04	8,49245E-05	2,35624E-04	2,13041E-04	7,11061E-05	1,90675E-04	2,04823E-04	7,12496E-05	1,76768E-04
771	3,02935E-04	8,56217E-05	2,36935E-04	2,13028E-04	6,29509E-05	1,90012E-04	1,96422E-04	5,88797E-05	1,78782E-04
772	2,83593E-04	9,40520E-05	2,13960E-04	2,07621E-04	5,02589E-05	1,57330E-04	2,02213E-04	5,51596E-05	1,56423E-04
773	2,79794E-04	8,61831E-05	2,10340E-04	1,95892E-04	5,45652E-05	1,75009E-04	2,08622E-04	5,76305E-05	1,46716E-04
774	2,67094E-04	9,00050E-05	2,28218E-04	1,89572E-04	4,65192E-05	1,43679E-04	1,89503E-04	5,87612E-05	1,41525E-04
775	2,68092E-04	8,28542E-05	2,33111E-04	1,88430E-04	5,89821E-05	1,41292E-04	1,83873E-04	5,37259E-05	1,31864E-04
776	2,62710E-04	7,81771E-05	1,89960E-04	1,81577E-04	5,24244E-05	1,51041E-04	1,79868E-04	5,15479E-05	1,26768E-04
777	2,41042E-04	7,70060E-05	1,98563E-04	1,87023E-04	5,30644E-05	1,35786E-04	1,75554E-04	4,47501E-05	1,35387E-04
778	2,43303E-04	7,18763E-05	1,98855E-04	1,81008E-04	4,96499E-05	1,45771E-04	1,63854E-04	4,44308E-05	1,36776E-04
779	2,47050E-04	6,15307E-05	1,89944E-04	1,71939E-04	4,98044E-05	1,33392E-04	1,65850E-04	5,33580E-05	1,40978E-04
780	2,19680E-04	7,08782E-05	1,93969E-04	1,58044E-04	5,08565E-05	1,58532E-04	1,60175E-04	5,53244E-05	1,19796E-04
